# Supplementary material for: Experimental study on the evaluation in thermal-hydraulic-mechanical-chemical properties of cement-stabilized clay
Source: PLoS One. 2024 Nov 21;19(11):e0313760. doi: 10.1371/journal.pone.0313760 (PMC11581339; doi:10.1371/journal.pone.0313760)
Supplement: S1 Data — (XLSX) [file pone.0313760.s001.xlsx]

## Sheet: Fig 1
Standard Sieve Size data for plot
No.	size
(US std)	(mm)					size(micrometer)	% passing
40	0.425	0.0394271	0			1000	100
60	0.25	0.098399	0.578035			500	100
100	0.15	0.30454	1.15607			300	99
200	0.075	0.994635	3.46821			160	96
	0.0515668	1.89687	6.35838			100	92
	0.0378268	3.42805	10.9827			60	86
	0.0280757	5.71491	16.763			43	80
	0.020403	9.27448	21.9653			30	69
	0.0147793	15.0512	30.0578			20	55
	0.0109293	23.1465	39.8844			13	40
	0.00786355	34.6513	50.8671			9	29
	0.00567309	50.4976	61.8497			5	14
	0.00404423	73.5906	73.4104			3	8
	0.0028597	98.9298	82.0809			1	4
	0.00211679	144.171	91.9075			0.3	2.5
	0.00149458	221.715	98.2659			0.1	1.1
	0.0011939	422.832	99.422			0.05	0
		1000	100
