# Supplementary material for: Experimental study on the evaluation in thermal-hydraulic-mechanical-chemical properties of cement-stabilized clay
Source: PLoS One. 2024 Nov 21;19(11):e0313760. doi: 10.1371/journal.pone.0313760 (PMC11581339; doi:10.1371/journal.pone.0313760)
Supplement: S2 Data — (XLSX) [file pone.0313760.s002.xlsx]

## Sheet: Sheet1
	curing time cement content	1	3	7	28	90
	0	3.82536e-06	2.36631e-06	1.78563e-06	9.78563e-07	7.17066e-07
	0.06	1.11812e-06	9.3248e-07	7.65515e-07	4.75473e-07	2.28102e-07
	0.12	6.57638e-07	5.94658e-07	4.62468e-07	1.13445e-07	7.73692e-08
