# Supplementary material for: Experimental study on the evaluation in thermal-hydraulic-mechanical-chemical properties of cement-stabilized clay
Source: PLoS One. 2024 Nov 21;19(11):e0313760. doi: 10.1371/journal.pone.0313760 (PMC11581339; doi:10.1371/journal.pone.0313760)
Supplement: S3 Data — (XLSX) [file pone.0313760.s003.xlsx]

## Sheet: Sheet1
0			0.06			0.12
time	suction		time	suction		time	suction
			0	-20.5164		0	-56.2505
0.00694444	-2.05164		0.00694444	-19.5415		0.00347222	-57.4945
0.0138889	-2.95415		0.0138889	-17.9854		0.00694444	-58.8337
0.0208333	-1.79854		0.0208333	-20.5164		0.0104167	-60.6354
0.0277778	-2.05164		0.0277778	-22.3805		0.0138889	-62.7229
0.0347222	-2.23805		0.0347222	-20.9772		0.0173611	-64.6735
0.0416667	-2.09772		0.0416667	-24.6718		0.0208333	-66.6847
0.0486111	-2.46718		0.0486111	-23.978		0.0243056	-68.806
0.0555556	-2.3978		0.0555556	-20.3091		0.0277778	-70.7825
0.0625	-2.93091		0.0625	-21.8995		0.03125	-72.6819
0.0694444	-2.18995		0.0694444	-20.0557		0.0347222	-74.6838
0.0763889	-2.00557		0.0763889	-21.978		0.0381944	-76.6525
0.0833333	-2.3978		0.0833333	-21.6836		0.0416667	-78.456
0.0902778	-2.76836		0.0902778	-23.7469		0.0451389	-80.4685
0.0972222	-2.37469		0.0972222	-24.0767		0.0486111	-82.8373
0.104167	-2.90767		0.104167	-25.9772		0.0520833	-85.4725
0.111111	-4.19544		0.111111	-26.0607		0.0555556	-87.8266
0.118056	-5.21215		0.118056	-28.6122		0.0590278	-90.0173
0.125	-5.72243		0.125	-29.3659		0.0625	-92.0929
0.131944	-5.07319		0.131944	-30.9031		0.0659722	-94.5205
0.138889	-4.98061		0.138889	-31.7469		0.0694444	-96.4997
0.145833	-4.74937		0.145833	-33.0344		0.0729167	-98.9068
0.152778	-6.60688		0.152778	-34.3799		0.0763889	-101.048
0.159722	-5.67598		0.159722	-35.3697		0.0798611	-102.95
0.166667	-7.07393		0.166667	-33.7344		0.0833333	-104.961
0.173611	-6.74688		0.173611	-34.2092		0.0868056	-106.789
0.180556	-4.84184		0.180556	-35.8291		0.0902778	-109
0.1875	-5.16582		0.1875	-39.3091		0.09375	-110.669
0.194444	-5.86182		0.194444	-38.8444		0.0972222	-112.467
0.201389	-5.76888		0.201389	-33.7344		0.100694	-114.743
0.208333	-6.74688		0.208333	-33.501		0.104167	-115.858
0.215278	-6.70021		0.215278	-31.6358		0.107639	-117.768
0.222222	-6.32716		0.222222	-34.6685		0.111111	-120.012
0.229167	-6.93371		0.229167	-31.4028		0.114583	-121.207
0.236111	-6.28057		0.236111	-32.8444		0.118056	-123.119
0.243056	-5.76888		0.243056	-36.3053		0.121528	-125.091
0.25	-7.26106		0.25	-36.0713		0.125	-126.481
0.256944	-7.21426		0.256944	-36.0713		0.128472	-128.093
0.263889	-7.21426		0.263889	-37.2677		0.131944	-129.696
0.270833	-6.65354		0.270833	-38.3053		0.135417	-131.107
0.277778	-7.26106		0.277778	-38.4666		0.138889	-132.992
0.284722	-8.29333		0.284722	-38.6481		0.142361	-134.037
0.291667	-7.72962		0.291667	-37.7104		0.145833	-135.527
0.298611	-7.54207		0.298611	-39.1173		0.149306	-137.254
0.305556	-7.82346		0.305556	-39.0713		0.152778	-139.036
0.3125	-7.21426		0.3125	-40.5263		0.15625	-140.775
0.319444	-8.10525		0.319444	-42.3348		0.159722	-141.327
0.326389	-6.46697		0.326389	-42.9447		0.163194	-143.657
0.333333	-7.58893		0.333333	-42.1725		0.166667	-144.886
0.340278	-8.4345		0.340278	-43.8214		0.170139	-145.789
0.347222	-8.76427		0.347222	-41.9371		0.173611	-147.954
0.354167	-8.38742		0.354167	-39.0075		0.177083	-148.945
0.361111	-7.40151		0.361111	-40.9963		0.180556	-150.012
0.368056	-8.19926		0.368056	-39.352		0.184028	-151.819
0.375	-7.8704		0.375	-43.1143		0.1875	-153.4
0.381944	-12.9343		0.381944	-42.4078		0.190972	-154.428
0.388889	-12.7224		0.388889	-47.6002		0.194444	-156.072
0.395833	-14.2801		0.395833	-54.9615		0.197917	-157.408
0.402778	-16.4884		0.402778	-53.9447		0.201389	-158.499
0.409722	-11.3834		0.409722	-54.2468		0.204861	-159.855
0.416667	-16.2741		0.416667	-50.2368		0.208333	-161.483
0.423611	-13.571		0.423611	-52.6433		0.211806	-162.789
0.430556	-12.793		0.430556	-51.6306		0.215278	-163.729
0.4375	-15.4892		0.4375	-51.6306		0.21875	-166.045
0.444444	-15.4892		0.444444	-49.2579		0.222222	-167.312
0.451389	-14.7774		0.451389	-54.2468		0.225694	-168.045
0.458333	-16.2741		0.458333	-49.732		0.229167	-169.21
0.465278	-14.9196		0.465278	-54.7648		0.232639	-170.776
0.472222	-13.4294		0.472222	-53.7706		0.236111	-172.674
0.479167	-16.1312		0.479167	-53.5327		0.239583	-173.551
0.486111	-16.0598		0.486111	-53.0568		0.243056	-174.834
0.493056	-15.917		0.493056	-58.0641		0.246528	-176.249
0.5	-17.4192		0.5	-53.7706		0.25	-178.167
0.506944	-16.1312		0.506944	-53.8956		0.253472	-178.783
0.513889	-18.5687		0.513889	-55.9151		0.256944	-179.443
0.520833	-16.7745		0.520833	-49.2579		0.260417	-180.978
0.527778	-14.7774		0.527778	-52.5811		0.263889	-181.688
0.534722	-15.7743		0.534722	-65.7411		0.267361	-184.173
0.541667	-19.7223		0.541667	-60.4571		0.270833	-184.981
0.548611	-18.1371		0.548611	-67.1868		0.274306	-185.492
0.555556	-20.1561		0.555556	-62.1355		0.277778	-186.864
0.5625	-18.6407		0.5625	-57.1271		0.28125	-188.897
0.569444	-14.1381		0.569444	-55.6767		0.284722	-190.338
0.576389	-16.703		0.576389	-56.8697		0.288194	-191.349
0.583333	-17.0609		0.583333	-57.1084		0.291667	-191.658
0.590278	-17.1325		0.590278	-64.0569		0.295139	-192.498
0.597222	-19.2171		0.597222	-59.0206		0.298611	-193.832
0.604167	-17.7062		0.604167	-60.6692		0.302083	-195.896
0.611111	-20.3008		0.611111	-60.4571		0.305556	-197.481
0.618056	-18.1371		0.618056	-66.1465		0.309028	-197.982
0.625	-22.844		0.625	-68.8761		0.3125	-198.576
0.631944	-20.6628		0.631944	-73.9601		0.315972	-199.4
0.638889	-22.188		0.638889	-63.0958		0.319444	-200.736
0.645833	-18.9287		0.645833	-66.2228		0.322917	-202.874
0.652778	-19.8668		0.652778	-61.8956		0.326389	-203.576
0.659722	-18.5687		0.659722	-62.8189		0.329861	-204.751
0.666667	-15.8457		0.666667	-65.019		0.333333	-205.459
0.673611	-19.5057		0.673611	-64.7784		0.336806	-206.265
0.680556	-19.4335		0.680556	-69.6009		0.340278	-206.598
0.6875	-20.8803		0.6875	-70.6967		0.34375	-207.122
0.694444	-18.209		0.694444	-78.825		0.347222	-208.942
0.701389	-23.6475		0.701389	-77.6067		0.350694	-210.439
0.708333	-23.282		0.708333	-76.1355		0.354167	-211.703
0.715278	-18.6407		0.715278	-76.1465		0.357639	-212.533
0.722222	-22.844		0.722222	-67.1868		0.361111	-213.072
0.729167	-20.1561		0.729167	-69.9781		0.364583	-213.366
0.736111	-17.9934		0.736111	-65.1743		0.368056	-215.093
0.743056	-22.5523		0.743056	-63.0958		0.371528	-215.887
0.75	-18.9287		0.75	-63.8166		0.375	-216.883
0.756944	-19.145		0.756944	-67.8502		0.378472	-218.689
0.763889	-23.3551		0.763889	-63.7175		0.381944	-219.698
0.770833	-22.1152		0.770833	-64.5378		0.385417	-220.357
0.777778	-19.3613		0.777778	-73.7175		0.388889	-220.763
0.784722	-29.487		0.784722	-70.346		0.392361	-221.374
0.791667	-36.1384		0.791667	-71.294		0.395833	-222.344
0.798611	-28.5176		0.798611	-78.0938		0.399306	-222.14
0.805556	-31.2375		0.805556	-82.4884		0.402778	-222.857
0.8125	-32.9954		0.8125	-81.5103		0.40625	-224.505
0.819444	-32.6041		0.819444	-79.6009		0.409722	-226.948
0.826389	-27.8403		0.826389	-83.4674		0.413194	-226.217
0.833333	-33.387		0.833333	-76.1465		0.416667	-227.943
0.840278	-30.4586		0.840278	-87.3926		0.420139	-228.521
0.847222	-34.957		0.847222	-78.3375		0.423611	-229.259
0.854167	-31.335		0.854167	-72.0204		0.427083	-229.629
0.861111	-28.8082		0.861111	-80.2498		0.430556	-230.264
0.868056	-40.0999		0.868056	-81.0215		0.434028	-230.529
0.875	-32.4086		0.875	-79.5566		0.4375	-231.433
0.881944	-31.8227		0.881944	-73.8166		0.440972	-231.7
0.888889	-25.5266		0.888889	-72.9899		0.444444	-233.898
0.895833	-29.1959		0.895833	-73.2324		0.447917	-233.952
0.902778	-29.2929		0.902778	-81.7547		0.451389	-236.062
0.909722	-32.7019		0.909722	-92.5664		0.454861	-236.988
0.916667	-37.0265		0.916667	-83.2226		0.458333	-237.316
0.923611	-33.289		0.923611	-81.0215		0.461806	-237.698
0.930556	-32.4086		0.930556	-81.2659		0.465278	-238.137
0.9375	-32.5064		0.9375	-84.4473		0.46875	-239.126
0.944444	-33.7789		0.944444	-77.6067		0.472222	-239.346
0.951389	-31.0427		0.951389	-82.5664		0.475694	-239.842
0.958333	-37.0265		0.958333	-86.9012		0.479167	-240.174
0.965278	-34.7605		0.965278	-90.9963		0.482639	-240.064
0.972222	-40.3985		0.972222	-92.3194		0.486111	-240.728
0.979167	-36.9278		0.979167	-92.4884		0.489583	-241.283
0.986111	-32.9954		0.986111	-91.5103		0.493056	-242.173
0.993056	-32.6041		0.993056	-91.7547		0.496528	-242.285
1	-32.7019		1	-94.5439		0.5	-244.865
1.00694	-37.8176		1.00694	-91.0215		0.503472	-245.034
1.01389	-32.4086		1.01389	-95.2865		0.506944	-245.655
1.02083	-38.1146		1.02083	-89.3607		0.510417	-246.278
1.02778	-35.7443		1.02778	-101.992		0.513889	-246.96
1.03472	-40.7969		1.03472	-93.802		0.517361	-247.985
1.04167	-37.5208		1.04167	-97.5171		0.520833	-248.443
1.04861	-39.0069		1.04861	-97.2691		0.524306	-248.443
1.05556	-38.9076		1.05556	-93.4674		0.527778	-248.843
1.0625	-33.387		1.0625	-91.0856		0.53125	-249.474
1.06944	-36.4342		1.06944	-94.2023		0.534722	-249.647
1.07639	-33.6809		1.07639	-98.0938		0.538194	-250.107
1.08333	-31.2375		1.08333	-94.5439		0.541667	-249.762
1.09028	-37.8176		1.09028	-97.3632		0.545139	-250.511
1.09722	-30.9453		1.09722	-101.494		0.548611	-251.088
1.10417	-40.5977		1.10417	-96.773		0.552083	-251.609
1.11111	-38.7092		1.11111	-95.5341		0.555556	-252.015
1.11806	-38.2136		1.11806	-92.4884		0.559028	-253.236
1.125	-32.9954		1.125	-99.2552		0.5625	-253.703
1.13194	-39.7021		1.13194	-98.2617		0.565972	-254.171
1.13889	-39.3047		1.13889	-91.9992		0.569444	-255.638
1.14583	-32.7997		1.14583	-103.738		0.572917	-255.403
1.15278	-41.4951		1.15278	-101.992		0.576389	-257.707
1.15972	-40.7969		1.15972	-92.8134		0.579861	-257.766
1.16667	-37.1254		1.16667	-106.236		0.583333	-258.004
1.17361	-42.4944		1.17361	-91.0856		0.586806	-259.254
1.18056	-36.4342		1.18056	-97.1868		0.590278	-258.48
1.1875	-26.8747		1.1875	-93.9573		0.59375	-259.434
1.19444	-33.5829		1.19444	-90.839		0.597222	-259.016
1.20139	-36.3356		1.20139	-98.2617		0.600694	-260.211
1.20833	-39.3047		1.20833	-87.3926		0.604167	-260.151
1.21528	-34.957		1.21528	-102.74		0.607639	-259.792
1.22222	-41.096		1.22222	-97.2691		0.611111	-260.211
1.22917	-38.9076		1.22917	-92.3194		0.614583	-260.871
1.23611	-36.9278		1.23611	-100.25		0.618056	-260.691
1.24306	-40.0999		1.24306	-109.743		0.621528	-261.593
1.25	-43.8973		1.25	-109.994		0.625	-261.172
1.25694	-43.9977		1.25694	-97.1468		0.628472	-261.774
1.26389	-34.8587		1.26389	-112.004		0.631944	-261.593
1.27083	-44.8016		1.27083	-101.086		0.635417	-261.894
1.27778	-36.4342		1.27778	-100.001		0.638889	-262.922
1.28472	-40.0004		1.28472	-120.08		0.642361	-262.982
1.29167	-48.0319		1.29167	-114.521		0.645833	-263.285
1.29861	-45.8085		1.29861	-109.504		0.649306	-264.561
1.30556	-39.8015		1.30556	-109.752		0.652778	-264.622
1.3125	-39.901		1.3125	-110.747		0.65625	-265.415
1.31944	-44.299		1.31944	-108.991		0.659722	-266.948
1.32639	-43.5963		1.32639	-110.499		0.663194	-266.395
1.33333	-40.1994		1.33333	-104.736		0.666667	-266.027
1.34028	-41.8945		1.34028	-103.308		0.670139	-268.551
1.34722	-37.323		1.34722	-110.496		0.673611	-267.995
1.35417	-44.1985		1.35417	-103.738		0.677083	-267.563
1.36111	-41.4951		1.36111	-112.263		0.680556	-270.35
1.36806	-28.9051		1.36806	-107.988		0.684028	-269.418
1.375	-43.1953		1.375	-109.242		0.6875	-270.163
1.38194	-43.6966		1.38194	-106.525		0.690972	-272.161
1.38889	-38.6101		1.38889	-123.124		0.694444	-271.848
1.39583	-49.2494		1.39583	-124.394		0.697917	-271.098
1.40278	-49.7578		1.40278	-127.705		0.701389	-271.16
1.40972	-51.0821		1.40972	-103.987		0.704861	-271.285
1.41667	-41.5949		1.41667	-104.487		0.708333	-271.66
1.42361	-41.7946		1.42361	-110.245		0.711806	-272.224
1.43056	-44.0981		1.43056	-112.255		0.715278	-272.475
1.4375	-44.9021		1.4375	-111.332		0.71875	-272.224
1.44444	-36.5329		1.44444	-104.986		0.722222	-273.354
1.45139	-41.9945		1.45139	-113.514		0.725694	-272.851
1.45833	-45.4054		1.45833	-101.743		0.729167	-273.417
1.46528	-40.6973		1.46528	-126.431		0.732639	-274.048
1.47222	-50.5722		1.47222	-137.955		0.736111	-274.616
1.47917	-55.1819		1.47917	-120.587		0.739583	-273.922
1.48611	-48.2346		1.48611	-119.067		0.743056	-274.49
1.49306	-47.6268		1.49306	-113.262		0.746528	-275.947
1.5	-45.3047		1.5	-116.792		0.75	-275.123
1.50694	-46.7167		1.50694	-109.743		0.753472	-276.456
1.51389	-43.8973		1.51389	-112.108		0.756944	-278.18
1.52083	-48.8432		1.52083	-111.752		0.760417	-275.376
1.52778	-44.701		1.52778	-116.792		0.763889	-276.775
1.53472	-46.7167		1.53472	-122.616		0.767361	-277.668
1.54167	-49.0463		1.54167	-116.277		0.770833	-279.014
1.54861	-38.5109		1.54861	-112.566		0.774306	-280.754
1.55556	-37.0265		1.55556	-123.632		0.777778	-280.237
1.5625	-49.4527		1.5625	-119.994		0.78125	-281.855
1.56944	-43.9977		1.56944	-120.08		0.784722	-281.272
1.57639	-48.0319		1.57639	-115.782		0.788194	-281.272
1.58333	-46.3128		1.58333	-127.45		0.791667	-282.05
1.59028	-50.9801		1.59028	-122.004		0.795139	-282.18
1.59722	-44.8016		1.59722	-121.854		0.798611	-282.18
1.60417	-48.7417		1.60417	-110.245		0.802083	-282.245
1.61111	-44.0981		1.61111	-118.561		0.805556	-283.287
1.61806	-47.4244		1.61806	-113.239		0.809028	-281.985
1.625	-41.2955		1.625	-111.25		0.8125	-283.091
1.63194	-44.4999		1.63194	-121.094		0.815972	-282.896
1.63889	-48.4374		1.63889	-122.87		0.819444	-283.678
1.64583	-49.1479		1.64583	-116.236		0.822917	-284.005
1.65278	-42.4944		1.65278	-113.01		0.826389	-283.94
1.65972	-45.204		1.65972	-133.074		0.829861	-283.744
1.66667	-53.2297		1.66667	-137.955		0.833333	-284.201
1.67361	-55.1819		1.67361	-130.77		0.836806	-284.398
1.68056	-52.308		1.68056	-134.357		0.840278	-284.398
1.6875	-53.7426		1.6875	-142.339		0.84375	-284.005
1.69444	-56.9357		1.69444	-137.297		0.847222	-285.185
1.70139	-46.9188		1.70139	-133.074		0.850694	-284.66
1.70833	-53.2297		1.70833	-119.827		0.854167	-284.988
1.71528	-47.9306		1.71528	-124.394		0.857639	-284.725
1.72222	-49.7578		1.72222	-130.496		0.861111	-284.725
1.72917	-44.1985		1.72917	-137.44		0.864583	-285.382
1.73611	-54.976		1.73611	-135.383		0.868056	-285.842
1.74306	-54.1534		1.74306	-131.854		0.871528	-285.974
1.75	-48.7417		1.75	-130.08		0.875	-285.513
1.75694	-48.0319		1.75694	-135.667		0.878472	-286.04
1.76389	-50.2666		1.76389	-141.942		0.881944	-286.04
1.77083	-60.7768		1.77083	-143.308		0.885417	-286.369
1.77778	-37.323		1.77778	-140.9		0.888889	-286.105
1.78472	-60.36		1.78472	-143.374		0.892361	-285.447
1.79167	-57.3494		1.79167	-138.726		0.895833	-286.237
1.79861	-51.4904		1.79861	-144.773		0.899306	-286.501
1.80556	-45.9093		1.80556	-152.724		0.902778	-287.492
1.8125	-61.0897		1.8125	-145.53		0.90625	-287.426
1.81944	-46.2119		1.81944	-139.5		0.909722	-287.492
1.82639	-55.8001		1.82639	-138.471		0.913194	-288.022
1.83333	-77.0824		1.83333	-142.598		0.916667	-287.625
1.84028	-71.2989		1.84028	-143.738		0.920139	-288.753
1.84722	-51.8689		1.84722	-138.471		0.923611	-288.288
1.85417	-64.2353		1.85417	-141.282		0.927083	-289.885
1.86111	-65.6409		1.86111	-144.017		0.930556	-288.886
1.86806	-57.0086		1.86806	-138.055		0.934028	-289.152
1.875	-59.0276		1.875	-147.52		0.9375	-290.62
1.88194	-73.7599		1.88194	-144.551		0.940972	-291.425
1.88889	-77.2757		1.88889	-150.999		0.944444	-291.693
1.89583	-55.4993		1.89583	-148.726		0.947917	-293.783
1.90278	-64.363		1.90278	-147.001		0.951389	-292.568
1.90972	-73.5003		1.90972	-142.598		0.954861	-292.433
1.91667	-71.2989		1.91667	-145.158		0.958333	-292.231
1.92361	-62.5788		1.92361	-143.074		0.961806	-292.029
1.93056	-66.5372		1.93056	-146.685		0.965278	-293.58
1.9375	-63.3427		1.9375	-147.195		0.96875	-294.46
1.94444	-63.5976		1.94444	-149.758		0.972222	-295.003
1.95139	-69.879		1.95139	-147.52		0.975694	-293.58
1.95833	-73.7599		1.95833	-151.282		0.979167	-294.46
1.96528	-65.6409		1.96528	-143.115		0.982639	-296.092
1.97222	-71.5574		1.97222	-148.299		0.986111	-295.207
1.97917	-74.1495		1.97917	-148.471		0.989583	-295.887
1.98611	-64.2353		1.98611	-148.814		0.993056	-295.343
1.99306	-59.407		1.99306	-141.026		0.996528	-297.184
2	-65.5129		2	-147.183		1	-297.048
2.00694	-68.5913		2.00694	-144.87		1.00347	-297.253
2.01389	-67.4349		2.01389	-143.331		1.00694	-296.774
2.02083	-66.6653		2.02083	-140.016		1.01042	-296.364
2.02778	-70.0079		2.02778	-144.613		1.01389	-297.116
2.03472	-67.3066		2.03472	-149.242		1.01736	-296.979
2.04167	-69.6212		2.04167	-149.859		1.02083	-297.664
2.04861	-74.9294		2.04861	-146.482		1.02431	-296.911
2.05556	-73.2409		2.05556	-149.758		1.02778	-296.979
2.0625	-69.879		2.0625	-145.383		1.03125	-297.595
2.06944	-67.6917		2.06944	-143.378		1.03472	-297.801
2.07639	-61.6888		2.07639	-148.212		1.03819	-297.664
2.08333	-69.106		2.08333	-154.551		1.04167	-298.213
2.09028	-77.2757		2.09028	-146.685		1.04514	-297.39
2.09722	-63.3427		2.09722	-144.668		1.04861	-297.938
2.10417	-72.3338		2.10417	-147.26		1.05208	-298.694
2.11111	-73.6301		2.11111	-151.681		1.05556	-298.694
2.11806	-75.8407		2.11806	-144.409		1.05903	-298.969
2.125	-72.2043		2.125	-146.482		1.0625	-298.625
2.13194	-73.2409		2.13194	-161.89		1.06597	-299.382
2.13889	-80.9449		2.13889	-152.724		1.06944	-300.487
2.14583	-76.3621		2.14583	-154.29		1.07292	-299.244
2.15278	-77.1451		2.15278	-155.64		1.07639	-299.589
2.15972	-67.8201		2.15972	-152.463		1.07986	-299.313
2.16667	-76.2317		2.16667	-156.643		1.08333	-299.934
2.17361	-78.3216		2.17361	-159.237		1.08681	-300.211
2.18056	-64.6183		2.18056	-153.246		1.09028	-301.111
2.1875	-76.623		2.1875	-152.598		1.09375	-300.764
2.19444	-71.2989		2.19444	-156.12		1.09722	-301.458
2.20139	-78.06		2.20139	-151.681		1.10069	-301.388
2.20833	-75.8407		2.20833	-155.186		1.10417	-301.319
2.21528	-72.5928		2.21528	-149.079		1.10764	-301.735
2.22222	-74.5393		2.22222	-147.26		1.11111	-302.779
2.22917	-80.3941		2.22917	-155.597		1.11458	-301.874
2.23611	-80.3571		2.23611	-151.794		1.11806	-302.919
2.24306	-80.4496		2.24306	-153.891		1.12153	-303.617
2.25	-80.4126		2.25	-154.927		1.125	-302.57
2.25694	-80.5609		2.25694	-159.805		1.12847	-302.152
2.26389	-80.4867		2.26389	-157.429		1.13194	-305.089
2.27083	-80.4126		2.27083	-160.839		1.13542	-304.878
2.27778	-80.5794		2.27778	-158.299		1.13889	-302.152
2.28472	-80.5794		2.28472	-157.26		1.14236	-304.668
2.29167	-80.5238		2.29167	-151.421		1.14583	-304.668
2.29861	-80.6165		2.29861	-154.029		1.14931	-305.722
2.30556	-80.598		2.30556	-154.927		1.15278	-304.317
2.3125	-80.5794		2.3125	-151.627		1.15625	-305.651
2.31944	-80.4496		2.31944	-157.167		1.15972	-306.568
2.32639	-80.7466		2.32639	-156.643		1.16319	-308.337
2.33333	-80.5794		2.33333	-157.52		1.16667	-306.991
2.34028	-80.8955		2.34028	-156.12		1.17014	-306.285
2.34722	-80.8768		2.34722	-157.691		1.17361	-307.77
2.35417	-80.7466		2.35417	-160.839		1.17708	-306.003
2.36111	-80.6908		2.36111	-159.805		1.18056	-307.557
2.36806	-80.8955		2.36806	-157.167		1.18403	-309.19
2.375	-83.6657		2.375	-157.953		1.1875	-306.779
2.38194	-83.5117		2.38194	-157.691		1.19097	-308.693
2.38889	-83.3772		2.38889	-156.643		1.19444	-309.119
2.39583	-83.5887		2.39583	-162.942		1.19792	-310.046
2.40278	-83.5117		2.40278	-160.576		1.20139	-309.333
2.40972	-83.3388		2.40972	-165.577		1.20486	-309.048
2.41667	-83.3005		2.41667	-166.643		1.20833	-309.832
2.42361	-83.5117		2.42361	-167.167		1.21181	-309.618
2.43056	-83.5502		2.43056	-159.001		1.21528	-310.689
2.4375	-83.3388		2.4375	-166.905		1.21875	-310.046
2.44444	-83.4348		2.44444	-167.953		1.22222	-311.549
2.45139	-83.4156		2.45139	-171.925		1.22569	-310.761
2.45833	-83.3964		2.45833	-162.942		1.22917	-310.975
2.46528	-83.454		2.46528	-167.167		1.23264	-311.621
2.47222	-83.4156		2.47222	-169.011		1.23611	-311.262
2.47917	-83.2046		2.47917	-173.783		1.23958	-312.267
2.48611	-83.4733		2.48611	-174.259		1.24306	-311.549
2.49306	-83.4733		2.49306	-179.805		1.24653	-311.549
2.5	-83.4348		2.5	-181.246		1.25	-310.975
2.50694	-83.4348		2.50694	-179.335		1.25347	-311.334
2.51389	-83.3772		2.51389	-173.468		1.25694	-311.98
2.52083	-83.3964		2.52083	-170.865		1.26042	-312.051
2.52778	-83.4733		2.52778	-179.276		1.26389	-312.267
2.53472	-83.454		2.53472	-175.577		1.26736	-312.267
2.54167	-83.454		2.54167	-175.378		1.27083	-312.987
2.54861	-83.358		2.54861	-176.368		1.27431	-312.267
2.55556	-83.4925		2.55556	-175.644		1.27778	-312.699
2.5625	-83.3388		2.5625	-174.315		1.28125	-311.549
2.56944	-83.358		2.56944	-171.129		1.28472	-312.771
2.57639	-83.3388		2.57639	-178.308		1.28819	-313.781
2.58333	-83.3196		2.58333	-179.011		1.29167	-312.339
2.59028	-83.454		2.59028	-178.218		1.29514	-312.915
2.59722	-83.358		2.59722	-172.721		1.29861	-312.915
2.60417	-83.5309		2.60417	-177.689		1.30208	-313.131
2.61111	-83.4733		2.61111	-182.048		1.30556	-312.411
2.61806	-83.5694		2.61806	-178.482		1.30903	-313.131
2.625	-83.4348		2.625	-178.842		1.3125	-313.347
2.63194	-83.4925		2.63194	-174.846		1.31597	-313.925
2.63889	-83.4733		2.63889	-177.775		1.31944	-314.07
2.64583	-83.3005		2.64583	-174.846		1.32292	-313.564
2.65278	-83.5309		2.65278	-178.218		1.32639	-313.275
2.65972	-83.3964		2.65972	-170.07		1.32986	-313.564
2.66667	-83.5117		2.66667	-174.049		1.33333	-313.42
2.67361	-83.3772		2.67361	-173.252		1.33681	-313.925
2.68056	-83.5117		2.68056	-178.042		1.34028	-314.287
2.6875	-83.5502		2.6875	-178.746		1.34375	-313.564
2.69444	-83.358		2.69444	-180.979		1.34722	-314.07
2.70139	-83.3196		2.70139	-176.632		1.35069	-313.564
2.70833	-83.2621		2.70833	-182.721		1.35417	-314.142
2.71528	-83.4156		2.71528	-180.444		1.35764	-314.07
2.72222	-86.2358		2.72222	-180.711		1.36111	-314.649
2.72917	-86.2557		2.72917	-178.042		1.36458	-314.939
2.73611	-86.3153		2.73611	-182.048		1.36806	-314.721
2.74306	-86.0375		2.74306	-184.315		1.37153	-315.011
2.75	-86.1366		2.75	-187.242		1.375	-315.665
2.75694	-86.1763		2.75694	-179.109		1.37847	-315.81
2.76389	-86.1366		2.76389	-183.119		1.38194	-315.519
2.77083	-86.0375		2.77083	-179.91		1.38542	-315.011
2.77778	-86.3551		2.77778	-181.781		1.38889	-316.684
2.78472	-86.1565		2.78472	-177.509		1.39236	-315.447
2.79167	-86.2557		2.79167	-179.91		1.39583	-315.81
2.79861	-86.4346		2.79861	-175.112		1.39931	-314.576
2.80556	-86.3551		2.80556	-179.376		1.40278	-315.229
2.8125	-86.2557		2.8125	-180.177		1.40625	-316.101
2.81944	-86.3153		2.81944	-175.112		1.40972	-315.956
2.82639	-86.1763		2.82639	-180.979		1.41319	-315.592
2.83333	-86.216		2.83333	-172.986		1.41667	-316.247
2.84028	-86.1565		2.84028	-182.048		1.42014	-316.538
2.84722	-86.2358		2.84722	-180.444		1.42361	-317.049
2.85417	-86.1168		2.85417	-186.069		1.42708	-316.101
2.86111	-86.3153		2.86111	-176.177		1.43056	-317.853
2.86806	-86.0771		2.86806	-174.58		1.43403	-317.122
2.875	-89.0381		2.875	-176.976		1.4375	-318.806
2.88194	-89.0381		2.88194	-188.488		1.44097	-316.757
2.88889	-89.1202		2.88889	-187.143		1.44444	-316.684
2.89583	-88.9767		2.89583	-178.308		1.44792	-319.173
2.90278	-89.0792		2.90278	-188.219		1.45139	-318.879
2.90972	-88.9767		2.90972	-184.727		1.45486	-317.999
2.91667	-88.9152		2.91667	-182.584		1.45833	-317.999
2.92361	-89.1407		2.92361	-187.425		1.46181	-319.246
2.93056	-89.0587		2.93056	-184.995		1.46528	-320.425
2.9375	-88.9767		2.9375	-180.979		1.46875	-317.633
2.94444	-89.0587		2.94444	-189.026		1.47222	-319.614
2.95139	-88.9357		2.95139	-186.606		1.47569	-318.586
2.95833	-88.9972		2.95833	-185.532		1.47917	-319.026
2.96528	-89.0176		2.96528	-185.264		1.48264	-319.688
2.97222	-88.772		2.97222	-185.378		1.48611	-321.682
2.97917	-88.7107		2.97917	-183.071		1.48958	-319.246
2.98611	-88.7107		2.98611	-182.456		1.49306	-321.016
2.99306	-88.8129		2.99306	-186.069		1.49653	-321.756
3	-88.6291		3	-186.976		1.5	-322.572
3.00694	-88.7107		3.00694	-180.444		1.50347	-322.497
3.01389	-88.5271		3.01389	-182.584		1.50694	-321.163
3.02083	-88.7107		3.02083	-187.775		1.51042	-322.72
3.02778	-88.5883		3.02778	-189.565		1.51389	-322.423
3.03472	-88.7107		3.03472	-186.069		1.51736	-323.018
3.04167	-88.6087		3.04167	-180.711		1.52083	-323.539
3.04861	-88.6699		3.04861	-182.316		1.52431	-323.464
3.05556	-88.6291		3.05556	-186.443		1.52778	-322.572
3.0625	-88.6903		3.0625	-180.711		1.53125	-321.83
3.06944	-88.5271		3.06944	-183.923		1.53472	-320.572
3.07639	-88.6087		3.07639	-181.513		1.53819	-324.957
3.08333	-88.5679		3.08333	-183.655		1.54167	-324.808
3.09028	-88.5883		3.09028	-188.842		1.54514	-325.107
3.09722	-91.5672		3.09722	-183.387		1.54861	-325.556
3.10417	-91.5672		3.10417	-185.532		1.55208	-325.182
3.11111	-91.3356		3.11111	-187.412		1.55556	-323.539
3.11806	-91.3356		3.11806	-187.412		1.55903	-323.613
3.125	-91.4829		3.125	-180.444		1.5625	-324.882
3.13194	-91.3987		3.13194	-187.143		1.56597	-325.107
3.13889	-91.3777		3.13889	-195.234		1.56944	-323.315
3.14583	-91.4619		3.14583	-187.412		1.57292	-325.332
3.15278	-91.3987		3.15278	-194.152		1.57639	-325.107
3.15972	-91.504		3.15972	-187.95		1.57986	-324.882
3.16667	-91.3356		3.16667	-181.781		1.58333	-325.706
3.17361	-91.3566		3.17361	-177.509		1.58681	-324.061
3.18056	-91.3987		3.18056	-191.721		1.59028	-324.808
3.1875	-91.4198		3.1875	-187.412		1.59375	-325.107
3.19444	-91.3987		3.19444	-182.316		1.59722	-326.984
3.20139	-91.3987		3.20139	-182.316		1.60069	-326.607
3.20833	-91.4408		3.20833	-189.834		1.60417	-325.332
3.21528	-91.4198		3.21528	-182.316		1.60764	-325.706
3.22222	-91.4408		3.22222	-189.565		1.61111	-326.157
3.22917	-91.3777		3.22917	-195.504		1.61458	-325.332
3.23611	-91.3777		3.23611	-197.4		1.61806	-327.587
3.24306	-91.4408		3.24306	-193.923		1.62153	-326.457
3.25	-91.3356		3.25	-192.801		1.625	-327.36
3.25694	-91.4408		3.25694	-187.95		1.62847	-326.307
3.26389	-91.5251		3.26389	-192.261		1.63194	-326.908
3.27083	-91.4829		3.27083	-189.91		1.63542	-327.285
3.27778	-91.4408		3.27778	-186.875		1.63889	-327.059
3.28472	-91.2725		3.28472	-180.444		1.64236	-327.888
3.29167	-91.3566		3.29167	-188.488		1.64583	-327.662
3.29861	-91.5251		3.29861	-189.565		1.64931	-327.36
3.30556	-91.4198		3.30556	-189.834		1.65278	-328.417
3.3125	-91.5883		3.3125	-191.181		1.65625	-327.587
3.31944	-91.5251		3.31944	-185.264		1.65972	-327.738
3.32639	-91.4198		3.32639	-190.912		1.66319	-328.569
3.33333	-91.3566		3.33333	-191.991		1.66667	-328.569
3.34028	-91.3987		3.34028	-197.4		1.67014	-328.039
3.34722	-91.4408		3.34722	-189.565		1.67361	-328.72
3.35417	-91.4198		3.35417	-192.801		1.67708	-328.266
3.36111	-91.4198		3.36111	-184.191		1.68056	-328.493
3.36806	-91.4198		3.36806	-187.681		1.68403	-328.039
3.375	-91.5672		3.375	-189.295		1.6875	-328.342
3.38194	-91.7149		3.38194	-195.234		1.69097	-328.191
3.38889	-91.6094		3.38889	-196.317		1.69444	-328.417
3.39583	-91.6727		3.39583	-196.875		1.69792	-328.342
3.40278	-94.3203		3.40278	-196.069		1.70139	-328.569
3.40972	-94.2334		3.40972	-197.143		1.70486	-328.493
3.41667	-94.6684		3.41667	-194.692		1.70833	-328.644
3.42361	-94.3855		3.42361	-195.532		1.71181	-328.947
3.43056	-94.5595		3.43056	-193.198		1.71528	-327.813
3.4375	-94.2986		3.4375	-194.963		1.71875	-329.174
3.44444	-94.4072		3.44444	-192.261		1.72222	-329.933
3.45139	-94.4724		3.45139	-194.692		1.72569	-328.342
3.45833	-94.5159		3.45833	-199.376		1.72917	-328.493
3.46528	-94.4289		3.46528	-200.658		1.73264	-328.644
3.47222	-94.2768		3.47222	-199.028		1.73611	-328.72
3.47917	-94.342		3.47917	-198.488		1.73958	-329.099
3.48611	-94.342		3.48611	-199.834		1.74306	-329.099
3.49306	-94.4289		3.49306	-197.943		1.74653	-330.846
3.5	-94.2986		3.5	-200.93		1.75	-329.402
3.50694	-94.4289		3.50694	-191.721		1.75347	-329.781
3.51389	-94.0817		3.51389	-199.565		1.75694	-330.389
3.52083	-94.2986		3.52083	-197.943		1.76042	-330.694
3.52778	-94.3855		3.52778	-193.881		1.76389	-330.237
3.53472	-94.4072		3.53472	-197.95		1.76736	-330.466
3.54167	-94.2118		3.54167	-193.923		1.77083	-330.313
3.54861	-94.2768		3.54861	-191.451		1.77431	-329.933
3.55556	-93.9951		3.55556	-193.341		1.77778	-330.922
3.5625	-94.2334		3.5625	-189.834		1.78125	-329.781
3.56944	-96.9157		3.56944	-191.991		1.78472	-330.009
3.57639	-96.938		3.57639	-200.386		1.78819	-331.075
3.58333	-96.9157		3.58333	-203.38		1.79167	-330.77
3.59028	-97.0497		3.59028	-196.606		1.79514	-331.151
3.59722	-96.9604		3.59722	-196.046		1.79861	-330.009
3.60417	-96.8488		3.60417	-190.103		1.80208	-329.402
3.61111	-96.8488		3.61111	-192.801		1.80556	-330.389
3.61806	-96.8934		3.61806	-199.834		1.80903	-330.694
3.625	-96.9157		3.625	-200.115		1.8125	-331.227
3.63194	-96.938		3.63194	-193.881		1.81597	-331.227
3.63889	-97.0274		3.63889	-196.317		1.81944	-330.922
3.64583	-97.0497		3.64583	-197.4		1.82292	-331.838
3.65278	-96.8042		3.65278	-203.652		1.82639	-330.77
3.65972	-96.9827		3.65972	-193.071		1.82986	-332.756
3.66667	-96.8488		3.66667	-193.341		1.83333	-332.68
3.67361	-96.9157		3.67361	-199.834		1.83681	-332.22
3.68056	-97.0274		3.68056	-197.4		1.84028	-333.831
3.6875	-96.8934		3.6875	-195.775		1.84375	-333.37
3.69444	-96.8711		3.69444	-199.565		1.84722	-330.77
3.70139	-96.8488		3.70139	-195.504		1.85069	-330.313
3.70833	-97.0274		3.70833	-199.938		1.85417	-332.833
3.71528	-99.6847		3.71528	-198.214		1.85764	-332.833
3.72222	-99.6847		3.72222	-197.943		1.86111	-331.304
3.72917	-99.8685		3.72917	-191.451		1.86458	-331.456
3.73611	-99.7536		3.73611	-187.681		1.86806	-331.304
3.74306	-99.6388		3.74306	-192.531		1.87153	-333.831
3.75	-99.7306		3.75	-192.29		1.875	-332.22
3.75694	-99.7766		3.75694	-195.234		1.87847	-332.373
3.76389	-99.8225		3.76389	-192.261		1.88194	-334.446
3.77083	-99.7306		3.77083	-199.571		1.88542	-331.838
3.77778	-99.5013		3.77778	-196.858		1.88889	-333.754
3.78472	-99.5471		3.78472	-208.021		1.89236	-332.373
3.79167	-99.6618		3.79167	-202.29		1.89583	-333.293
3.79861	-99.7766		3.79861	-200.386		1.89931	-335.14
3.80556	-99.7996		3.80556	-199.991		1.90278	-333.984
3.8125	-99.6159		3.8125	-196.046		1.90625	-335.912
3.81944	-99.7536		3.81944	-206.654		1.90972	-335.063
3.82639	-99.6388		3.82639	-201.202		1.91319	-335.217
3.83333	-99.7536		3.83333	-198.485		1.91667	-333.446
3.84028	-99.593		3.84028	-208.021		1.92014	-335.912
3.84722	-99.9836		3.84722	-199.571		1.92361	-335.758
3.85417	-99.8225		3.85417	-199.843		1.92708	-335.371
3.86111	-99.7766		3.86111	-208.842		1.93056	-333.984
3.86806	-99.7996		3.86806	-202.29		1.93403	-334.831
3.875	-99.8455		3.875	-205.562		1.9375	-336.919
3.88194	-99.6847		3.88194	-204.152		1.94097	-335.99
3.88889	-99.6847		3.88889	-200.658		1.94444	-335.063
3.89583	-99.6618		3.89583	-199.028		1.94792	-332.986
3.90278	-99.5471		3.90278	-194.422		1.95139	-334.446
3.90972	-99.7306		3.90972	-199.028		1.95486	-335.371
3.91667	-99.7766		3.91667	-202.563		1.95833	-339.333
3.92361	-99.7306		3.92361	-196.858		1.96181	-335.758
3.93056	-99.7077		3.93056	-194.459		1.96528	-336.687
3.9375	-99.7996		3.9375	-206.928		1.96875	-334.677
3.94444	-99.7766		3.94444	-195.504		1.97222	-338.475
3.95139	-99.6618		3.95139	-200.386		1.97569	-338.319
3.95833	-99.7077		3.95833	-195.234		1.97917	-336.997
3.96528	-99.7996		3.96528	-194.963		1.98264	-339.021
3.97222	-99.7306		3.97222	-206.108		1.98611	-337.385
3.97917	-99.7536		3.97917	-196.317		1.98958	-335.758
3.98611	-102.477		3.98611	-207.201		1.99306	-338.553
3.99306	-102.383		3.99306	-194.422		1.99653	-336.377
4	-102.359		4	-208.842		2	-336.997
4.00694	-102.501		4.00694	-203.107		2.00347	-335.835
4.01389	-102.477		4.01389	-202.018		2.00694	-334.446
4.02083	-102.477		4.02083	-202.563		2.01042	-336.377
4.02778	-102.572		4.02778	-199.028		2.01389	-338.007
4.03472	-102.572		4.03472	-191.181		2.01736	-338.085
4.04167	-102.359		4.04167	-202.563		2.02083	-340.194
4.04861	-102.501		4.04861	-199.571		2.02431	-338.397
4.05556	-102.525		4.05556	-194.152		2.02778	-340.272
4.0625	-102.525		4.0625	-207.201		2.03125	-336.377
4.06944	-102.477		4.06944	-200.658		2.03472	-340.194
4.07639	-102.548		4.07639	-203.652		2.03819	-341.528
4.08333	-102.879		4.08333	-202.018		2.04167	-341.371
4.09028	-102.595		4.09028	-196.858		2.04514	-339.724
4.09722	-102.879		4.09722	-217.358		2.04861	-338.397
4.10417	-102.785		4.10417	-207.201		2.05208	-339.959
4.11111	-102.714		4.11111	-200.115		2.05556	-339.255
4.11806	-102.737		4.11806	-202.835		2.05903	-338.475
4.125	-102.903		4.125	-199.571		2.0625	-339.489
4.13194	-102.856		4.13194	-194.963		2.06597	-343.816
4.13889	-103.045		4.13889	-204.743		2.06944	-339.177
4.14583	-102.808		4.14583	-202.681		2.07292	-339.177
4.15278	-102.95		4.15278	-200.373		2.07639	-339.959
4.15972	-103.14		4.15972	-200.115		2.07986	-341.056
4.16667	-102.785		4.16667	-202.563		2.08333	-342.867
4.17361	-102.69		4.17361	-197.943		2.08681	-341.607
4.18056	-102.95		4.18056	-201.202		2.09028	-338.787
4.1875	-103.045		4.1875	-199.028		2.09375	-343.183
4.19444	-102.879		4.19444	-196.317		2.09722	-341.921
4.20139	-102.808		4.20139	-209.116		2.10069	-341.292
4.20833	-105.977		4.20833	-207.748		2.10417	-343.104
4.21528	-105.928		4.21528	-203.23		2.10764	-342.394
4.22222	-105.611		4.22222	-200.386		2.11111	-341.292
4.22917	-105.441		4.22917	-202.132		2.11458	-341.135
4.23611	-105.635		4.23611	-200.115		2.11806	-343.262
4.24306	-105.393		4.24306	-199.843		2.12153	-342.158
4.25	-105.514		4.25	-191.721		2.125	-342.788
4.25694	-105.538		4.25694	-206.381		2.12847	-342.473
4.26389	-105.295		4.26389	-205.016		2.13194	-342.631
4.27083	-105.441		4.27083	-204.605		2.13542	-342.079
4.27778	-105.563		4.27778	-200.115		2.13889	-340.429
4.28472	-105.417		4.28472	-203.23		2.14236	-342.867
4.29167	-105.514		4.29167	-204.33		2.14583	-340.585
4.29861	-105.538		4.29861	-207.943		2.14931	-342
4.30556	-105.295		4.30556	-210.76		2.15278	-342.71
4.3125	-105.587		4.3125	-205.289		2.15625	-342.946
4.31944	-105.32		4.31944	-205.289		2.15972	-342.315
4.32639	-105.465		4.32639	-202.563		2.16319	-344.054
4.33333	-105.368		4.33333	-209.39		2.16667	-343.737
4.34028	-105.514		4.34028	-204.198		2.17014	-343.974
4.34722	-105.271		4.34722	-205.034		2.17361	-342.631
4.35417	-105.32		4.35417	-208.485		2.17708	-342.552
4.36111	-105.417		4.36111	-210.486		2.18056	-341.685
4.36806	-105.344		4.36806	-208.021		2.18403	-343.025
4.375	-105.368		4.375	-209.39		2.1875	-343.104
4.38194	-105.417		4.38194	-209.108		2.19097	-342.631
4.38889	-105.344		4.38889	-211.308		2.19444	-342.552
4.39583	-105.344		4.39583	-208.295		2.19792	-342.394
4.40278	-105.49		4.40278	-213.505		2.20139	-342.867
4.40972	-105.563		4.40972	-207.129		2.20486	-343.658
4.41667	-105.514		4.41667	-205.289		2.20833	-343.025
4.42361	-105.465		4.42361	-204.198		2.21181	-342.867
4.43056	-105.368		4.43056	-204.743		2.21528	-344.688
4.4375	-105.465		4.4375	-211.857		2.21875	-344.688
4.44444	-105.393		4.44444	-212.018		2.22222	-342.946
4.45139	-105.199		4.45139	-216.256		2.22569	-345.562
4.45833	-105.49		4.45833	-220.76		2.22917	-344.371
4.46528	-105.49		4.46528	-219.843		2.23264	-343.974
4.47222	-105.32		4.47222	-220.395		2.23611	-343.895
4.47917	-105.441		4.47917	-217.201		2.23958	-344.212
4.48611	-105.295		4.48611	-219.938		2.24306	-345.324
4.49306	-105.32		4.49306	-214.88		2.24653	-344.291
4.5	-105.199		4.5	-216.486		2.25	-345.085
4.50694	-105.368		4.50694	-216.532		2.25347	-344.926
4.51389	-105.465		4.51389	-218.295		2.25694	-343.341
4.52083	-105.368		4.52083	-218.295		2.26042	-344.054
4.52778	-105.514		4.52778	-212.955		2.26389	-344.847
4.53472	-105.49		4.53472	-222.055		2.26736	-344.45
4.54167	-105.587		4.54167	-220.93		2.27083	-344.371
4.54861	-105.441		4.54861	-228.159		2.27431	-344.767
4.55556	-105.368		4.55556	-219.842		2.27778	-344.847
4.5625	-105.49		4.5625	-218.021		2.28125	-343.579
4.56944	-105.465		4.56944	-217.083		2.28472	-345.085
4.57639	-105.344		4.57639	-220.386		2.28819	-344.212
4.58333	-105.465		4.58333	-219.29		2.29167	-345.085
4.59028	-105.538		4.59028	-211.034		2.29514	-346.518
4.59722	-105.514		4.59722	-212.406		2.29861	-344.529
4.60417	-105.174		4.60417	-214.198		2.30208	-344.926
4.61111	-105.782		4.61111	-226.213		2.30556	-345.801
4.61806	-105.465		4.61806	-217.634		2.30903	-344.609
4.625	-105.393		4.625	-214.198		2.3125	-345.085
4.63194	-105.295		4.63194	-217.083		2.31597	-345.96
4.63889	-108.091		4.63889	-213.23		2.31944	-346.598
4.64583	-108.116		4.64583	-211.781		2.32292	-345.96
4.65278	-108.116		4.65278	-210.666		2.32639	-345.721
4.65972	-108.365		4.65972	-215.103		2.32986	-345.006
4.66667	-108.216		4.66667	-212.955		2.33333	-345.801
4.67361	-108.042		4.67361	-217.201		2.33681	-345.642
4.68056	-108.116		4.68056	-220.395		2.34028	-346.12
4.6875	-108.191		4.6875	-223.716		2.34375	-345.96
4.69444	-108.116		4.69444	-222.06		2.34722	-345.483
4.70139	-108.141		4.70139	-224.605		2.35069	-346.279
4.70833	-108.316		4.70833	-225.658		2.35417	-346.199
4.71528	-108.141		4.71528	-222.955		2.35764	-345.085
4.72222	-108.291		4.72222	-222.29		2.36111	-346.279
4.72917	-108.141		4.72917	-220.486		2.36458	-346.518
4.73611	-108.266		4.73611	-226.491		2.36806	-346.598
4.74306	-108.316		4.74306	-220.395		2.37153	-346.838
4.75	-108.266		4.75	-227.047		2.375	-346.439
4.75694	-108.141		4.75694	-225.981		2.37847	-346.758
4.76389	-108.266		4.76389	-220.212		2.38194	-346.518
4.77083	-108.465		4.77083	-227.603		2.38542	-345.642
4.77778	-108.316		4.77778	-222.055		2.38889	-346.199
4.78472	-108.34		4.78472	-225.705		2.39236	-346.199
4.79167	-108.316		4.79167	-224.826		2.39583	-346.518
4.79861	-108.216		4.79861	-222.885		2.39931	-346.279
4.80556	-108.266		4.80556	-224.33		2.40278	-347.477
4.8125	-108.365		4.8125	-221.225		2.40625	-346.199
4.81944	-108.241		4.81944	-225.103		2.40972	-346.199
4.82639	-108.266		4.82639	-222.608		2.41319	-347.717
4.83333	-108.266		4.83333	-221.502		2.41667	-347.557
4.84028	-108.141		4.84028	-222.885		2.42014	-346.598
4.84722	-108.465		4.84722	-221.857		2.42361	-346.678
4.85417	-108.141		4.85417	-221.778		2.42708	-346.598
4.86111	-108.291		4.86111	-223.505		2.43056	-346.838
4.86806	-108.266		4.86806	-220.76		2.43403	-346.758
4.875	-108.166		4.875	-223.439		2.4375	-347.157
4.88194	-108.266		4.88194	-223.177		2.44097	-346.997
4.88889	-108.216		4.88889	-223.716		2.44444	-346.04
4.89583	-108.316		4.89583	-225.381		2.44792	-346.758
4.90278	-108.166		4.90278	-229.014		2.45139	-347.157
4.90972	-108.266		4.90972	-224.295		2.45486	-346.199
4.91667	-108.39		4.91667	-229.842		2.45833	-347.957
4.92361	-108.166		4.92361	-220.395		2.46181	-346.917
4.93056	-108.166		4.93056	-220.395		2.46528	-346.678
4.9375	-108.291		4.9375	-225.43		2.46875	-346.758
4.94444	-108.066		4.94444	-223.994		2.47222	-347.717
4.95139	-111.452		4.95139	-229.39		2.47569	-346.917
4.95833	-111.246		4.95833	-225.936		2.47917	-348.118
4.96528	-111.17		4.96528	-225.981		2.48264	-346.518
4.97222	-111.118		4.97222	-224.33		2.48611	-346.678
4.97917	-111.349		4.97917	-231.586		2.48958	-347.557
4.98611	-111.272		4.98611	-232.994		2.49306	-347.877
4.99306	-111.221		4.99306	-232.055		2.49653	-347.557
5	-111.246		5	-234.402		2.5	-347.157
5.00694	-111.323		5.00694	-233.456		2.50347	-347.397
5.01389	-111.375		5.01389	-233.736		2.50694	-348.038
5.02083	-111.093		5.02083	-233.78		2.51042	-347.957
5.02778	-111.452		5.02778	-234.055		2.51389	-347.397
5.03472	-111.272		5.03472	-236.213		2.51736	-348.118
5.04167	-111.554		5.04167	-229.29		2.52083	-347.797
5.04861	-111.452		5.04861	-236.491		2.52431	-348.599
5.05556	-111.375		5.05556	-238.777		2.52778	-347.957
5.0625	-111.375		5.0625	-236.095		2.53125	-348.038
5.06944	-111.477		5.06944	-232.898		2.53472	-348.038
5.07639	-111.426		5.07639	-234.854		2.53819	-348.038
5.08333	-111.272		5.08333	-236.095		2.54167	-347.877
5.09028	-111.323		5.09028	-237.935		2.54514	-348.92
5.09722	-111.58		5.09722	-232.898		2.54861	-349.322
5.10417	-111.734		5.10417	-232.322		2.55208	-347.797
5.11111	-111.426		5.11111	-231.223		2.55556	-347.637
5.11806	-111.734		5.11806	-231.868		2.55903	-347.877
5.125	-111.529		5.125	-236.66		2.5625	-349.242
5.13194	-111.4		5.13194	-232.339		2.56597	-348.198
5.13889	-111.118		5.13889	-235.813		2.56944	-348.038
5.14583	-111.683		5.14583	-233.839		2.57292	-349.725
5.15278	-111.349		5.15278	-234.015		2.57639	-348.599
5.15972	-111.298		5.15972	-234.402		2.57986	-349.161
5.16667	-114.185		5.16667	-234.854		2.58333	-347.077
5.17361	-114.238		5.17361	-237.44		2.58681	-347.877
5.18056	-114.159		5.18056	-237.374		2.59028	-348.76
5.1875	-114.29		5.1875	-233.458		2.59375	-347.317
5.19444	-114.08		5.19444	-235.248		2.59722	-348.038
5.20139	-114.317		5.20139	-235.447		2.60069	-347.077
5.20833	-114.396		5.20833	-239.205		2.60417	-348.679
5.21528	-114.054		5.21528	-240.293		2.60764	-347.637
5.22222	-114.264		5.22222	-241.481		2.61111	-348.679
5.22917	-114.317		5.22917	-248.602		2.61458	-348.92
5.23611	-114.264		5.23611	-251.187		2.61806	-349.001
5.24306	-114.422		5.24306	-252.579		2.62153	-349.403
5.25	-114.212		5.25	-250.337		2.625	-349.483
5.25694	-114.185		5.25694	-250.905		2.62847	-349.644
5.26389	-114.422		5.26389	-252.712		2.63194	-348.278
5.27083	-114.212		5.27083	-257.44		2.63542	-351.258
5.27778	-114.238		5.27778	-259.551		2.63889	-350.773
5.28472	-114.212		5.28472	-256.586		2.64236	-348.84
5.29167	-114.159		5.29167	-255.061		2.64583	-347.717
5.29861	-114.08		5.29861	-259.431		2.64931	-349.081
5.30556	-114.001		5.30556	-264.011		2.65278	-349.161
5.3125	-114.185		5.3125	-264.871		2.65625	-347.797
5.31944	-114.317		5.31944	-267.257		2.65972	-350.208
5.32639	-114.554		5.32639	-272.634		2.66319	-349.564
5.33333	-114.422		5.33333	-276.968		2.66667	-350.935
5.34028	-117.105		5.34028	-272.042		2.67014	-349.403
5.34722	-117.024		5.34722	-274.871		2.67361	-349.644
5.35417	-116.997		5.35417	-280.156		2.67708	-349.564
5.36111	-116.621		5.36111	-285.389		2.68056	-349.322
5.36806	-117.024		5.36806	-290.352		2.68403	-350.127
5.375	-117.213		5.375	-283.061		2.6875	-349.886
5.38194	-116.943		5.38194	-284.594		2.69097	-349.161
5.38889	-116.916		5.38889	-283.933		2.69444	-350.45
5.39583	-117.132		5.39583	-288.922		2.69792	-350.692
5.40278	-117.267		5.40278	-293.574		2.70139	-350.208
5.40972	-116.863		5.40972	-288.306		2.70486	-351.015
5.41667	-117.105		5.41667	-279.575		2.70833	-351.744
5.42361	-117.348		5.42361	-280.293		2.71181	-349.725
5.43056	-117.132		5.43056	-281.516		2.71528	-351.501
5.4375	-117.186		5.4375	-289.465		2.71875	-351.42
5.44444	-117.159		5.44444	-287.837		2.72222	-352.636
5.45139	-117.105		5.45139	-286.389		2.72569	-352.636
5.45833	-116.889		5.45833	-280.446		2.72917	-349.403
5.46528	-116.997		5.46528	-282.346		2.73264	-352.068
5.47222	-117.213		5.47222	-288.89		2.73611	-351.339
5.47917	-117.132		5.47917	-285.163		2.73958	-349.886
5.48611	-117.483		5.48611	-281.481		2.74306	-351.42
5.49306	-117.51		5.49306	-282.109		2.74653	-349.644
5.5	-117.456		5.5	-287.686		2.75	-350.611
5.50694	-117.105		5.50694	-289.178		2.75347	-351.906
5.51389	-116.943		5.51389	-284.871		2.75694	-352.798
5.52083	-117.186		5.52083	-287.74		2.76042	-352.717
5.52778	-117.213		5.52778	-287.139		2.76389	-351.825
5.53472	-119.866		5.53472	-283.788		2.76736	-352.798
5.54167	-119.866		5.54167	-280.06		2.77083	-351.663
5.54861	-119.562		5.54861	-281.471		2.77431	-351.501
5.55556	-120.114		5.55556	-286.879		2.77778	-353.123
5.5625	-119.866		5.5625	-284.366		2.78125	-353.286
5.56944	-120.17		5.56944	-285.811		2.78472	-352.392
5.57639	-120.142		5.57639	-287.547		2.78819	-355.735
5.58333	-119.645		5.58333	-290.632		2.79167	-355.735
5.59028	-119.81		5.59028	-289.753		2.79514	-351.582
5.59722	-119.755		5.59722	-284.011		2.79861	-351.906
5.60417	-119.948		5.60417	-289.747		2.80208	-350.773
5.61111	-119.893		5.61111	-289.767		2.80556	-353.449
5.61806	-119.921		5.61806	-288.598		2.80903	-352.798
5.625	-120.087		5.625	-288.01		2.8125	-354.916
5.63194	-119.838		5.63194	-285.95		2.81597	-352.554
5.63889	-119.755		5.63889	-282.634		2.81944	-352.554
5.64583	-119.866		5.64583	-286.1		2.82292	-350.692
5.65278	-119.81		5.65278	-287.98		2.82639	-355.489
5.65972	-119.866		5.65972	-282.77		2.82986	-351.825
5.66667	-119.866		5.66667	-280.617		2.83333	-353.449
5.67361	-119.7		5.67361	-289.747		2.83681	-355.898
5.68056	-119.673		5.68056	-287.98		2.84028	-354.182
5.6875	-120.225		5.6875	-287.392		2.84375	-352.961
5.69444	-120.004		5.69444	-286.953		2.84722	-355.243
5.70139	-119.893		5.70139	-290.446		2.85069	-350.692
5.70833	-120.087		5.70833	-286.264		2.85417	-351.096
5.71528	-119.866		5.71528	-290.645		2.85764	-356.883
5.72222	-119.921		5.72222	-287.098		2.86111	-352.717
5.72917	-120.031		5.72917	-287.139		2.86458	-355.489
5.73611	-120.004		5.73611	-291.193		2.86806	-355.08
5.74306	-119.948		5.74306	-289.767		2.87153	-354.59
5.75	-119.948		5.75	-298.996		2.875	-355.898
5.75694	-119.81		5.75694	-298.014		2.87847	-353.693
5.76389	-119.893		5.76389	-297.155		2.88194	-352.23
5.77083	-119.728		5.77083	-294.944		2.88542	-354.671
5.77778	-119.81		5.77778	-297.722		2.88889	-354.998
5.78472	-120.17		5.78472	-294.077		2.89236	-354.753
5.79167	-119.838		5.79167	-295.922		2.89583	-355.898
5.79861	-120.004		5.79861	-294.516		2.89931	-355.898
5.80556	-119.838		5.80556	-297.686		2.90278	-354.998
5.8125	-120.004		5.8125	-290.06		2.90625	-353.286
5.81944	-120.031		5.81944	-298.126		2.90972	-351.906
5.82639	-119.866		5.82639	-297.98		2.91319	-354.426
5.83333	-119.948		5.83333	-300.994		2.91667	-358.861
5.84028	-119.948		5.84028	-293.438		2.92014	-356.883
5.84722	-119.948		5.84722	-290.352		2.92361	-357.953
5.85417	-119.948		5.85417	-302.402		2.92708	-354.998
5.86111	-119.838		5.86111	-294.807		2.93056	-356.062
5.86806	-120.059		5.86806	-294.077		2.93403	-357.13
5.875	-119.728		5.875	-297.722		2.9375	-354.426
5.88194	-119.976		5.88194	-299.475		2.94097	-357.377
5.88889	-119.866		5.88889	-297.837		2.94444	-356.801
5.89583	-122.54		5.89583	-294.944		2.94792	-356.062
5.90278	-122.427		5.90278	-290.156		2.95139	-356.883
5.90972	-122.54		5.90972	-291.898		2.95486	-358.283
5.91667	-123.078		5.91667	-294.454		2.95833	-359.109
5.92361	-122.399		5.92361	-298.866		2.96181	-354.59
5.93056	-122.625		5.93056	-296.51		2.96528	-354.1
5.9375	-122.71		5.9375	-295.628		2.96875	-358.118
5.94444	-122.568		5.94444	-294.655		2.97222	-358.365
5.95139	-122.794		5.95139	-295.628		2.97569	-356.473
5.95833	-122.766		5.95833	-293.574		2.97917	-358.118
5.96528	-122.399		5.96528	-298.598		2.98264	-359.937
5.97222	-122.54		5.97222	-291.436		2.98611	-355.08
5.97917	-122.54		5.97917	-300.926		2.98958	-356.965
5.98611	-122.625		5.98611	-292.057		2.99306	-361.348
5.99306	-122.625		5.99306	-299.285		2.99653	-357.459
6	-122.823		6	-295.389		3	-357.377
6.00694	-122.653		6.00694	-293.211		3.00347	-355.325
6.01389	-122.568		6.01389	-292.007		3.00694	-356.719
6.02083	-122.625		6.02083	-299.465		3.01042	-358.613
6.02778	-122.625		6.02778	-293.438		3.01389	-357.953
6.03472	-122.738		6.03472	-298.275		3.01736	-355.98
6.04167	-122.343		6.04167	-290.293		3.02083	-358.365
6.04861	-122.597		6.04861	-290.329		3.02431	-362.348
6.05556	-122.315		6.05556	-292.634		3.02778	-358.036
6.0625	-122.568		6.0625	-300.042		3.03125	-356.144
6.06944	-122.625		6.06944	-291.816		3.03472	-357.706
6.07639	-122.427		6.07639	-296.51		3.03819	-357.541
6.08333	-122.879		6.08333	-294.871		3.04167	-361.515
6.09028	-122.484		6.09028	-299.178		3.04514	-360.683
6.09722	-122.738		6.09722	-305.358		3.04861	-362.265
6.10417	-122.23		6.10417	-298.891		3.05208	-359.605
6.11111	-122.54		6.11111	-297.74		3.05556	-362.682
6.11806	-122.258		6.11806	-294.944		3.05903	-357.624
6.125	-122.597		6.125	-295.681		3.0625	-359.523
6.13194	-122.399		6.13194	-294.878		3.06597	-359.523
6.13889	-122.597		6.13889	-290.645		3.06944	-358.613
6.14583	-122.908		6.14583	-297.139		3.07292	-356.391
6.15278	-122.484		6.15278	-299.753		3.07639	-358.944
6.15972	-122.399		6.15972	-291.721		3.07986	-359.605
6.16667	-122.681		6.16667	-296.586		3.08333	-360.103
6.17361	-122.71		6.17361	-297.098		3.08681	-360.268
6.18056	-122.568		6.18056	-293.788		3.09028	-360.6
6.1875	-122.653		6.1875	-297.257		3.09375	-360.766
6.19444	-122.484		6.19444	-296.968		3.09722	-361.931
6.20139	-122.54		6.20139	-290.293		3.10069	-360.02
6.20833	-122.427		6.20833	-292.988		3.10417	-361.765
6.21528	-122.625		6.21528	-297.44		3.10764	-362.766
6.22222	-122.71		6.22222	-295.811		3.11111	-359.854
6.22917	-122.851		6.22917	-294.297		3.11458	-361.931
6.23611	-122.597		6.23611	-300.042		3.11806	-359.026
6.24306	-122.512		6.24306	-298.89		3.12153	-361.099
6.25	-122.653		6.25	-297.392		3.125	-358.2
6.25694	-122.512		6.25694	-292.346		3.12847	-362.265
6.26389	-122.625		6.26389	-294.516		3.13194	-361.099
6.27083	-122.399		6.27083	-290.352		3.13542	-362.098
6.27778	-122.597		6.27778	-295.335		3.13889	-359.192
6.28472	-122.597		6.28472	-300.042		3.14236	-360.6
6.29167	-122.456		6.29167	-294.077		3.14583	-364.021
6.29861	-122.625		6.29861	-294.224		3.14931	-363.1
6.30556	-122.625		6.30556	-300.697		3.15278	-359.854
6.3125	-122.625		6.3125	-303.584		3.15625	-361.515
6.31944	-122.54		6.31944	-293.642		3.15972	-359.937
6.32639	-122.738		6.32639	-299.767		3.16319	-360.351
6.33333	-122.568		6.33333	-299.158		3.16667	-363.016
6.34028	-122.653		6.34028	-287.431		3.17014	-360.02
6.34722	-122.343		6.34722	-295.522		3.17361	-360.517
6.35417	-122.427		6.35417	-299.352		3.17708	-360.434
6.36111	-122.371		6.36111	-296.586		3.18056	-361.848
6.36806	-122.512		6.36806	-298.996		3.18403	-361.182
6.375	-122.823		6.375	-306.246		3.1875	-360.85
6.38194	-122.851		6.38194	-297.139		3.19097	-363.184
6.38889	-122.653		6.38889	-290.736		3.19444	-362.348
6.39583	-122.512		6.39583	-290.905		3.19792	-361.016
6.40278	-122.794		6.40278	-295.681		3.20139	-360.6
6.40972	-123.078		6.40972	-301.221		3.20486	-362.432
6.41667	-122.54		6.41667	-295.522		3.20833	-361.182
6.42361	-122.964		6.42361	-296.938		3.21181	-361.848
6.43056	-122.681		6.43056	-292.346		3.21528	-362.181
6.4375	-122.399		6.4375	-295.522		3.21875	-361.598
6.44444	-122.936		6.44444	-291.15		3.22222	-363.267
6.45139	-125.095		6.45139	-296.018		3.22569	-362.348
6.45833	-125.527		6.45833	-300.042		3.22917	-360.933
6.46528	-125.21		6.46528	-295.233		3.23264	-363.853
6.47222	-125.296		6.47222	-292.988		3.23611	-361.515
6.47917	-125.47		6.47917	-297.837		3.23958	-362.015
6.48611	-125.354		6.48611	-295.681		3.24306	-363.1
6.49306	-125.325		6.49306	-297.837		3.24653	-361.598
6.5	-125.614		6.5	-296.938		3.25	-362.098
6.50694	-125.47		6.50694	-292.634		3.25347	-364.272
6.51389	-125.325		6.51389	-304.268		3.25694	-362.098
6.52083	-125.556		6.52083	-290.736		3.26042	-362.348
6.52778	-125.47		6.52778	-297.547		3.26389	-363.016
6.53472	-125.412		6.53472	-299.465		3.26736	-363.184
6.54167	-125.383		6.54167	-301.812		3.27083	-361.016
6.54861	-125.672		6.54861	-303.212		3.27431	-362.682
6.55556	-125.614		6.55556	-292.695		3.27778	-364.776
6.5625	-125.325		6.5625	-296.06		3.28125	-363.1
6.56944	-125.21		6.56944	-292.402		3.28472	-362.933
6.57639	-125.643		6.57639	-292.988		3.28819	-363.518
6.58333	-125.672		6.58333	-290.645		3.29167	-362.432
6.59028	-125.527		6.59028	-296.016		3.29514	-363.518
6.59722	-125.643		6.59722	-308.025		3.29861	-362.432
6.60417	-125.383		6.60417	-295.233		3.30208	-363.016
6.61111	-125.614		6.61111	-300.399		3.30556	-363.937
6.61806	-125.556		6.61806	-299.767		3.30903	-361.348
6.625	-128.435		6.625	-302.402		3.3125	-363.1
6.63194	-128.376		6.63194	-297.837		3.31597	-362.181
6.63889	-128.376		6.63889	-295.681		3.31944	-364.021
6.64583	-128.376		6.64583	-297.722		3.32292	-364.86
6.65278	-128.465		6.65278	-305.162		3.32639	-363.518
6.65972	-127.963		6.65972	-297.257		3.32986	-364.44
6.66667	-128.11		6.66667	-298.306		3.33333	-364.021
6.67361	-128.376		6.67361	-308.746		3.33681	-362.849
6.68056	-127.992		6.68056	-295.628		3.34028	-364.776
6.6875	-128.317		6.6875	-295.157		3.34375	-363.016
6.69444	-128.465		6.69444	-305.95		3.34722	-362.933
6.70139	-128.287		6.70139	-291.317		3.35069	-362.766
6.70833	-128.169		6.70833	-295.233		3.35417	-363.1
6.71528	-128.554		6.71528	-294.807		3.35764	-364.86
6.72222	-128.317		6.72222	-298.306		3.36111	-363.435
6.72917	-127.933		6.72917	-297.453		3.36458	-363.016
6.73611	-128.169		6.73611	-298.295		3.36806	-364.021
6.74306	-128.317		6.74306	-292.007		3.37153	-364.356
6.75	-128.642		6.75	-294.748		3.375	-363.686
6.75694	-128.435		6.75694	-295.06		3.37847	-364.021
6.76389	-128.702		6.76389	-293.281		3.38194	-363.937
6.77083	-130.865		6.77083	-302.697		3.38542	-364.524
6.77778	-131.712		6.77778	-295.681		3.38889	-364.776
6.78472	-130.805		6.78472	-299.866		3.39236	-364.021
6.79167	-131.439		6.79167	-295.06		3.39583	-364.86
6.79861	-130.925		6.79861	-303.97		3.39931	-363.769
6.80556	-131.439		6.80556	-304.566		3.40278	-365.785
6.8125	-131.076		6.8125	-302.402		3.40625	-363.602
6.81944	-131.106		6.81944	-309.212		3.40972	-364.608
6.82639	-131.076		6.82639	-306.057		3.41319	-362.515
6.83333	-131.318		6.83333	-302.988		3.41667	-364.105
6.84028	-131.499		6.84028	-302.346		3.42014	-363.351
6.84722	-131.197		6.84722	-304.454		3.42361	-364.021
6.85417	-131.106		6.85417	-305.95		3.42708	-365.533
6.86111	-131.742		6.86111	-306.697		3.43056	-364.356
6.86806	-131.499		6.86806	-303.642		3.43403	-364.692
6.875	-131.409		6.875	-302.939		3.4375	-364.776
6.88194	-131.197		6.88194	-302.697		3.44097	-363.351
6.88889	-131.409		6.88889	-309.866		3.44444	-365.617
6.89583	-131.288		6.89583	-303.288		3.44792	-365.954
6.90278	-131.469		6.90278	-301.898		3.45139	-365.533
6.90972	-131.227		6.90972	-305.062		3.45486	-364.524
6.91667	-131.106		6.91667	-303.584		3.45833	-364.524
6.92361	-131.106		6.92361	-308.706		3.46181	-365.869
6.93056	-131.257		6.93056	-304.224		3.46528	-363.937
6.9375	-131.257		6.9375	-309.453		3.46875	-364.944
6.94444	-131.924		6.94444	-309.926		3.47222	-365.954
6.95139	-131.469		6.95139	-312.184		3.47569	-365.869
6.95833	-131.046		6.95833	-311.317		3.47917	-365.701
6.96528	-131.53		6.96528	-311.481		3.48264	-365.028
6.97222	-131.197		6.97222	-310.994		3.48611	-365.701
6.97917	-131.651		6.97917	-318.891		3.48958	-365.448
6.98611	-131.348		6.98611	-310.736		3.49306	-365.785
6.99306	-131.257		6.99306	-315.681		3.49653	-365.869
7	-131.742		7	-307.135		3.5	-364.608
7.00694	-131.046		7.00694	-307.686		3.50347	-365.28
7.01389	-131.137		7.01389	-301.221		3.50694	-364.608
7.02083	-131.924		7.02083	-311.886		3.51042	-365.028
7.02778	-131.046		7.02778	-310.736		3.51389	-363.937
7.03472	-131.469		7.03472	-313.351		3.51736	-365.28
7.04167	-131.288		7.04167	-305.062		3.52083	-365.448
7.04861	-131.439		7.04861	-307.98		3.52431	-365.533
7.05556	-131.56		7.05556	-308.864		3.52778	-365.701
7.0625	-131.651		7.0625	-305.95		3.53125	-365.785
7.06944	-131.348		7.06944	-305.389		3.53472	-365.785
7.07639	-134.359		7.07639	-310.994		3.53819	-365.196
7.08333	-134.019		7.08333	-307.139		3.54167	-365.701
7.09028	-134.669		7.09028	-305.922		3.54514	-365.533
7.09722	-134.328		7.09722	-310.643		3.54861	-365.954
7.10417	-134.39		7.10417	-306.968		3.55208	-365.617
7.11111	-133.68		7.11111	-305.098		3.55556	-365.112
7.11806	-133.958		7.11806	-311.886		3.55903	-366.46
7.125	-134.483		7.125	-304.807		3.5625	-366.375
7.13194	-134.05		7.13194	-310.994		3.56597	-365.28
7.13889	-134.174		7.13889	-300.06		3.56944	-366.628
7.14583	-134.328		7.14583	-306.1		3.57292	-365.112
7.15278	-134.297		7.15278	-302.695		3.57639	-365.196
7.15972	-134.638		7.15972	-301.523		3.57986	-365.364
7.16667	-134.452		7.16667	-311.589		3.58333	-366.122
7.17361	-134.452		7.17361	-302.109		3.58681	-366.966
7.18056	-134.669		7.18056	-310.162		3.59028	-366.038
7.1875	-134.576		7.1875	-306.845		3.59375	-365.785
7.19444	-134.514		7.19444	-304.748		3.59722	-367.389
7.20139	-133.773		7.20139	-308.275		3.60069	-366.291
7.20833	-134.793		7.20833	-308.014		3.60417	-365.701
7.21528	-134.328		7.21528	-310.541		3.60764	-366.122
7.22222	-134.545		7.22222	-313.539		3.61111	-366.544
7.22917	-134.112		7.22917	-311.74		3.61458	-366.375
7.23611	-133.958		7.23611	-318.447		3.61806	-365.869
7.24306	-134.638		7.24306	-318.569		3.62153	-367.304
7.25	-136.591		7.25	-316.51		3.625	-365.701
7.25694	-137.127		7.25694	-313.642		3.62847	-366.882
7.26389	-137.253		7.26389	-311.812		3.63194	-367.812
7.27083	-137.443		7.27083	-311.971		3.63542	-368.151
7.27778	-137.253		7.27778	-312.481		3.63889	-365.785
7.28472	-137.19		7.28472	-319.183		3.64236	-365.448
7.29167	-137.601		7.29167	-313.351		3.64583	-365.701
7.29861	-136.906		7.29861	-313.574		3.64931	-366.122
7.30556	-136.843		7.30556	-318.275		3.65278	-367.304
7.3125	-137.475		7.3125	-316.305		3.65625	-366.713
7.31944	-137.127		7.31944	-315.95		3.65972	-365.28
7.32639	-136.685		7.32639	-312.184		3.66319	-365.533
7.33333	-137.475		7.33333	-311.812		3.66667	-367.558
7.34028	-137.475		7.34028	-315.654		3.67014	-365.533
7.34722	-137.285		7.34722	-315.628		3.67361	-365.869
7.35417	-137.316		7.35417	-310.399		3.67708	-365.701
7.36111	-137.95		7.36111	-316.216		3.68056	-366.882
7.36806	-137.19		7.36806	-315.358		3.68403	-366.207
7.375	-137.38		7.375	-312.481		3.6875	-366.966
7.38194	-137.158		7.38194	-313.574		3.69097	-367.051
7.38889	-137.348		7.38889	-316.555		3.69444	-365.112
7.39583	-137.475		7.39583	-310.697		3.69792	-367.051
7.40278	-137.19		7.40278	-310.926		3.70139	-365.196
7.40972	-137.538		7.40972	-315.461		3.70486	-366.882
7.41667	-137.158		7.41667	-314.454		3.70833	-367.389
7.42361	-137.665		7.42361	-314.944		3.71181	-368.151
7.43056	-137.032		7.43056	-317.135		3.71528	-366.713
7.4375	-136.969		7.4375	-316.389		3.71875	-368.151
7.44444	-137.253		7.44444	-317.55		3.72222	-367.051
7.45139	-137.38		7.45139	-315.759		3.72569	-365.869
7.45833	-139.603		7.45833	-315.628		3.72917	-367.051
7.46528	-140.83		7.46528	-317.139		3.73264	-366.797
7.47222	-140.993		7.47222	-320.541		3.73611	-366.122
7.47917	-140.054		7.47917	-320.697		3.73958	-369
7.48611	-140.216		7.48611	-328.706		3.74306	-367.474
7.49306	-139.764		7.49306	-323.539		3.74653	-367.558
7.5	-140.604		7.5	-322.04		3.75	-368.066
7.50694	-140.409		7.50694	-324.566		3.75347	-367.22
7.51389	-139.829		7.51389	-322.77		3.75694	-368.83
7.52083	-140.086		7.52083	-321.23		3.76042	-368.236
7.52778	-139.99		7.52778	-326.264		3.76389	-366.207
7.53472	-139.925		7.53472	-329.747		3.76736	-368.406
7.54167	-139.7		7.54167	-323.239		3.77083	-368.066
7.54861	-139.539		7.54861	-323.84		3.77431	-368.066
7.55556	-139.829		7.55556	-321.291		3.77778	-368.745
7.5625	-140.086		7.5625	-324.14		3.78125	-368.406
7.56944	-140.216		7.56944	-320.042		3.78472	-367.135
7.57639	-139.668		7.57639	-325.922		3.78819	-368.915
7.58333	-139.829		7.58333	-322.993		3.79167	-367.643
7.59028	-139.957		7.59028	-325.95		3.79514	-369.51
7.59722	-140.054		7.59722	-329.805		3.79861	-368.321
7.60417	-139.732		7.60417	-326.057		3.80208	-366.628
7.61111	-139.829		7.61111	-320.697		3.80556	-367.812
7.61806	-139.893		7.61806	-326.544		3.80903	-367.643
7.625	-140.151		7.625	-328.014		3.8125	-368.066
7.63194	-139.957		7.63194	-325.628		3.81597	-367.897
7.63889	-140.086		7.63889	-321.026		3.81944	-368.066
7.64583	-139.99		7.64583	-321.812		3.82292	-368.236
7.65278	-140.442		7.65278	-322.339		3.82639	-369.34
7.65972	-139.893		7.65972	-328.025		3.82986	-368.49
7.66667	-139.475		7.66667	-323.18		3.83333	-367.558
7.67361	-139.957		7.67361	-326.244		3.83681	-368.406
7.68056	-140.054		7.68056	-325.747		3.84028	-369.085
7.6875	-140.086		7.6875	-324.766		3.84375	-369.595
7.69444	-139.829		7.69444	-322.988		3.84722	-366.966
7.70139	-140.377		7.70139	-325.062		3.85069	-367.897
7.70833	-139.99		7.70833	-329.508		3.85417	-369.51
7.71528	-140.183		7.71528	-323.584		3.85764	-370.447
7.72222	-140.506		7.72222	-322.402		3.86111	-370.447
7.72917	-140.054		7.72917	-323.574		3.86458	-369.17
7.73611	-139.732		7.73611	-327.55		3.86806	-369.425
7.74306	-139.99		7.74306	-327.748		3.87153	-369
7.75	-139.99		7.75	-322.695		3.875	-370.874
7.75694	-140.119		7.75694	-326.847		3.87847	-367.982
7.76389	-140.248		7.76389	-323.785		3.88194	-366.882
7.77083	-140.668		7.77083	-322.993		3.88542	-367.897
7.77778	-139.925		7.77778	-324.14		3.88889	-370.703
7.78472	-140.409		7.78472	-328.598		3.89236	-368.745
7.79167	-139.99		7.79167	-328.864		3.89583	-368.66
7.79861	-139.99		7.79861	-328.028		3.89931	-370.021
7.80556	-140.312		7.80556	-328.569		3.90278	-370.191
7.8125	-139.893		7.8125	-327.139		3.90625	-370.874
7.81944	-140.506		7.81944	-322.697		3.90972	-369.085
7.82639	-140.119		7.82639	-328.891		3.91319	-369.936
7.83333	-140.345		7.83333	-321.523		3.91667	-369
7.84028	-140.539		7.84028	-324.741		3.92014	-368.66
7.84722	-140.086		7.84722	-323.672		3.92361	-368.83
7.85417	-140.248		7.85417	-327.392		3.92708	-370.021
7.86111	-140.409		7.86111	-325.972		3.93056	-369.936
7.86806	-140.119		7.86806	-327.135		3.93403	-370.703
7.875	-140.022		7.875	-329.183		3.9375	-368.406
7.88194	-140.28		7.88194	-329.158		3.94097	-370.618
7.88889	-140.183		7.88889	-321.14		3.94444	-370.447
7.89583	-140.83		7.89583	-325.522		3.94792	-372.671
7.90278	-139.925		7.90278	-325.628		3.95139	-371.387
7.90972	-140.248		7.90972	-323.84		3.95486	-370.874
7.91667	-139.925		7.91667	-326.018		3.95833	-369.595
7.92361	-139.925		7.92361	-327.547		3.96181	-372.586
7.93056	-140.345		7.93056	-328.618		3.96528	-369.68
7.9375	-139.7		7.9375	-326.839		3.96875	-372.929
7.94444	-140.248		7.94444	-326.544		3.97222	-371.301
7.95139	-140.377		7.95139	-324.471		3.97569	-372.328
7.95833	-140.054		7.95833	-324.864		3.97917	-372.5
7.96528	-140.409		7.96528	-327.728		3.98264	-371.301
7.97222	-140.312		7.97222	-325.233		3.98611	-368.49
7.97917	-140.604		7.97917	-326.057		3.98958	-372.757
7.98611	-140.151		7.98611	-323.584		3.99306	-373.015
7.99306	-140.539		7.99306	-320.399		3.99653	-372.929
8	-140.474		8	-328.025		4	-370.021
8.00694	-140.248		8.00694	-328.864		4.00347	-370.618
8.01389	-140.28		8.01389	-328.275		4.00694	-369.17
8.02083	-140.701		8.02083	-320.645		4.01042	-369
8.02778	-140.151		8.02778	-323.281		4.01389	-371.9
8.03472	-140.119		8.03472	-323.288		4.01736	-372.243
8.04167	-140.442		8.04167	-329.767		4.02083	-372.5
8.04861	-140.765		8.04861	-326.057		4.02431	-371.729
8.05556	-140.248		8.05556	-320.841		4.02778	-367.897
8.0625	-139.829		8.0625	-329.045		4.03125	-369.765
8.06944	-140.539		8.06944	-323.076		4.03472	-372.5
8.07639	-140.442		8.07639	-321.23		4.03819	-372.243
8.08333	-140.733		8.08333	-323.672		4.04167	-374.909
8.09028	-140.765		8.09028	-323.785		4.04514	-375.082
8.09722	-140.409		8.09722	-326.264		4.04861	-371.301
8.10417	-140.765		8.10417	-322.695		4.05208	-373.015
8.11111	-140.442		8.11111	-325.681		4.05556	-373.359
8.11806	-140.474		8.11806	-325.358		4.05903	-370.959
8.125	-140.83		8.125	-325.233		4.0625	-372.929
8.13194	-140.798		8.13194	-324.516		4.06597	-370.362
8.13889	-140.701		8.13889	-328.025		4.06944	-371.729
8.14583	-140.83		8.14583	-321.516		4.07292	-370.191
8.15278	-140.183		8.15278	-322.402		4.07639	-372.757
8.15972	-140.377		8.15972	-325.098		4.07986	-372.071
8.16667	-140.636		8.16667	-327.431		4.08333	-374.305
8.17361	-140.442		8.17361	-328.306		4.08681	-370.618
8.18056	-141.025		8.18056	-320.645		4.09028	-376.033
8.1875	-140.765		8.1875	-325.681		4.09375	-372.243
8.19444	-140.571		8.19444	-320.926		4.09722	-370.362
8.20139	-140.798		8.20139	-326.654		4.10069	-374.392
8.20833	-140.604		8.20833	-322.402		4.10417	-374.047
8.21528	-140.539		8.21528	-328.025		4.10764	-375.773
8.22222	-140.83		8.22222	-328.864		4.11111	-370.959
8.22917	-140.28		8.22917	-328.025		4.11458	-373.961
8.23611	-140.539		8.23611	-329.747		4.11806	-374.65
8.24306	-140.701		8.24306	-320.337		4.12153	-374.047
8.25	-140.895		8.25	-326.555		4.125	-374.65
8.25694	-140.733		8.25694	-328.915		4.12847	-374.823
8.26389	-140.668		8.26389	-329.158		4.13194	-373.187
8.27083	-140.506		8.27083	-323.374		4.13542	-376.64
8.27778	-141.285		8.27778	-322.697		4.13889	-372.414
8.28472	-140.474		8.28472	-320.06		4.14236	-374.392
8.29167	-140.636		8.29167	-327.728		4.14583	-376.293
8.29861	-140.216		8.29861	-321.607		4.14931	-373.445
8.30556	-140.798		8.30556	-326.654		4.15278	-369.936
8.3125	-141.09		8.3125	-327.98		4.15625	-375.255
8.31944	-140.83		8.31944	-327.55		4.15972	-374.564
8.32639	-140.248		8.32639	-327.392		4.16319	-375.514
8.33333	-140.409		8.33333	-329.475		4.16667	-375.255
8.34028	-140.604		8.34028	-320.042		4.17014	-373.875
8.34722	-140.054		8.34722	-326.953		4.17361	-375.947
8.35417	-141.383		8.35417	-325.335		4.17708	-371.558
8.36111	-140.28		8.36111	-321.607		4.18056	-378.727
8.36806	-140.798		8.36806	-324.584		4.18403	-373.703
8.375	-140.993		8.375	-327.547		4.1875	-375.773
8.38194	-140.96		8.38194	-325.041		4.19097	-378.291
8.38889	-140.733		8.38889	-324.175		4.19444	-371.729
8.39583	-140.863		8.39583	-328.416		4.19792	-377.074
8.40278	-140.765		8.40278	-328.746		4.20139	-376.206
8.40972	-141.057		8.40972	-323.061		4.20486	-374.305
8.41667	-140.539		8.41667	-321.026		4.20833	-376.38
8.42361	-140.701		8.42361	-328.618		4.21181	-376.987
8.43056	-141.025		8.43056	-324.944		4.21528	-373.359
8.4375	-141.122		8.4375	-324.878		4.21875	-375.168
8.44444	-140.701		8.44444	-324.471		4.22222	-376.813
8.45139	-140.765		8.45139	-328.447		4.22569	-376.293
8.45833	-140.765		8.45833	-326.845		4.22917	-377.16
8.46528	-140.668		8.46528	-323.351		4.23264	-376.64
8.47222	-140.733		8.47222	-329.178		4.23611	-374.823
8.47917	-140.765		8.47917	-326.246		4.23958	-377.247
8.48611	-140.993		8.48611	-322.481		4.24306	-375.947
8.49306	-141.09		8.49306	-327.686		4.24653	-377.247
8.5	-141.253		8.5	-324.944		4.25	-371.729
8.50694	-141.285		8.50694	-320.994		4.25347	-373.789
8.51389	-140.216		8.51389	-320.102		4.25694	-376.987
8.52083	-141.122		8.52083	-320.446		4.26042	-378.117
8.52778	-140.701		8.52778	-327.432		4.26389	-375.773
8.53472	-140.539		8.53472	-320.632		4.26736	-373.273
8.54167	-140.765		8.54167	-324.268		4.27083	-375.514
8.54861	-141.187		8.54861	-323.239		4.27431	-372.157
8.55556	-140.636		8.55556	-324.175		4.27778	-377.943
8.5625	-141.057		8.5625	-325.358		4.28125	-375.773
8.56944	-140.863		8.56944	-329.241		4.28472	-379.6
8.57639	-140.701		8.57639	-328.014		4.28819	-378.117
8.58333	-140.604		8.58333	-323.867		4.29167	-372.414
8.59028	-140.96		8.59028	-329.805		4.29514	-379.338
8.59722	-140.604		8.59722	-319.643		4.29861	-377.769
8.60417	-140.798		8.60417	-322.697		4.30208	-378.465
8.61111	-140.119		8.61111	-327.728		4.30556	-375.168
8.61806	-140.798		8.61806	-322.939		4.30903	-377.334
8.625	-140.928		8.625	-323.196		4.3125	-380.475
8.63194	-140.636		8.63194	-327.837		4.31597	-374.047
8.63889	-141.415		8.63889	-324.807		4.31944	-378.989
8.64583	-141.09		8.64583	-323.788		4.32292	-377.074
8.65278	-141.187		8.65278	-330.994		4.32639	-376.813
8.65972	-140.409		8.65972	-331.367		4.32986	-379.076
8.66667	-140.701		8.66667	-327.447		4.33333	-377.682
8.67361	-140.571		8.67361	-330.242		4.33681	-376.987
8.68056	-140.895		8.68056	-333.584		4.34028	-377.16
8.6875	-140.668		8.6875	-338.915		4.34375	-379.775
8.69444	-141.35		8.69444	-328.652		4.34722	-377.508
8.70139	-140.636		8.70139	-332.402		4.35069	-380.65
8.70833	-140.993		8.70833	-332.697		4.35417	-380.475
8.71528	-140.798		8.71528	-329.943		4.35764	-379.163
8.72222	-141.709		8.72222	-338.028		4.36111	-376.987
8.72917	-140.993		8.72917	-336.839		4.36458	-382.055
8.73611	-141.253		8.73611	-337.723		4.36806	-375.687
8.74306	-141.22		8.74306	-332.697		4.37153	-377.595
8.75	-140.539		8.75	-328.05		4.375	-378.378
8.75694	-141.057		8.75694	-338.915		4.37847	-379.163
8.76389	-141.025		8.76389	-336.654		4.38194	-378.291
8.77083	-141.285		8.77083	-339.643		4.38542	-380.826
8.77778	-140.993		8.77778	-331.669		4.38889	-379.513
8.78472	-140.798		8.78472	-326.244		4.39236	-376.553
8.79167	-140.96		8.79167	-338.321		4.39583	-381.44
8.79861	-140.733		8.79861	-337.098		4.39931	-375.428
8.80556	-140.993		8.80556	-332.697		4.40278	-379.338
8.8125	-141.285		8.8125	-338.598		4.40625	-377.334
8.81944	-141.187		8.81944	-332.402		4.40972	-378.291
8.82639	-141.22		8.82639	-328.953		4.41319	-378.291
8.83333	-140.993		8.83333	-330.242		4.41667	-379.775
8.84028	-141.09		8.84028	-331.523		4.42014	-380.65
8.84722	-141.057		8.84722	-337.432		4.42361	-379.163
8.85417	-140.765		8.85417	-337.392		4.42708	-378.901
8.86111	-141.122		8.86111	-336.543		4.43056	-378.64
8.86806	-141.48		8.86806	-330.352		4.43403	-381.44
8.875	-141.578		8.875	-331.516		4.4375	-383.024
8.88194	-141.155		8.88194	-332.282		4.44097	-379.775
8.88889	-140.895		8.88889	-335.298		4.44444	-375.168
8.89583	-141.318		8.89583	-330.337		4.44792	-381.967
8.90278	-141.318		8.90278	-332.339		4.45139	-377.682
8.90972	-141.35		8.90972	-331.065		4.45486	-381.791
8.91667	-141.383		8.91667	-331.516		4.45833	-377.508
8.92361	-140.96		8.92361	-331.369		4.46181	-381.44
8.93056	-141.22		8.93056	-330.938		4.46528	-379.163
8.9375	-140.993		8.9375	-330.541		4.46875	-380.65
8.94444	-141.285		8.94444	-331.221		4.47222	-378.727
8.95139	-141.057		8.95139	-331.367		4.47569	-377.595
8.95833	-142.101		8.95833	-335.041		4.47917	-379.687
8.96528	-141.383		8.96528	-339.643		4.48264	-377.856
8.97222	-141.611		8.97222	-330.994		4.48611	-380.475
8.97917	-141.383		8.97917	-329.255		4.48958	-381.001
8.98611	-141.415		8.98611	-331.221		4.49306	-381.879
8.99306	-141.253		8.99306	-336.543		4.49653	-380.65
9	-141.285		9	-335.041		4.5	-381.616
9.00694	-141.611		9.00694	-333.584		4.50347	-382.143
9.01389	-141.709		9.01389	-333.867		4.50694	-381.264
9.02083	-141.676		9.02083	-333.97		4.51042	-378.64
9.02778	-141.937		9.02778	-336.839		4.51389	-381.264
9.03472	-141.285		9.03472	-334.44		4.51736	-379.95
9.04167	-141.35		9.04167	-332.639		4.52083	-380.3
9.04861	-141.318		9.04861	-335.461		4.52431	-381.44
9.05556	-141.448		9.05556	-331.367		4.52778	-377.421
9.0625	-141.318		9.0625	-338.447		4.53125	-378.64
9.06944	-141.415		9.06944	-333.239		4.53472	-381.703
9.07639	-141.415		9.07639	-333.879		4.53819	-383.377
9.08333	-141.676		9.08333	-338.598		4.54167	-379.425
9.09028	-141.807		9.09028	-337.432		4.54514	-380.913
9.09722	-141.578		9.09722	-337.686		4.54861	-383.996
9.10417	-141.741		9.10417	-331.886		4.55208	-382.231
9.11111	-142.101		9.11111	-325.642		4.55556	-382.495
9.11806	-141.611		9.11806	-335.358		4.55903	-379.163
9.125	-141.546		9.125	-335.162		4.5625	-381.528
9.13194	-141.415		9.13194	-337.432		4.56597	-381.791
9.13889	-141.872		9.13889	-330.337		4.56944	-379.687
9.14583	-141.578		9.14583	-332.939		4.57292	-383.289
9.15278	-141.546		9.15278	-339.212		4.57639	-380.212
9.15972	-141.904		9.15972	-336.654		4.57986	-382.143
9.16667	-141.741		9.16667	-332.04		4.58333	-380.563
9.17361	-141.318		9.17361	-339.045		4.58681	-382.231
9.18056	-142.232		9.18056	-336.813		4.59028	-382.76
9.1875	-141.741		9.1875	-330.102		4.59375	-382.672
9.19444	-142.068		9.19444	-337.146		4.59722	-381.089
9.20139	-141.643		9.20139	-336.654		4.60069	-384.615
9.20833	-141.839		9.20833	-333.84		4.60417	-380.65
9.21528	-141.676		9.21528	-339.508		4.60764	-382.231
9.22222	-142.363		9.22222	-331.065		4.61111	-379.425
9.22917	-142.003		9.22917	-334.741		4.61458	-382.672
9.23611	-141.839		9.23611	-334.268		4.61806	-382.319
9.24306	-141.48		9.24306	-333.076		4.62153	-380.212
9.25	-142.363		9.25	-335.342		4.625	-382.76
9.25694	-142.133		9.25694	-339.045		4.62847	-382.76
9.26389	-141.676		9.26389	-333.806		4.63194	-382.319
9.27083	-142.166		9.27083	-334.11		4.63542	-379.513
9.27778	-141.709		9.27778	-332.675		4.63889	-382.055
9.28472	-141.904		9.28472	-335.943		4.64236	-383.112
9.29167	-141.35		9.29167	-331.44		4.64583	-385.502
9.29861	-142.691		9.29861	-335.461		4.64931	-382.495
9.30556	-142.166		9.30556	-333.076		4.65278	-381.001
9.3125	-141.97		9.3125	-337.468		4.65625	-382.407
9.31944	-142.035		9.31944	-338.05		4.65972	-380.826
9.32639	-141.709		9.32639	-331.44		4.66319	-381.616
9.33333	-141.448		9.33333	-334.44		4.66667	-382.76
9.34028	-142.33		9.34028	-333.785		4.67014	-382.407
9.34722	-141.546		9.34722	-338.351		4.67361	-382.672
9.35417	-142.133		9.35417	-335.601		4.67708	-382.231
9.36111	-141.709		9.36111	-338.953		4.68056	-383.996
9.36806	-142.232		9.36806	-334.693		4.68403	-381.967
9.375	-142.133		9.375	-335.654		4.6875	-382.231
9.38194	-141.97		9.38194	-333.785		4.69097	-384.349
9.38889	-142.068		9.38889	-339.556		4.69444	-383.642
9.39583	-141.839		9.39583	-337.748		4.69792	-383.024
9.40278	-141.774		9.40278	-332.575		4.70139	-382.495
9.40972	-141.676		9.40972	-339.849		4.70486	-381.264
9.41667	-141.709		9.41667	-339.916		4.70833	-383.642
9.42361	-142.068		9.42361	-336.552		4.71181	-381.616
9.43056	-142.035		9.43056	-337.748		4.71528	-381.352
9.4375	-142.133		9.4375	-334.415		4.71875	-382.672
9.44444	-142.035		9.44444	-337.146		4.72222	-383.907
9.45139	-142.035		9.45139	-330.461		4.72569	-383.554
9.45833	-141.872		9.45833	-339.858		4.72917	-384.172
9.46528	-141.741		9.46528	-331.978		4.73264	-382.143
9.47222	-142.133		9.47222	-334.087		4.73611	-383.642
9.47917	-142.101		9.47917	-336.813		4.73958	-384.526
9.48611	-141.611		9.48611	-339.545		4.74306	-385.058
9.49306	-142.199		9.49306	-331.673		4.74653	-384.704
9.5	-142.199		9.5	-333.289		4.75	-383.996
9.50694	-142.199		9.50694	-333.501		4.75347	-384.615
9.51389	-142.264		9.51389	-334.21		4.75694	-382.76
9.52083	-141.839		9.52083	-337.116		4.76042	-384.881
9.52778	-142.101		9.52778	-332.675		4.76389	-382.672
9.53472	-142.003		9.53472	-332.061		4.76736	-384.881
9.54167	-141.546		9.54167	-330.222		4.77083	-383.289
9.54861	-141.643		9.54861	-334.087		4.77431	-385.768
9.55556	-142.199		9.55556	-331.065		4.77778	-384.881
9.5625	-142.461		9.5625	-331.978		4.78125	-383.73
9.56944	-142.559		9.56944	-334.11		4.78472	-384.526
9.57639	-142.166		9.57639	-333.903		4.78819	-383.465
9.58333	-142.559		9.58333	-330.763		4.79167	-384.704
9.59028	-141.774		9.59028	-335.132		4.79514	-383.289
9.59722	-141.807		9.59722	-337.116		4.79861	-383.024
9.60417	-142.068		9.60417	-330.747		4.80208	-383.642
9.61111	-142.264		9.61111	-347.447		4.80556	-384.881
9.61806	-142.232		9.61806	-330.835		4.80903	-386.924
9.625	-142.166		9.625	-331.517		4.8125	-385.147
9.63194	-142.527		9.63194	-331.501		4.81597	-384.438
9.63889	-142.035		9.63889	-331.241		4.81944	-383.024
9.64583	-142.559		9.64583	-331.601		4.82292	-383.819
9.65278	-142.395		9.65278	-331.08		4.82639	-383.819
9.65972	-142.921		9.65972	-331.11		4.82986	-383.554
9.66667	-142.297		9.66667	-331.163		4.83333	-383.377
9.67361	-142.363		9.67361	-332.67		4.83681	-383.554
9.68056	-141.774		9.68056	-332.747		4.84028	-382.672
9.6875	-142.363		9.6875	-332.207		4.84375	-384.438
9.69444	-142.855		9.69444	-332.025		4.84722	-384.615
9.70139	-142.691		9.70139	-332.518		4.85069	-383.907
9.70833	-142.559		9.70833	-332.67		4.85417	-386.568
9.71528	-142.133		9.71528	-333.659		4.85764	-384.615
9.72222	-142.691		9.72222	-334.673		4.86111	-384.526
9.72917	-142.691		9.72917	-336.362		4.86458	-384.349
9.73611	-142.559		9.73611	-335.025		4.86806	-383.907
9.74306	-142.461		9.74306	-335.439		4.87153	-384.438
9.75	-142.757		9.75	-333.903		4.875	-385.502
9.75694	-142.494		9.75694	-335.636		4.87847	-385.058
9.76389	-142.822		9.76389	-335.625		4.88194	-385.324
9.77083	-142.494		9.77083	-337.902		4.88542	-384.615
9.77778	-142.987		9.77778	-337.468		4.88889	-384.881
9.78472	-142.855		9.78472	-335.33		4.89236	-384.084
9.79167	-142.658		9.79167	-339.304		4.89583	-384.792
9.79861	-142.199		9.79861	-338.826		4.89931	-385.147
9.80556	-142.691		9.80556	-331.673		4.90278	-385.679
9.8125	-142.461		9.8125	-330.457		4.90625	-385.058
9.81944	-142.625		9.81944	-334.72		4.90972	-384.261
9.82639	-142.921		9.82639	-331.141		4.91319	-383.73
9.83333	-142.461		9.83333	-337.286		4.91667	-386.301
9.84028	-142.789		9.84028	-334.72		4.92014	-383.907
9.84722	-142.527		9.84722	-334.415		4.92361	-384.615
9.85417	-142.888		9.85417	-338.21		4.92708	-385.147
9.86111	-142.395		9.86111	-334.517		4.93056	-384.792
9.86806	-142.789		9.86806	-335.747		4.93403	-386.123
9.875	-142.921		9.875	-330.986		4.9375	-385.946
9.88194	-142.592		9.88194	-331.692		4.94097	-385.058
9.88889	-142.987		9.88889	-336.978		4.94444	-386.657
9.89583	-142.757		9.89583	-334.517		4.94792	-384.615
9.90278	-142.658		9.90278	-330.903		4.95139	-385.679
9.90972	-142.527		9.90972	-330.986		4.95486	-385.058
9.91667	-142.395		9.91667	-334.387		4.95833	-385.946
9.92361	-142.559		9.92361	-335.439		4.96181	-385.857
9.93056	-142.724		9.93056	-338.518		4.96528	-385.502
9.9375	-142.527		9.9375	-332.221		4.96875	-386.035
9.94444	-142.625		9.94444	-335.439		4.97222	-385.147
9.95139	-142.757		9.95139	-333.596		4.97569	-385.768
9.95833	-142.888		9.95833	-332.061		4.97917	-383.819
9.96528	-142.789		9.96528	-336.857		4.98264	-385.768
9.97222	-142.855		9.97222	-330.696		4.98611	-385.502
9.97917	-142.822		9.97917	-331.912		4.98958	-385.502
9.98611	-142.363		9.98611	-338.21		4.99306	-384.172
9.99306	-142.822		9.99306	-330.077		4.99653	-384.704
10	-142.757		10	-330.796		5	-384.172
10.0069	-142.888		10.0069	-330.417		5.00347	-384.881
10.0139	-142.494		10.0139	-331.176		5.00694	-384.969
10.0208	-142.954		10.0208	-337.286		5.01042	-386.212
10.0278	-143.086		10.0278	-330.387		5.01389	-386.657
10.0347	-142.822		10.0347	-334.517		5.01736	-385.147
10.0417	-142.428		10.0417	-330.903		5.02083	-386.479
10.0486	-142.888		10.0486	-335.941		5.02431	-386.39
10.0556	-142.855		10.0556	-335.796		5.02778	-385.679
10.0625	-142.461		10.0625	-335.006		5.03125	-386.835
10.0694	-143.053		10.0694	-335.439		5.03472	-385.324
10.0764	-142.822		10.0764	-330.222		5.03819	-385.946
10.0833	-143.416		10.0833	-339.751		5.04167	-386.924
10.0903	-142.954		10.0903	-335.006		5.04514	-386.035
10.0972	-142.428		10.0972	-331.603		5.04861	-386.479
10.1042	-142.757		10.1042	-337.902		5.05208	-387.281
10.1111	-143.02		10.1111	-332.84		5.05556	-386.39
10.1181	-143.218		10.1181	-331.755		5.05903	-385.413
10.125	-142.658		10.125	-334.387		5.0625	-386.924
10.1319	-142.855		10.1319	-338.106		5.06597	-385.946
10.1389	-142.789		10.1389	-335.132		5.06944	-386.39
10.1458	-142.658		10.1458	-337.176		5.07292	-385.235
10.1528	-142.888		10.1528	-337.796		5.07639	-386.39
10.1597	-142.888		10.1597	-335.316		5.07986	-387.192
10.1667	-142.166		10.1667	-333.768		5.08333	-385.857
10.1736	-142.494		10.1736	-331.603		5.08681	-386.035
10.1806	-142.592		10.1806	-333.768		5.09028	-387.549
10.1875	-142.494		10.1875	-331.837		5.09375	-386.39
10.1944	-142.658		10.1944	-330.58		5.09722	-387.638
10.2014	-142.527		10.2014	-333.768		5.10069	-386.657
10.2083	-142.888		10.2083	-333.903		5.10417	-386.123
10.2153	-142.724		10.2153	-331.525		5.10764	-387.816
10.2222	-143.349		10.2222	-339.97		5.11111	-386.479
10.2292	-142.855		10.2292	-339.316		5.11458	-387.103
10.2361	-142.494		10.2361	-336.978		5.11806	-386.212
10.2431	-142.757		10.2431	-330.281		5.12153	-387.281
10.25	-142.592		10.25	-338.727		5.125	-387.281
10.2569	-142.888		10.2569	-337.796		5.12847	-387.103
10.2639	-142.822		10.2639	-331.912		5.13194	-386.39
10.2708	-142.658		10.2708	-337.796		5.13542	-387.459
10.2778	-143.086		10.2778	-333.458		5.13889	-387.014
10.2847	-142.888		10.2847	-338.826		5.14236	-387.103
10.2917	-143.02		10.2917	-332.459		5.14583	-386.035
10.2986	-142.691		10.2986	-332.061		5.14931	-385.324
10.3056	-142.822		10.3056	-332.889		5.15278	-385.946
10.3125	-142.954		10.3125	-332.265		5.15625	-385.857
10.3194	-142.789		10.3194	-330.267		5.15972	-388.531
10.3264	-142.166		10.3264	-331.603		5.16319	-386.479
10.3333	-143.053		10.3333	-336.245		5.16667	-387.995
10.3403	-143.185		10.3403	-338.727		5.17014	-385.324
10.3472	-142.691		10.3472	-334.387		5.17361	-387.281
10.3542	-142.757		10.3542	-334.696		5.17708	-385.857
10.3611	-143.02		10.3611	-338.417		5.18056	-388.084
10.3681	-142.954		10.3681	-338.417		5.18403	-386.746
10.375	-142.757		10.375	-336.555		5.1875	-385.59
10.3819	-142.691		10.3819	-334.641		5.19097	-388.174
10.3889	-143.185		10.3889	-335.625		5.19444	-386.479
10.3958	-143.02		10.3958	-334.329		5.19792	-387.638
10.4028	-143.053		10.4028	-339.659		5.20139	-386.746
10.4097	-142.954		10.4097	-336.826		5.20486	-386.301
10.4167	-143.185		10.4167	-338.389		5.20833	-387.906
10.4236	-142.822		10.4236	-335.265		5.21181	-387.995
10.4306	-142.987		10.4306	-334.329		5.21528	-388.174
10.4375	-142.987		10.4375	-330.267		5.21875	-387.638
10.4444	-142.855		10.4444	-332.221		5.22222	-385.324
10.4514	-142.592		10.4514	-332.771		5.22569	-388.263
10.4583	-142.855		10.4583	-334.953		5.22917	-388.263
10.4653	-143.119		10.4653	-333.082		5.23264	-387.192
10.4722	-142.987		10.4722	-338.727		5.23611	-388.531
10.4792	-142.921		10.4792	-332.459		5.23958	-387.995
10.4861	-142.757		10.4861	-330.592		5.24306	-388.621
10.4931	-142.888		10.4931	-332.148		5.24653	-386.568
10.5	-142.789		10.5	-339.97		5.25	-387.638
10.5069	-142.921		10.5069	-335.577		5.25347	-387.459
10.5139	-143.119		10.5139	-330.894		5.25694	-386.924
10.5208	-142.559		10.5208	-335.006		5.26042	-387.995
10.5278	-142.921		10.5278	-335.265		5.26389	-387.638
10.5347	-142.855		10.5347	-334.641		5.26736	-388.174
10.5417	-143.086		10.5417	-334.953		5.27083	-387.816
10.5486	-143.02		10.5486	-331.837		5.27431	-386.835
10.5556	-143.02		10.5556	-333.394		5.27778	-388.084
10.5625	-143.283		10.5625	-337.139		5.28125	-386.924
10.5694	-143.316		10.5694	-334.953		5.28472	-388.174
10.5764	-142.789		10.5764	-334.659		5.28819	-387.638
10.5833	-143.119		10.5833	-336.546		5.29167	-388.353
10.5903	-142.691		10.5903	-336.201		5.29514	-386.568
10.5972	-142.757		10.5972	-335.577		5.29861	-387.37
10.6042	-142.855		10.6042	-337.451		5.30208	-388.263
10.6111	-142.954		10.6111	-331.834		5.30556	-387.816
10.6181	-142.855		10.6181	-337.49		5.30903	-387.816
10.625	-143.152		10.625	-333.082		5.3125	-386.924
10.6319	-142.921		10.6319	-332.771		5.31597	-389.786
10.6389	-142.822		10.6389	-336.826		5.31944	-387.727
10.6458	-142.855		10.6458	-332.461		5.32292	-388.174
10.6528	-143.283		10.6528	-334.017		5.32639	-389.517
10.6597	-142.954		10.6597	-332.775		5.32986	-388.084
10.6667	-143.383		10.6667	-335.577		5.33333	-388.621
10.6736	-142.888		10.6736	-336.201		5.33681	-387.638
10.6806	-142.921		10.6806	-331.207		5.34028	-386.746
10.6875	-142.888		10.6875	-339.954		5.34375	-388.531
10.6944	-143.119		10.6944	-330.267		5.34722	-388.174
10.7014	-143.449		10.7014	-333.089		5.35069	-387.638
10.7083	-142.559		10.7083	-333.717		5.35417	-387.549
10.7153	-143.449		10.7153	-333.403		5.35764	-388.621
10.7222	-143.02		10.7222	-330.327		5.36111	-388.889
10.7292	-142.954		10.7292	-335.328		5.36458	-387.549
10.7361	-143.185		10.7361	-335.288		5.36806	-388.531
10.7431	-143.119		10.7431	-335.265		5.37153	-389.337
10.75	-143.68		10.75	-336.231		5.375	-390.235
10.7569	-143.152		10.7569	-337.49		5.37847	-389.427
10.7639	-143.152		10.7639	-338.702		5.38194	-388.531
10.7708	-142.855		10.7708	-339.328		5.38542	-389.069
10.7778	-143.02		10.7778	-332.461		5.38889	-387.281
10.7847	-142.921		10.7847	-332.459		5.39236	-387.549
10.7917	-142.921		10.7917	-335.265		5.39583	-388.621
10.7986	-143.316		10.7986	-333.082		5.39931	-388.531
10.8056	-143.416		10.8056	-330.267		5.40278	-390.684
10.8125	-143.383		10.8125	-331.521		5.40625	-389.786
10.8194	-142.954		10.8194	-338.75		5.40972	-390.235
10.8264	-142.855		10.8264	-331.207		5.41319	-388.084
10.8333	-143.152		10.8333	-338.702		5.41667	-388.889
10.8403	-143.218		10.8403	-331.834		5.42014	-389.696
10.8472	-143.316		10.8472	-336.201		5.42361	-389.427
10.8542	-143.416		10.8542	-338.746		5.42708	-388.442
10.8611	-142.888		10.8611	-339.849		5.43056	-390.595
10.8681	-143.152		10.8681	-334.72		5.43403	-389.158
10.875	-143.185		10.875	-335.747		5.4375	-389.965
10.8819	-142.921		10.8819	-339.916		5.44097	-390.505
10.8889	-143.152		10.8889	-336.865		5.44444	-388.979
10.8958	-142.921		10.8958	-338.998		5.44792	-389.965
10.9028	-143.416		10.9028	-338.386		5.45139	-389.786
10.9097	-143.283		10.9097	-338.386		5.45486	-389.337
10.9167	-143.185		10.9167	-332.675		5.45833	-389.427
10.9236	-143.119		10.9236	-339.545		5.46181	-387.995
10.9306	-143.383		10.9306	-336.552		5.46528	-388.889
10.9375	-143.053		10.9375	-331.295		5.46875	-389.965
10.9444	-143.349		10.9444	-330.153		5.47222	-387.459
10.9514	-143.086		10.9514	-332.982		5.47569	-389.786
10.9583	-143.251		10.9583	-331.367		5.47917	-387.727
10.9653	-143.449		10.9653	-334.21		5.48264	-386.479
10.9722	-143.416		10.9722	-332.368		5.48611	-387.37
10.9792	-143.119		10.9792	-339.304		5.48958	-387.281
10.9861	-143.449		10.9861	-334.517		5.49306	-387.37
10.9931	-143.251		10.9931	-336.246		5.49653	-387.816
11	-143.251		11	-339.545		5.5	-387.37
11.0069	-143.119		11.0069	-331.755		5.50347	-389.158
11.0139	-143.251		11.0139	-332.368		5.50694	-390.505
11.0208	-143.449		11.0208	-332.531		5.51042	-390.325
11.0278	-143.185		11.0278	-334.017		5.51389	-388.889
11.0347	-143.515		11.0347	-335.625		5.51736	-388.889
11.0417	-143.218		11.0417	-334.693		5.52083	-388.084
11.0486	-143.251		11.0486	-339.545		5.52431	-389.786
11.0556	-143.383		11.0556	-332.282		5.52778	-390.325
11.0625	-143.581		11.0625	-332.061		5.53125	-389.876
11.0694	-143.349		11.0694	-339.849		5.53472	-389.337
11.0764	-143.185		11.0764	-336.51		5.53819	-390.055
11.0833	-143.185		11.0833	-330.222		5.54167	-389.158
11.0903	-143.053		11.0903	-333.903		5.54514	-391.044
11.0972	-143.283		11.0972	-335		5.54861	-389.337
11.1042	-143.482		11.1042	-334.087		5.55208	-388.8
11.1111	-143.152		11.1111	-333.806		5.55556	-390.505
11.1181	-143.251		11.1181	-338.634		5.55903	-390.055
11.125	-143.152		11.125	-331.448		5.5625	-388.084
11.1319	-143.185		11.1319	-330.222		5.56597	-387.459
11.1389	-143.68		11.1389	-337.849		5.56944	-388.174
11.1458	-143.316		11.1458	-338.915		5.57292	-386.479
11.1528	-143.119		11.1528	-339.849		5.57639	-388.979
11.1597	-143.283		11.1597	-338.08		5.57986	-387.281
11.1667	-143.614		11.1667	-339.556		5.58333	-388.353
11.1736	-143.416		11.1736	-337.447		5.58681	-388.8
11.1806	-143.349		11.1806	-338.351		5.59028	-387.816
11.1875	-143.482		11.1875	-332.877		5.59375	-387.995
11.1944	-143.218		11.1944	-339.849		5.59722	-387.816
11.2014	-143.283		11.2014	-338.33		5.60069	-387.549
11.2083	-143.316		11.2083	-335.941		5.60417	-389.606
11.2153	-143.482		11.2153	-337.748		5.60764	-388.889
11.2222	-143.515		11.2222	-336.055		5.61111	-385.768
11.2292	-143.316		11.2292	-338.08		5.61458	-387.281
11.2361	-143.581		11.2361	-330.529		5.61806	-387.995
11.2431	-143.416		11.2431	-331.369		5.62153	-388.442
11.25	-143.581		11.25	-331.44		5.625	-387.727
11.2569	-143.349		11.2569	-334.415		5.62847	-387.459
11.2639	-143.283		11.2639	-332.639		5.63194	-388.621
11.2708	-143.581		11.2708	-331.065		5.63542	-387.459
11.2778	-143.515		11.2778	-337.55		5.63889	-385.59
11.2847	-143.316		11.2847	-338.692		5.64236	-386.212
11.2917	-143.515		11.2917	-336.839		5.64583	-387.281
11.2986	-143.482		11.2986	-338.321		5.64931	-387.37
11.3056	-143.416		11.3056	-337.447		5.65278	-386.657
11.3125	-143.349		11.3125	-335.904		5.65625	-385.768
11.3194	-143.251		11.3194	-331.978		5.65972	-387.014
11.3264	-143.548		11.3264	-336.057		5.66319	-386.746
11.3333	-143.349		11.3333	-336.207		5.66667	-386.123
11.3403	-143.548		11.3403	-333.539		5.67014	-387.014
11.3472	-143.515		11.3472	-334.741		5.67361	-386.746
11.3542	-143.449		11.3542	-339.643		5.67708	-386.301
11.3611	-143.581		11.3611	-339.255		5.68056	-386.39
11.3681	-143.086		11.3681	-334.44		5.68403	-387.014
11.375	-143.713		11.375	-331.978		5.6875	-385.59
11.3819	-143.548		11.3819	-330.102		5.69097	-388.353
11.3889	-143.383		11.3889	-330.461		5.69444	-387.459
11.3958	-143.581		11.3958	-339.344		5.69792	-387.727
11.4028	-143.152		11.4028	-339.045		5.70139	-387.192
11.4097	-143.482		11.4097	-331.669		5.70486	-386.212
11.4167	-143.218		11.4167	-331.589		5.70833	-387.014
11.4236	-143.449		11.4236	-336.51		5.71181	-387.459
11.4306	-143.218		11.4306	-332.184		5.71528	-386.479
11.4375	-143.581		11.4375	-339.556		5.71875	-386.746
11.4444	-143.316		11.4444	-337.116		5.72222	-387.192
11.4514	-143.416		11.4514	-334.268		5.72569	-387.192
11.4583	-143.581		11.4583	-333.289		5.72917	-386.568
11.4653	-143.283		11.4653	-338.275		5.73264	-388.353
11.4722	-143.449		11.4722	-333.806		5.73611	-387.638
11.4792	-143.316		11.4792	-337.728		5.73958	-385.502
11.4861	-143.548		11.4861	-336.543		5.74306	-386.746
11.4931	-143.349		11.4931	-336.857		5.74653	-387.638
11.5	-143.713		11.5	-334.14		5.75	-386.657
11.5069	-143.812		11.5069	-338.953		5.75347	-388.8
11.5139	-143.68		11.5139	-330.994		5.75694	-387.192
11.5208	-143.251		11.5208	-339.767		5.76042	-387.549
11.5278	-143.548		11.5278	-330.994		5.76389	-388.174
11.5347	-143.713		11.5347	-333.672		5.76736	-389.337
11.5417	-143.548		11.5417	-333.672		5.77083	-388.353
11.5486	-143.316		11.5486	-337.849		5.77431	-386.568
11.5556	-143.68		11.5556	-334.44		5.77778	-388.084
11.5625	-143.713		11.5625	-339.453		5.78125	-386.657
11.5694	-143.614		11.5694	-331.589		5.78472	-388.442
11.5764	-143.482		11.5764	-336.953		5.78819	-387.103
11.5833	-143.449		11.5833	-338.652		5.79167	-387.549
11.5903	-143.316		11.5903	-333.672		5.79514	-388.353
11.5972	-143.515		11.5972	-336.057		5.79861	-388.621
11.6042	-143.185		11.6042	-333.672		5.80208	-386.568
11.6111	-143.581		11.6111	-337.135		5.80556	-385.857
11.6181	-143.416		11.6181	-333.076		5.80903	-387.549
11.625	-143.581		11.625	-333.337		5.8125	-388.084
11.6319	-143.482		11.6319	-333.857		5.81597	-387.103
11.6389	-143.515		11.6389	-332.993		5.81944	-386.568
11.6458	-143.879		11.6458	-333.845		5.82292	-387.281
11.6528	-143.515		11.6528	-333.589		5.82639	-387.014
11.6597	-143.251		11.6597	-334.14		5.82986	-387.281
11.6667	-143.349		11.6667	-334.552		5.83333	-386.123
11.6736	-143.482		11.6736	-334.461		5.83681	-387.37
11.6806	-143.548		11.6806	-334.904		5.84028	-386.746
11.6875	-143.482		11.6875	-334.639		5.84375	-387.103
11.6944	-143.614		11.6944	-335.904		5.84722	-386.568
11.7014	-143.614		11.7014	-334.282		5.85069	-386.746
11.7083	-143.812		11.7083	-334.84		5.85417	-387.816
11.7153	-143.746		11.7153	-334.399		5.85764	-385.324
11.7222	-143.879		11.7222	-334.44		5.86111	-386.035
11.7292	-143.548		11.7292	-334.693		5.86458	-387.549
11.7361	-143.746		11.7361	-334.748		5.86806	-386.035
11.7431	-144.144		11.7431	-334.953		5.87153	-388.621
11.75	-143.746		11.75	-334.746		5.875	-388.174
11.7569	-144.144		11.7569	-334.289		5.87847	-386.212
11.7639	-144.243		11.7639	-334.672		5.88194	-387.281
11.7708	-144.144		11.7708	-334.953		5.88542	-386.479
11.7778	-144.044		11.7778	-334.541		5.88889	-387.281
11.7847	-144.343		11.7847	-334.654		5.89236	-388.353
11.7917	-144.111		11.7917	-334.841		5.89583	-387.906
11.7986	-144.443		11.7986	-334.643		5.89931	-386.657
11.8056	-144.476		11.8056	-334.369		5.90278	-384.704
11.8125	-144.31		11.8125	-335.601		5.90625	-388.442
11.8194	-144.609		11.8194	-335.618		5.90972	-386.657
11.8264	-144.709		11.8264	-335.369		5.91319	-387.549
11.8333	-144.643		11.8333	-335.291		5.91667	-387.281
11.8403	-144.976		11.8403	-335.33		5.92014	-387.549
11.8472	-144.843		11.8472	-335.281		5.92361	-387.995
11.8542	-144.909		11.8542	-335.816		5.92708	-386.568
11.8611	-144.643		11.8611	-335.352		5.93056	-387.459
11.8681	-144.776		11.8681	-335.943		5.93403	-388.71
11.875	-145.009		11.875	-334.864		5.9375	-387.995
11.8819	-144.943		11.8819	-335.432		5.94097	-388.084
11.8889	-145.009		11.8889	-335.148		5.94444	-387.014
11.8958	-145.444		11.8958	-335.457		5.94792	-388.174
11.9028	-145.377		11.9028	-335.55		5.95139	-387.281
11.9097	-145.511		11.9097	-336.337		5.95486	-387.727
11.9167	-145.511		11.9167	-336.915		5.95833	-386.657
11.9236	-145.612		11.9236	-336.805		5.96181	-386.835
11.9306	-145.947		11.9306	-336.356		5.96528	-387.014
11.9375	-145.31		11.9375	-332.993		5.96875	-387.549
11.9444	-145.88		11.9444	-337.252		5.97222	-386.746
11.9514	-145.813		11.9514	-337.146		5.97569	-388.263
11.9583	-145.847		11.9583	-336.356		5.97917	-387.192
11.9653	-145.947		11.9653	-336.74		5.98264	-387.281
11.9722	-145.679		11.9722	-336.845		5.98611	-387.995
11.9792	-146.284		11.9792	-335.642		5.98958	-388.8
11.9861	-146.082		11.9861	-334.14		5.99306	-387.37
11.9931	-145.88		11.9931	-334.766		5.99653	-386.746
12	-145.847		12	-336.953		6	-388.71
12.0069	-146.015		12.0069	-332.184		6.00347	-388.084
12.0139	-146.048		12.0139	-338.953		6.00694	-386.301
12.0208	-146.25		12.0208	-334.282		6.01042	-387.638
12.0278	-146.419		12.0278	-338.634		6.01389	-387.549
12.0347	-146.183		12.0347	-338.634		6.01736	-388.8
12.0417	-146.452		12.0417	-335.062		6.02083	-388.531
12.0486	-146.824		12.0486	-339.045		6.02431	-387.727
12.0556	-146.824		12.0556	-335.74		6.02778	-387.727
12.0625	-146.385		12.0625	-334.14		6.03125	-387.549
12.0694	-147.094		12.0694	-339.805		6.03472	-388.442
12.0764	-147.433		12.0764	-338.447		6.03819	-388.621
12.0833	-146.621		12.0833	-333.574		6.04167	-387.727
12.0903	-147.535		12.0903	-331.589		6.04514	-388.442
12.0972	-147.094		12.0972	-339.241		6.04861	-388.979
12.1042	-147.671		12.1042	-337.146		6.05208	-389.606
12.1111	-147.875		12.1111	-333.18		6.05556	-387.014
12.1181	-148.387		12.1181	-336.244		6.05903	-386.657
12.125	-147.535		12.125	-335.759		6.0625	-389.337
12.1319	-148.558		12.1319	-336.356		6.06597	-389.606
12.1389	-148.285		12.1389	-331.971		6.06944	-387.192
12.1458	-148.661		12.1458	-333.84		6.07292	-388.531
12.1528	-148.353		12.1528	-336.845		6.07639	-389.427
12.1597	-148.626		12.1597	-335.642		6.07986	-387.995
12.1667	-148.25		12.1667	-330.761		6.08333	-387.459
12.1736	-148.695		12.1736	-332.675		6.08681	-388.442
12.1806	-148.626		12.1806	-335.162		6.09028	-387.459
12.1875	-149.381		12.1875	-335.025		6.09375	-389.517
12.1944	-148.626		12.1944	-330.153		6.09722	-388.531
12.2014	-149.898		12.2014	-337.146		6.10069	-389.069
12.2083	-149.175		12.2083	-336.51		6.10417	-387.816
12.2153	-149.347		12.2153	-340.891		6.10764	-388.71
12.2222	-149.381		12.2222	-340.076		6.11111	-390.774
12.2292	-149.519		12.2292	-339.241		6.11458	-386.835
12.2361	-149.588		12.2361	-340.693		6.11806	-387.816
12.2431	-149.726		12.2431	-340.849		6.12153	-386.657
12.25	-149.519		12.25	-343.18		6.125	-389.786
12.2569	-150.071		12.2569	-348.447		6.12847	-388.979
12.2639	-149.726		12.2639	-342.273		6.13194	-389.876
12.2708	-149.691		12.2708	-343.18		6.13542	-388.979
12.2778	-150.105		12.2778	-342.779		6.13889	-388.71
12.2847	-150.347		12.2847	-348.447		6.14236	-387.906
12.2917	-150.071		12.2917	-342.342		6.14583	-389.517
12.2986	-150.244		12.2986	-340.16		6.14931	-389.696
12.3056	-150.244		12.3056	-325.041		6.15278	-389.427
12.3125	-150.209		12.3125	-337.723		6.15625	-388.8
12.3194	-150.071		12.3194	-339.858		6.15972	-388.71
12.3264	-150.417		12.3264	-337.723		6.16319	-388.174
12.3333	-150.105		12.3333	-338.16		6.16667	-391.225
12.3403	-150.798		12.3403	-338.386		6.17014	-389.158
12.3472	-150.382		12.3472	-342.184		6.17361	-389.965
12.3542	-150.105		12.3542	-341.44		6.17708	-388.353
12.3611	-150.313		12.3611	-344.693		6.18056	-390.595
12.3681	-150.763		12.3681	-345.132		6.18403	-390.864
12.375	-150.59		12.375	-339.508		6.1875	-387.638
12.3819	-150.694		12.3819	-343.84		6.19097	-389.517
12.3889	-150.555		12.3889	-342.273		6.19444	-388.263
12.3958	-150.486		12.3958	-338.953		6.19792	-389.337
12.4028	-150.59		12.4028	-340.461		6.20139	-388.084
12.4097	-151.111		12.4097	-345.636		6.20486	-388.979
12.4167	-150.763		12.4167	-344.741		6.20833	-389.248
12.4236	-150.868		12.4236	-341.065		6.21181	-389.427
12.4306	-150.937		12.4306	-341.978		6.21528	-390.235
12.4375	-150.972		12.4375	-340.457		6.21875	-388.084
12.4444	-151.285		12.4444	-338.634		6.22222	-388.979
12.4514	-150.937		12.4514	-342.675		6.22569	-389.248
12.4583	-151.39		12.4583	-346.978		6.22917	-389.248
12.4653	-151.146		12.4653	-345.601		6.23264	-387.37
12.4722	-151.007		12.4722	-348.33		6.23611	-388.442
12.4792	-151.041		12.4792	-344.693		6.23958	-391.585
12.4861	-150.59		12.4861	-347.116		6.24306	-390.325
12.4931	-151.32		12.4931	-347.748		6.24653	-387.906
12.5	-151.076		12.5	-343.806		6.25	-389.337
12.5069	-151.25		12.5069	-345.33		6.25347	-392.488
12.5139	-151.285		12.5139	-342.339		6.25694	-391.585
12.5208	-151.355		12.5208	-338.915		6.26042	-390.505
12.5278	-151.285		12.5278	-344.268		6.26389	-389.696
12.5347	-151.111		12.5347	-344.995		6.26736	-392.126
12.5417	-151.285		12.5417	-346.953		6.27083	-388.8
12.5486	-151.32		12.5486	-344.11		6.27431	-392.036
12.5556	-151.285		12.5556	-345.636		6.27778	-390.145
12.5625	-151.215		12.5625	-342.04		6.28125	-390.505
12.5694	-151.494		12.5694	-340.16		6.28472	-391.044
12.5764	-151.285		12.5764	-340.529		6.28819	-389.427
12.5833	-151.285		12.5833	-340.461		6.29167	-387.906
12.5903	-151.32		12.5903	-344.21		6.29514	-389.876
12.5972	-151.564		12.5972	-347.146		6.29861	-390.325
12.6042	-151.564		12.6042	-346.845		6.30208	-391.405
12.6111	-151.459		12.6111	-347.252		6.30556	-390.684
12.6181	-151.669		12.6181	-344.11		6.30903	-390.055
12.625	-151.529		12.625	-339.241		6.3125	-390.235
12.6319	-151.564		12.6319	-341.065		6.31597	-391.405
12.6389	-151.424		12.6389	-348.937		6.31944	-393.211
12.6458	-151.564		12.6458	-341.971		6.32292	-390.864
12.6528	-151.913		12.6528	-345.941		6.32639	-391.495
12.6597	-151.529		12.6597	-340.153		6.32986	-390.774
12.6667	-151.355		12.6667	-341.589		6.33333	-392.488
12.6736	-151.669		12.6736	-345.941		6.33681	-390.684
12.6806	-151.39		12.6806	-345.041		6.34028	-390.235
12.6875	-151.739		12.6875	-340.457		6.34375	-391.675
12.6944	-152.018		12.6944	-344.825		6.34722	-391.315
12.7014	-151.634		12.7014	-341.065		6.35069	-391.856
12.7083	-151.809		12.7083	-347.163		6.35417	-392.036
12.7153	-151.564		12.7153	-344.087		6.35764	-392.488
12.7222	-151.774		12.7222	-348.08		6.36111	-391.585
12.7292	-151.948		12.7292	-341.755		6.36458	-389.965
12.7361	-151.739		12.7361	-348.386		6.36806	-390.864
12.7431	-151.809		12.7431	-345.298		6.37153	-390.684
12.75	-151.739		12.75	-342.891		6.375	-392.578
12.7569	-151.843		12.7569	-349.916		6.37847	-390.954
12.7639	-152.088		12.7639	-350.529		6.38194	-390.595
12.7708	-151.983		12.7708	-350.835		6.38542	-392.578
12.7778	-151.704		12.7778	-357.594		6.38889	-392.578
12.7847	-151.774		12.7847	-351.978		6.39236	-392.94
12.7917	-151.809		12.7917	-351.141		6.39583	-391.225
12.7986	-151.809		12.7986	-355.298		6.39931	-391.044
12.8056	-151.599		12.8056	-352.587		6.40278	-391.315
12.8125	-151.739		12.8125	-349.849		6.40625	-393.483
12.8194	-151.809		12.8194	-356.055		6.40972	-391.946
12.8264	-152.018		12.8264	-354.517		6.41319	-392.759
12.8333	-152.088		12.8333	-354.11		6.41667	-389.876
12.8403	-152.053		12.8403	-350.153		6.42014	-393.393
12.8472	-152.018		12.8472	-357.902		6.42361	-392.94
12.8542	-152.158		12.8542	-355.33		6.42708	-394.39
12.8611	-151.948		12.8611	-357.163		6.43056	-391.765
12.8681	-152.088		12.8681	-348.08		6.43403	-391.495
12.875	-151.774		12.875	-347.163		6.4375	-390.954
12.8819	-151.913		12.8819	-349.282		6.44097	-395.39
12.9306	-151.704		12.8889	-349.304		6.44444	-391.675
12.9375	-152.088		12.8958	-345.298		6.44792	-389.876
12.9444	-151.4		12.9028	-345.601		6.45139	-392.307
12.9514	-151.05		12.9097	-351.065		6.45486	-392.217
12.9583	-150.9		12.9167	-354.21		6.45833	-396.393
12.9653	-150.75		12.9236	-356.552		6.46181	-395.39
12.9722	-150.9		12.9306	-353.539		6.46528	-392.488
12.9792	-150.75		12.9375	-351.14		6.46875	-393.846
12.9861	-151.2		12.9444	-351.369		6.47222	-391.856
12.9931	-150.5		12.9514	-359.241		6.47569	-395.573
13	-150.8		12.9583	-352.675		6.47917	-396.85
13.0069	-150.7		12.9653	-352.891		6.48264	-393.483
13.0139	-150.75		12.9722	-354.11		6.48611	-393.211
13.0208	-151.25		12.9792	-351.603		6.48958	-396.758
13.0278	-151.55		12.9861	-350.677		6.49306	-392.126
13.0347	-151.3		12.9931	-356.857		6.49653	-391.856
13.0417	-151.1		13	-358.21		6.5	-390.235
13.0486	-151.3		13.0069	-358.027		6.50347	-395.846
13.0556	-151.25		13.0139	-353.596		6.50694	-392.036
13.0625	-151.4		13.0208	-358.05		6.51042	-393.483
13.0694	-151.3		13.0278	-350.457		6.51389	-392.94
13.0764	-151.2		13.0347	-353.18		6.51736	-392.036
13.0833	-151.2		13.0417	-351.369		6.52083	-395.117
13.0903	-151.35		13.0486	-353.806		6.52431	-391.495
13.0972	-151		13.0556	-354.72		6.52778	-393.211
13.1042	-150.95		13.0625	-351.369		6.53125	-395.299
13.1111	-151.1		13.0694	-355.298		6.53472	-395.117
13.1181	-151.05		13.0764	-355.636		6.53819	-393.393
13.125	-151.4		13.0833	-352.891		6.54167	-393.846
13.1319	-151.4		13.0903	-357.116		6.54514	-396.941
13.1389	-151.3		13.0972	-353.501		6.54861	-394.845
13.1458	-151.4		13.1042	-359.849		6.55208	-395.573
13.1528	-151.45		13.1111	-358.634		6.55556	-390.864
13.1597	-151.3		13.1181	-352.891		6.55903	-395.299
13.1667	-151.3		13.125	-359.545		6.5625	-395.39
13.1736	-151.45		13.1319	-355.941		6.56597	-396.941
13.1806	-151.4		13.1389	-351.669		6.56944	-395.937
13.1875	-151.1		13.1458	-351.978		6.57292	-394.299
13.1944	-151.4		13.1528	-353.289		6.57639	-396.302
13.2014	-151		13.1597	-352.891		6.57986	-396.028
13.2083	-151.05		13.1667	-355.636		6.58333	-394.209
13.2153	-151.3		13.1736	-358.08		6.58681	-395.299
13.2222	-151.4		13.1806	-351.448		6.59028	-393.846
13.2292	-151.55		13.1875	-359.849		6.59375	-396.211
13.2361	-151.6		13.1944	-350.761		6.59722	-394.299
13.2431	-151.4		13.2014	-350.835		6.60069	-397.215
13.25	-151.4		13.2083	-354.696		6.60417	-395.937
13.2569	-151.2		13.2153	-359.304		6.60764	-396.211
13.2639	-151.5		13.2222	-355.439		6.61111	-394.754
13.2708	-151.7		13.2292	-353.501		6.61458	-398.865
13.2778	-151.3		13.2361	-358.692		6.61806	-394.39
13.2847	-151.35		13.2431	-359.849		6.62153	-394.663
13.2917	-151.6		13.25	-352.982		6.625	-394.118
13.2986	-151.2		13.2569	-358.386		6.62847	-395.208
13.3056	-151.7		13.2639	-356.552		6.63194	-395.755
13.3125	-151.75		13.2708	-351.755		6.63542	-394.754
13.3194	-151.5		13.2778	-351.673		6.63889	-394.118
13.3264	-151.3		13.2847	-355.33		6.64236	-393.03
13.3333	-151.85		13.2917	-352.368		6.64583	-394.481
13.3403	-151.55		13.2986	-351.673		6.64931	-393.211
13.3472	-152		13.3056	-351.065		6.65278	-395.846
13.3542	-151.5		13.3125	-353.149		6.65625	-393.121
13.3611	-151.7		13.3194	-357.468		6.65972	-394.299
13.3681	-151.95		13.3264	-357.163		6.66319	-396.758
13.375	-151.7		13.3333	-355.025		6.66667	-392.578
13.3819	-151.85		13.3403	-356.544		6.67014	-397.398
13.3889	-151.75		13.3472	-350.16		6.67361	-395.299
13.3958	-151.75		13.3542	-353.501		6.67708	-393.483
13.4028	-151.65		13.3611	-358.027		6.68056	-396.941
13.4097	-151.75		13.3681	-352.368		6.68403	-392.94
13.4167	-151.65		13.375	-353.84		6.6875	-393.664
13.4236	-151.55		13.3819	-350.222		6.69097	-397.033
13.4306	-151.9		13.3889	-354.72		6.69444	-396.941
13.4375	-151.95		13.3958	-351.971		6.69792	-395.937
13.4444	-151.85		13.4028	-353.806		6.70139	-398.773
13.4514	-151.85		13.4097	-350.222		6.70486	-392.578
13.4583	-152		13.4167	-356.857		6.70833	-398.59
13.4653	-152.25		13.4236	-356.544		6.71181	-393.121
13.4722	-151.95		13.4306	-352.282		6.71528	-397.49
13.4792	-151.85		13.4375	-353.903		6.71875	-396.667
13.4861	-151.95		13.4444	-353.482		6.72222	-396.667
13.4931	-151.65		13.4514	-358.33		6.72569	-392.488
13.5	-151.75		13.4583	-350.153		6.72917	-393.03
13.5069	-151.5		13.4653	-348.998		6.73264	-395.481
13.5139	-151.85		13.4722	-354.415		6.73611	-398.039
13.5208	-152.1		13.4792	-353.501		6.73958	-399.325
13.5278	-151.8		13.4861	-350.222		6.74306	-397.49
13.5347	-152		13.4931	-350.763		6.74653	-394.027
13.5417	-151.75		13.5	-356.207		6.75	-393.483
13.5486	-151.75		13.5069	-358.321		6.75347	-395.117
13.5556	-152		13.5139	-351.065		6.75694	-397.124
13.5625	-151.85		13.5208	-356.51		6.76042	-396.393
13.5694	-151.9		13.5278	-354.087		6.76389	-395.481
13.5764	-151.75		13.5347	-354.415		6.76736	-399.969
13.5833	-151.75		13.5417	-352.368		6.77083	-397.49
13.5903	-151.75		13.5486	-353.84		6.77431	-395.664
13.5972	-151.9		13.5556	-350.541		6.77778	-395.664
13.6042	-151.9		13.5625	-353.239		6.78125	-392.397
13.6111	-151.7		13.5694	-359.344		6.78472	-397.49
13.6181	-151.75		13.5764	-357.116		6.78819	-397.581
13.625	-151.95		13.5833	-354.11		6.79167	-395.937
13.6319	-151.85		13.5903	-351.367		6.79514	-394.663
13.6389	-152.1		13.5972	-350.457		6.79861	-397.398
13.6458	-151.75		13.6042	-351.065		6.80208	-392.759
13.6528	-151.95		13.6111	-355.33		6.80556	-395.39
13.6597	-152.05		13.6181	-354.864		6.80903	-398.865
13.6667	-151.7		13.625	-352.982		6.8125	-396.576
13.6736	-151.9		13.6319	-354.693		6.81597	-393.211
13.6806	-151.8		13.6389	-354.175		6.81944	-396.667
13.6875	-152.1		13.6458	-351.669		6.82292	-396.941
13.6944	-152.1		13.6528	-357.723		6.82639	-394.754
13.7014	-151.65		13.6597	-350.541		6.82986	-391.225
13.7083	-152		13.6667	-351.369		6.83333	-398.957
13.7153	-151.85		13.6736	-357.55		6.83681	-396.667
13.7222	-151.75		13.6806	-358.652		6.84028	-393.302
13.7292	-151.9		13.6875	-358.05		6.84375	-394.027
13.7361	-151.85		13.6944	-359.212		6.84722	-400.43
13.7431	-152.25		13.7014	-357.748		6.85069	-396.85
13.75	-151.8		13.7083	-352.184		6.85417	-395.573
13.7569	-151.75		13.7153	-359.916		6.85764	-396.484
13.7639	-152		13.7222	-354.741		6.86111	-397.124
13.7708	-151.95		13.7292	-359.241		6.86458	-395.846
13.7778	-151.8		13.7361	-350.242		6.86806	-396.484
13.7847	-152		13.7431	-351.065		6.87153	-396.941
13.7917	-152.1		13.75	-357.447		6.875	-396.576
13.7986	-151.9		13.7569	-352.779		6.87847	-394.209
13.8056	-151.9		13.7639	-358.027		6.88194	-397.033
13.8125	-151.85		13.7708	-353.84		6.88542	-398.498
13.8194	-151.75		13.7778	-358.692		6.88889	-398.957
13.8264	-151.9		13.7847	-355.943		6.89236	-398.682
13.8333	-152		13.7917	-359.241		6.89583	-396.393
13.8403	-151.9		13.7986	-353.785		6.89931	-397.948
13.8472	-152		13.8056	-353.84		6.90278	-396.85
13.8542	-151.85		13.8125	-357.252		6.90625	-394.572
13.8611	-151.95		13.8194	-357.098		6.90972	-395.117
13.8681	-151.8		13.8264	-353.584		6.91319	-394.935
13.875	-151.75		13.8333	-353.239		6.91667	-397.49
13.8819	-152.05		13.8403	-359.556		6.92014	-395.573
13.8889	-151.85		13.8472	-353.584		6.92361	-397.765
13.8958	-151.8		13.8542	-354.748		6.92708	-397.49
13.9028	-151.9		13.8611	-356.839		6.93056	-397.398
13.9097	-151.85		13.8681	-358.05		6.93403	-395.755
[truncated: 19,759 more rows]
