# Supplementary material for: Experimental study on the evaluation in thermal-hydraulic-mechanical-chemical properties of cement-stabilized clay
Source: PLoS One. 2024 Nov 21;19(11):e0313760. doi: 10.1371/journal.pone.0313760 (PMC11581339; doi:10.1371/journal.pone.0313760)
Supplement: S4 Data — (XLSX) [file pone.0313760.s004.xlsx]

## Sheet: Sheet1
0		0.06		0.12
time	VWC	time	VWC	time	VWC
	0.418909	0	0.315503	0	0.23481
0.00694444	0.41791	0.00694444	0.310981	0.00347222	0.237939
0.0138889	0.419079	0.0138889	0.31136	0.00694444	0.236899
0.0208333	0.419079	0.0208333	0.31136	0.0104167	0.241042
0.0277778	0.419468	0.0277778	0.31136	0.0138889	0.242071
0.0347222	0.419468	0.0347222	0.311738	0.0173611	0.242413
0.0416667	0.419468	0.0416667	0.311738	0.0208333	0.243097
0.0486111	0.419857	0.0486111	0.311738	0.0243056	0.243439
0.0555556	0.419857	0.0555556	0.311738	0.0277778	0.24378
0.0625	0.419857	0.0625	0.311738	0.03125	0.244461
0.0694444	0.419857	0.0694444	0.311738	0.0347222	0.244461
0.0763889	0.420245	0.0763889	0.311738	0.0381944	0.245141
0.0833333	0.420245	0.0833333	0.311738	0.0416667	0.245481
0.0902778	0.420245	0.0902778	0.311738	0.0451389	0.24582
0.0972222	0.420245	0.0972222	0.311738	0.0486111	0.246159
0.104167	0.420245	0.104167	0.311738	0.0520833	0.246836
0.111111	0.420633	0.111111	0.311738	0.0555556	0.247174
0.118056	0.420633	0.118056	0.311738	0.0590278	0.247174
0.125	0.420633	0.125	0.311738	0.0625	0.247512
0.131944	0.42102	0.131944	0.311738	0.0659722	0.24785
0.138889	0.42102	0.138889	0.311738	0.0694444	0.248187
0.145833	0.42102	0.145833	0.311738	0.0729167	0.248524
0.152778	0.42102	0.152778	0.311738	0.0763889	0.248524
0.159722	0.42102	0.159722	0.311738	0.0798611	0.249197
0.166667	0.42102	0.166667	0.311738	0.0833333	0.249197
0.173611	0.42102	0.173611	0.311738	0.0868056	0.249533
0.180556	0.42102	0.180556	0.311738	0.0902778	0.249868
0.1875	0.421408	0.1875	0.311738	0.09375	0.249868
0.194444	0.421408	0.194444	0.311738	0.0972222	0.250204
0.201389	0.421408	0.201389	0.311738	0.100694	0.250539
0.208333	0.421408	0.208333	0.311738	0.104167	0.250873
0.215278	0.421408	0.215278	0.311738	0.107639	0.250873
0.222222	0.421408	0.222222	0.311738	0.111111	0.250873
0.229167	0.421408	0.229167	0.311738	0.114583	0.250873
0.236111	0.421795	0.236111	0.31136	0.118056	0.251208
0.243056	0.421795	0.243056	0.31136	0.121528	0.251542
0.25	0.421795	0.25	0.31136	0.125	0.251542
0.256944	0.421795	0.256944	0.310981	0.128472	0.251876
0.263889	0.421795	0.263889	0.310981	0.131944	0.251876
0.270833	0.421795	0.270833	0.310981	0.135417	0.251876
0.277778	0.421795	0.277778	0.310981	0.138889	0.251876
0.284722	0.421795	0.284722	0.310602	0.142361	0.25221
0.291667	0.421795	0.291667	0.310602	0.145833	0.25221
0.298611	0.421795	0.298611	0.310602	0.149306	0.25221
0.305556	0.422181	0.305556	0.310602	0.152778	0.252543
0.3125	0.422181	0.3125	0.310602	0.15625	0.252543
0.319444	0.422181	0.319444	0.310602	0.159722	0.252876
0.326389	0.422181	0.326389	0.310602	0.163194	0.252876
0.333333	0.422181	0.333333	0.310602	0.166667	0.253208
0.340278	0.422181	0.340278	0.310223	0.170139	0.253208
0.347222	0.422181	0.347222	0.310223	0.173611	0.253208
0.354167	0.422181	0.354167	0.310223	0.177083	0.253208
0.361111	0.422181	0.361111	0.310223	0.180556	0.253208
0.368056	0.422181	0.368056	0.310223	0.184028	0.253208
0.375	0.422181	0.375	0.310223	0.1875	0.253208
0.381944	0.422181	0.381944	0.310223	0.190972	0.253541
0.388889	0.422181	0.388889	0.310223	0.194444	0.253541
0.395833	0.422181	0.395833	0.309843	0.197917	0.253873
0.402778	0.422181	0.402778	0.309843	0.201389	0.253873
0.409722	0.422567	0.409722	0.309843	0.204861	0.253873
0.416667	0.422567	0.416667	0.309843	0.208333	0.253873
0.423611	0.422567	0.423611	0.309843	0.211806	0.254205
0.430556	0.422567	0.430556	0.309463	0.215278	0.254205
0.4375	0.422567	0.4375	0.309463	0.21875	0.254536
0.444444	0.422567	0.444444	0.309463	0.222222	0.254205
0.451389	0.422567	0.451389	0.309463	0.225694	0.254536
0.458333	0.422567	0.458333	0.309463	0.229167	0.254536
0.465278	0.422567	0.465278	0.309083	0.232639	0.254536
0.472222	0.422567	0.472222	0.309083	0.236111	0.254536
0.479167	0.422567	0.479167	0.309083	0.239583	0.254536
0.486111	0.422567	0.486111	0.309083	0.243056	0.254536
0.493056	0.422567	0.493056	0.309083	0.246528	0.254536
0.5	0.422567	0.5	0.309083	0.25	0.254536
0.506944	0.422567	0.506944	0.309083	0.253472	0.254536
0.513889	0.422567	0.513889	0.309083	0.256944	0.254867
0.520833	0.422567	0.520833	0.309083	0.260417	0.254867
0.527778	0.422567	0.527778	0.309083	0.263889	0.254536
0.534722	0.422567	0.534722	0.309083	0.267361	0.254867
0.541667	0.422567	0.541667	0.309083	0.270833	0.254867
0.548611	0.422953	0.548611	0.309083	0.274306	0.255198
0.555556	0.422953	0.555556	0.309083	0.277778	0.254867
0.5625	0.422953	0.5625	0.309083	0.28125	0.254867
0.569444	0.422953	0.569444	0.309083	0.284722	0.255198
0.576389	0.422953	0.576389	0.308703	0.288194	0.255198
0.583333	0.422953	0.583333	0.308703	0.291667	0.255198
0.590278	0.422953	0.590278	0.308703	0.295139	0.255198
0.597222	0.422953	0.597222	0.308703	0.298611	0.255198
0.604167	0.422953	0.604167	0.308703	0.302083	0.255529
0.611111	0.422953	0.611111	0.308703	0.305556	0.255529
0.618056	0.422953	0.618056	0.308703	0.309028	0.255198
0.625	0.422953	0.625	0.308703	0.3125	0.255529
0.631944	0.422953	0.631944	0.308703	0.315972	0.255529
0.638889	0.422953	0.638889	0.308703	0.319444	0.255529
0.645833	0.422953	0.645833	0.308703	0.322917	0.255529
0.652778	0.422953	0.652778	0.308703	0.326389	0.255529
0.659722	0.422953	0.659722	0.308703	0.329861	0.255859
0.666667	0.422953	0.666667	0.308703	0.333333	0.255529
0.673611	0.422953	0.673611	0.308703	0.336806	0.255529
0.680556	0.422953	0.680556	0.308703	0.340278	0.255529
0.6875	0.422953	0.6875	0.308703	0.34375	0.255859
0.694444	0.422953	0.694444	0.308703	0.347222	0.255859
0.701389	0.422953	0.701389	0.308322	0.350694	0.255529
0.708333	0.422953	0.708333	0.308322	0.354167	0.255859
0.715278	0.422953	0.715278	0.308322	0.357639	0.255859
0.722222	0.422953	0.722222	0.308322	0.361111	0.255529
0.729167	0.422953	0.729167	0.308322	0.364583	0.255529
0.736111	0.423339	0.736111	0.308322	0.368056	0.255859
0.743056	0.422953	0.743056	0.308322	0.371528	0.255859
0.75	0.423339	0.75	0.308322	0.375	0.255859
0.756944	0.423339	0.756944	0.30794	0.378472	0.255859
0.763889	0.422953	0.763889	0.30794	0.381944	0.255859
0.770833	0.423339	0.770833	0.30794	0.385417	0.255859
0.777778	0.423339	0.777778	0.30794	0.388889	0.255859
0.784722	0.423339	0.784722	0.30794	0.392361	0.256189
0.791667	0.423339	0.791667	0.30794	0.395833	0.256189
0.798611	0.422953	0.798611	0.307559	0.399306	0.255859
0.805556	0.423339	0.805556	0.307559	0.402778	0.255859
0.8125	0.423339	0.8125	0.307559	0.40625	0.256189
0.819444	0.423339	0.819444	0.307559	0.409722	0.256189
0.826389	0.423339	0.826389	0.307559	0.413194	0.256189
0.833333	0.423339	0.833333	0.307559	0.416667	0.256519
0.840278	0.423339	0.840278	0.307559	0.420139	0.256189
0.847222	0.423339	0.847222	0.307559	0.423611	0.256189
0.854167	0.423339	0.854167	0.307559	0.427083	0.256189
0.861111	0.423339	0.861111	0.307559	0.430556	0.256189
0.868056	0.423339	0.868056	0.307559	0.434028	0.256519
0.875	0.423339	0.875	0.307559	0.4375	0.256519
0.881944	0.423339	0.881944	0.307559	0.440972	0.256519
0.888889	0.423339	0.888889	0.307559	0.444444	0.256519
0.895833	0.423339	0.895833	0.307559	0.447917	0.256519
0.902778	0.423339	0.902778	0.307559	0.451389	0.256189
0.909722	0.423339	0.909722	0.307559	0.454861	0.256519
0.916667	0.423339	0.916667	0.307559	0.458333	0.256519
0.923611	0.423339	0.923611	0.307559	0.461806	0.256519
0.930556	0.423339	0.930556	0.307559	0.465278	0.256519
0.9375	0.423339	0.9375	0.307559	0.46875	0.256519
0.944444	0.423339	0.944444	0.307559	0.472222	0.256519
0.951389	0.423339	0.951389	0.307559	0.475694	0.256519
0.958333	0.423339	0.958333	0.307559	0.479167	0.256519
0.965278	0.423339	0.965278	0.307177	0.482639	0.256519
0.972222	0.423339	0.972222	0.307177	0.486111	0.256189
0.979167	0.423339	0.979167	0.307177	0.489583	0.256519
0.986111	0.423339	0.986111	0.307177	0.493056	0.256519
0.993056	0.423339	0.993056	0.307177	0.496528	0.256519
1	0.423339	1	0.307177	0.5	0.256519
1.00694	0.423339	1.00694	0.307177	0.503472	0.256848
1.01389	0.423339	1.01389	0.307177	0.506944	0.256519
1.02083	0.423339	1.02083	0.307177	0.510417	0.256519
1.02778	0.423339	1.02778	0.307177	0.513889	0.256848
1.03472	0.423339	1.03472	0.307177	0.517361	0.256848
1.04167	0.423724	1.04167	0.307177	0.520833	0.256519
1.04861	0.423724	1.04861	0.307177	0.524306	0.256848
1.05556	0.423339	1.05556	0.307177	0.527778	0.256848
1.0625	0.423339	1.0625	0.307177	0.53125	0.256848
1.06944	0.423724	1.06944	0.307177	0.534722	0.256848
1.07639	0.423724	1.07639	0.306794	0.538194	0.256848
1.08333	0.423724	1.08333	0.306794	0.541667	0.256848
1.09028	0.423724	1.09028	0.306794	0.545139	0.256848
1.09722	0.423724	1.09722	0.306794	0.548611	0.256848
1.10417	0.423724	1.10417	0.306794	0.552083	0.256848
1.11111	0.423339	1.11111	0.306794	0.555556	0.256848
1.11806	0.423724	1.11806	0.306794	0.559028	0.256519
1.125	0.423724	1.125	0.306794	0.5625	0.256848
1.13194	0.423724	1.13194	0.306794	0.565972	0.256848
1.13889	0.423724	1.13889	0.306794	0.569444	0.256848
1.14583	0.423724	1.14583	0.306412	0.572917	0.256848
1.15278	0.423724	1.15278	0.306794	0.576389	0.256848
1.15972	0.423724	1.15972	0.306412	0.579861	0.256848
1.16667	0.423724	1.16667	0.306412	0.583333	0.256848
1.17361	0.423724	1.17361	0.306412	0.586806	0.256848
1.18056	0.423724	1.18056	0.306412	0.590278	0.256848
1.1875	0.423724	1.1875	0.306412	0.59375	0.256848
1.19444	0.423724	1.19444	0.306412	0.597222	0.256848
1.20139	0.423724	1.20139	0.306412	0.600694	0.256848
1.20833	0.423724	1.20833	0.306412	0.604167	0.256848
1.21528	0.423724	1.21528	0.306412	0.607639	0.256848
1.22222	0.423724	1.22222	0.306412	0.611111	0.256848
1.22917	0.423724	1.22917	0.306412	0.614583	0.256519
1.23611	0.423724	1.23611	0.306029	0.618056	0.256848
1.24306	0.423724	1.24306	0.306029	0.621528	0.256848
1.25	0.423724	1.25	0.306029	0.625	0.256519
1.25694	0.423724	1.25694	0.306029	0.628472	0.256519
1.26389	0.423724	1.26389	0.306029	0.631944	0.256519
1.27083	0.423724	1.27083	0.306029	0.635417	0.256519
1.27778	0.423724	1.27778	0.306029	0.638889	0.256519
1.28472	0.423724	1.28472	0.306029	0.642361	0.256519
1.29167	0.423724	1.29167	0.306029	0.645833	0.256519
1.29861	0.423724	1.29861	0.306029	0.649306	0.256189
1.30556	0.423724	1.30556	0.306029	0.652778	0.256519
1.3125	0.423724	1.3125	0.306029	0.65625	0.256519
1.31944	0.423724	1.31944	0.306029	0.659722	0.256189
1.32639	0.423724	1.32639	0.306029	0.663194	0.256519
1.33333	0.423724	1.33333	0.306029	0.666667	0.256519
1.34028	0.423724	1.34028	0.306029	0.670139	0.256519
1.34722	0.423724	1.34722	0.306029	0.673611	0.256519
1.35417	0.423724	1.35417	0.306029	0.677083	0.256519
1.36111	0.423724	1.36111	0.306029	0.680556	0.256519
1.36806	0.423724	1.36806	0.306029	0.684028	0.256519
1.375	0.423724	1.375	0.306029	0.6875	0.256519
1.38194	0.423724	1.38194	0.306029	0.690972	0.257177
1.38889	0.423724	1.38889	0.306029	0.694444	0.258491
1.39583	0.423724	1.39583	0.306029	0.697917	0.259472
1.40278	0.423724	1.40278	0.306029	0.701389	0.259472
1.40972	0.423724	1.40972	0.306029	0.704861	0.259145
1.41667	0.423724	1.41667	0.306029	0.708333	0.259145
1.42361	0.423724	1.42361	0.306029	0.711806	0.259472
1.43056	0.423724	1.43056	0.306029	0.715278	0.259145
1.4375	0.423724	1.4375	0.306029	0.71875	0.259145
1.44444	0.423724	1.44444	0.306029	0.722222	0.259145
1.45139	0.423724	1.45139	0.306029	0.725694	0.259145
1.45833	0.423724	1.45833	0.306029	0.729167	0.259472
1.46528	0.423724	1.46528	0.306029	0.732639	0.259145
1.47222	0.423724	1.47222	0.306029	0.736111	0.259145
1.47917	0.423724	1.47917	0.306029	0.739583	0.259145
1.48611	0.423724	1.48611	0.306029	0.743056	0.259472
1.49306	0.423724	1.49306	0.306029	0.746528	0.259145
1.5	0.424109	1.5	0.306029	0.75	0.259145
1.50694	0.424109	1.50694	0.306029	0.753472	0.259145
1.51389	0.423724	1.51389	0.306029	0.756944	0.259145
1.52083	0.423724	1.52083	0.306029	0.760417	0.259145
1.52778	0.423724	1.52778	0.306029	0.763889	0.259145
1.53472	0.423724	1.53472	0.306029	0.767361	0.259145
1.54167	0.423724	1.54167	0.306029	0.770833	0.259145
1.54861	0.423724	1.54861	0.305646	0.774306	0.259145
1.55556	0.423724	1.55556	0.305646	0.777778	0.259145
1.5625	0.423724	1.5625	0.306029	0.78125	0.259145
1.56944	0.423724	1.56944	0.305646	0.784722	0.259145
1.57639	0.423724	1.57639	0.305646	0.788194	0.259145
1.58333	0.424109	1.58333	0.305646	0.791667	0.259145
1.59028	0.424109	1.59028	0.305646	0.795139	0.259145
1.59722	0.424109	1.59722	0.305646	0.798611	0.259145
1.60417	0.424109	1.60417	0.305646	0.802083	0.259145
1.61111	0.424109	1.61111	0.305646	0.805556	0.259145
1.61806	0.424109	1.61806	0.305646	0.809028	0.259145
1.625	0.424109	1.625	0.305646	0.8125	0.259145
1.63194	0.424109	1.63194	0.305646	0.815972	0.259145
1.63889	0.424109	1.63889	0.305646	0.819444	0.259145
1.64583	0.424109	1.64583	0.305646	0.822917	0.259145
1.65278	0.423724	1.65278	0.305646	0.826389	0.259145
1.65972	0.424109	1.65972	0.305646	0.829861	0.259145
1.66667	0.424109	1.66667	0.305646	0.833333	0.259145
1.67361	0.424109	1.67361	0.305646	0.836806	0.258818
1.68056	0.424109	1.68056	0.305646	0.840278	0.259145
1.6875	0.424109	1.6875	0.305646	0.84375	0.258818
1.69444	0.424109	1.69444	0.305646	0.847222	0.258818
1.70139	0.424109	1.70139	0.305262	0.850694	0.258818
1.70833	0.424109	1.70833	0.305262	0.854167	0.258818
1.71528	0.424109	1.71528	0.305262	0.857639	0.258818
1.72222	0.424109	1.72222	0.305262	0.861111	0.258818
1.72917	0.424109	1.72917	0.305262	0.864583	0.258818
1.73611	0.424109	1.73611	0.305262	0.868056	0.258818
1.74306	0.424109	1.74306	0.305262	0.871528	0.258818
1.75	0.424109	1.75	0.305262	0.875	0.258491
1.75694	0.424109	1.75694	0.305262	0.878472	0.258491
1.76389	0.423724	1.76389	0.305262	0.881944	0.258491
1.77083	0.423724	1.77083	0.305262	0.885417	0.258491
1.77778	0.423724	1.77778	0.305262	0.888889	0.258491
1.78472	0.424109	1.78472	0.305262	0.892361	0.258818
1.79167	0.424109	1.79167	0.305262	0.895833	0.258491
1.79861	0.423724	1.79861	0.305262	0.899306	0.258491
1.80556	0.423724	1.80556	0.304878	0.902778	0.258491
1.8125	0.423724	1.8125	0.304878	0.90625	0.258491
1.81944	0.423724	1.81944	0.304878	0.909722	0.258163
1.82639	0.423724	1.82639	0.304878	0.913194	0.258491
1.83333	0.423724	1.83333	0.304878	0.916667	0.258163
1.84028	0.423339	1.84028	0.304878	0.920139	0.258163
1.84722	0.423339	1.84722	0.304878	0.923611	0.257834
1.85417	0.423339	1.85417	0.304878	0.927083	0.258163
1.86111	0.423339	1.86111	0.304878	0.930556	0.257834
1.86806	0.423339	1.86806	0.304878	0.934028	0.258163
1.875	0.423339	1.875	0.304878	0.9375	0.257834
1.88194	0.423339	1.88194	0.304878	0.940972	0.258163
1.88889	0.423339	1.88889	0.304878	0.944444	0.257834
1.89583	0.423339	1.89583	0.304878	0.947917	0.258163
1.90278	0.423339	1.90278	0.304878	0.951389	0.258163
1.90972	0.423724	1.90972	0.304878	0.954861	0.257834
1.91667	0.423339	1.91667	0.304878	0.958333	0.257834
1.92361	0.423339	1.92361	0.304878	0.961806	0.258163
1.93056	0.423339	1.93056	0.304878	0.965278	0.257834
1.9375	0.423339	1.9375	0.304878	0.96875	0.257834
1.94444	0.423339	1.94444	0.304878	0.972222	0.258163
1.95139	0.423339	1.95139	0.304494	0.975694	0.257834
1.95833	0.423339	1.95833	0.304494	0.979167	0.257834
1.96528	0.423339	1.96528	0.304494	0.982639	0.257834
1.97222	0.423339	1.97222	0.304494	0.986111	0.257834
1.97917	0.423339	1.97917	0.304494	0.989583	0.257834
1.98611	0.423339	1.98611	0.304494	0.993056	0.257834
1.99306	0.423339	1.99306	0.304494	0.996528	0.257834
2	0.423339	2	0.304494	1	0.257834
2.00694	0.423724	2.00694	0.304494	1.00347	0.257834
2.01389	0.423339	2.01389	0.304494	1.00694	0.257834
2.02083	0.423339	2.02083	0.304494	1.01042	0.257834
2.02778	0.423339	2.02778	0.304494	1.01389	0.257834
2.03472	0.423339	2.03472	0.304494	1.01736	0.257834
2.04167	0.423339	2.04167	0.304494	1.02083	0.257506
2.04861	0.423339	2.04861	0.304494	1.02431	0.257834
2.05556	0.423339	2.05556	0.304494	1.02778	0.257506
2.0625	0.423339	2.0625	0.304494	1.03125	0.257506
2.06944	0.423724	2.06944	0.304494	1.03472	0.257834
2.07639	0.423339	2.07639	0.304494	1.03819	0.257506
2.08333	0.423339	2.08333	0.304494	1.04167	0.257506
2.09028	0.423339	2.09028	0.304494	1.04514	0.257506
2.09722	0.423339	2.09722	0.304494	1.04861	0.257506
2.10417	0.423724	2.10417	0.304494	1.05208	0.257177
2.11111	0.423339	2.11111	0.304494	1.05556	0.257506
2.11806	0.423724	2.11806	0.304494	1.05903	0.257177
2.125	0.423339	2.125	0.304494	1.0625	0.257506
2.13194	0.423724	2.13194	0.304494	1.06597	0.257506
2.13889	0.423339	2.13889	0.304494	1.06944	0.257177
2.14583	0.423724	2.14583	0.304494	1.07292	0.257177
2.15278	0.423724	2.15278	0.304494	1.07639	0.257177
2.15972	0.423339	2.15972	0.304494	1.07986	0.257177
2.16667	0.423339	2.16667	0.304494	1.08333	0.257177
2.17361	0.423724	2.17361	0.304494	1.08681	0.257177
2.18056	0.423724	2.18056	0.304494	1.09028	0.257177
2.1875	0.423724	2.1875	0.304494	1.09375	0.256848
2.19444	0.423724	2.19444	0.304494	1.09722	0.257506
2.20139	0.423724	2.20139	0.304494	1.10069	0.257177
2.20833	0.423339	2.20833	0.304494	1.10417	0.256848
2.21528	0.423724	2.21528	0.304494	1.10764	0.256848
2.22222	0.423724	2.22222	0.304494	1.11111	0.256848
2.22917	0.423339	2.22917	0.304494	1.11458	0.256848
2.23611	0.423724	2.23611	0.304494	1.11806	0.256848
2.24306	0.423724	2.24306	0.304494	1.12153	0.256848
2.25	0.423724	2.25	0.304494	1.125	0.256848
2.25694	0.423724	2.25694	0.304494	1.12847	0.256848
2.26389	0.423724	2.26389	0.304494	1.13194	0.256848
2.27083	0.423724	2.27083	0.304494	1.13542	0.256848
2.27778	0.423724	2.27778	0.304494	1.13889	0.256848
2.28472	0.423724	2.28472	0.304494	1.14236	0.256848
2.29167	0.423724	2.29167	0.304494	1.14583	0.256848
2.29861	0.423724	2.29861	0.304494	1.14931	0.256848
2.30556	0.423724	2.30556	0.304494	1.15278	0.256848
2.3125	0.423724	2.3125	0.304494	1.15625	0.256848
2.31944	0.423724	2.31944	0.304494	1.15972	0.256848
2.32639	0.423724	2.32639	0.304494	1.16319	0.256848
2.33333	0.423724	2.33333	0.304494	1.16667	0.256848
2.34028	0.423724	2.34028	0.304494	1.17014	0.256848
2.34722	0.423724	2.34722	0.304494	1.17361	0.256848
2.35417	0.423724	2.35417	0.304494	1.17708	0.256848
2.36111	0.423724	2.36111	0.304494	1.18056	0.256848
2.36806	0.423724	2.36806	0.304494	1.18403	0.256848
2.375	0.423724	2.375	0.304494	1.1875	0.256848
2.38194	0.423724	2.38194	0.304494	1.19097	0.256848
2.38889	0.423724	2.38889	0.304494	1.19444	0.256848
2.39583	0.423724	2.39583	0.304494	1.19792	0.256519
2.40278	0.423724	2.40278	0.304494	1.20139	0.256848
2.40972	0.423724	2.40972	0.304494	1.20486	0.256848
2.41667	0.423724	2.41667	0.304494	1.20833	0.256519
2.42361	0.423724	2.42361	0.304494	1.21181	0.256848
2.43056	0.423724	2.43056	0.304494	1.21528	0.256519
2.4375	0.423724	2.4375	0.304494	1.21875	0.256519
2.44444	0.423724	2.44444	0.304494	1.22222	0.256519
2.45139	0.423724	2.45139	0.304109	1.22569	0.256519
2.45833	0.423724	2.45833	0.304109	1.22917	0.256519
2.46528	0.423724	2.46528	0.304109	1.23264	0.256519
2.47222	0.423724	2.47222	0.304109	1.23611	0.256519
2.47917	0.423724	2.47917	0.304109	1.23958	0.256519
2.48611	0.423724	2.48611	0.304109	1.24306	0.256519
2.49306	0.423724	2.49306	0.304109	1.24653	0.256519
2.5	0.423724	2.5	0.304109	1.25	0.256519
2.50694	0.423724	2.50694	0.304109	1.25347	0.256519
2.51389	0.423724	2.51389	0.304109	1.25694	0.256519
2.52083	0.423724	2.52083	0.304109	1.26042	0.256189
2.52778	0.423724	2.52778	0.304109	1.26389	0.256519
2.53472	0.423724	2.53472	0.304109	1.26736	0.256189
2.54167	0.423724	2.54167	0.304109	1.27083	0.256189
2.54861	0.423724	2.54861	0.304109	1.27431	0.256189
2.55556	0.423724	2.55556	0.304109	1.27778	0.256189
2.5625	0.423724	2.5625	0.304109	1.28125	0.256189
2.56944	0.423724	2.56944	0.304109	1.28472	0.256189
2.57639	0.423724	2.57639	0.304109	1.28819	0.255859
2.58333	0.423724	2.58333	0.304109	1.29167	0.256189
2.59028	0.423724	2.59028	0.304109	1.29514	0.255859
2.59722	0.423724	2.59722	0.304109	1.29861	0.256189
2.60417	0.423724	2.60417	0.304109	1.30208	0.255859
2.61111	0.423724	2.61111	0.304109	1.30556	0.255859
2.61806	0.423724	2.61806	0.304109	1.30903	0.255859
2.625	0.423724	2.625	0.304109	1.3125	0.255859
2.63194	0.423724	2.63194	0.304109	1.31597	0.255859
2.63889	0.423724	2.63889	0.304109	1.31944	0.256189
2.64583	0.423724	2.64583	0.304109	1.32292	0.256189
2.65278	0.423724	2.65278	0.304109	1.32639	0.255859
2.65972	0.423724	2.65972	0.304109	1.32986	0.255859
2.66667	0.423724	2.66667	0.304109	1.33333	0.255859
2.67361	0.423724	2.67361	0.304109	1.33681	0.255859
2.68056	0.423724	2.68056	0.304109	1.34028	0.255859
2.6875	0.423724	2.6875	0.304109	1.34375	0.255859
2.69444	0.423724	2.69444	0.304109	1.34722	0.255529
2.70139	0.423724	2.70139	0.304109	1.35069	0.255859
2.70833	0.423724	2.70833	0.304109	1.35417	0.255859
2.71528	0.423724	2.71528	0.304109	1.35764	0.255859
2.72222	0.423724	2.72222	0.304109	1.36111	0.255859
2.72917	0.423724	2.72917	0.304109	1.36458	0.255859
2.73611	0.423724	2.73611	0.304109	1.36806	0.255859
2.74306	0.423724	2.74306	0.304109	1.37153	0.255859
2.75	0.423724	2.75	0.304109	1.375	0.255859
2.75694	0.423724	2.75694	0.303724	1.37847	0.255859
2.76389	0.423724	2.76389	0.304109	1.38194	0.255529
2.77083	0.423724	2.77083	0.303724	1.38542	0.255859
2.77778	0.423724	2.77778	0.304109	1.38889	0.255529
2.78472	0.423724	2.78472	0.304109	1.39236	0.255859
2.79167	0.423724	2.79167	0.302567	1.39583	0.255859
2.79861	0.423724	2.79861	0.302181	1.39931	0.255529
2.80556	0.423724	2.80556	0.302181	1.40278	0.255859
2.8125	0.423724	2.8125	0.302181	1.40625	0.255529
2.81944	0.423724	2.81944	0.302181	1.40972	0.255529
2.82639	0.423724	2.82639	0.302181	1.41319	0.255529
2.83333	0.423724	2.83333	0.302181	1.41667	0.255529
2.84028	0.423724	2.84028	0.302181	1.42014	0.255859
2.84722	0.423724	2.84722	0.302181	1.42361	0.255529
2.85417	0.423724	2.85417	0.302181	1.42708	0.255529
2.86111	0.423724	2.86111	0.302181	1.43056	0.255529
2.86806	0.423724	2.86806	0.302181	1.43403	0.255529
2.875	0.423724	2.875	0.302181	1.4375	0.255529
2.88194	0.423724	2.88194	0.302181	1.44097	0.255529
2.88889	0.423724	2.88889	0.302181	1.44444	0.255529
2.89583	0.423724	2.89583	0.302181	1.44792	0.255529
2.90278	0.423724	2.90278	0.302181	1.45139	0.255529
2.90972	0.423724	2.90972	0.302181	1.45486	0.255529
2.91667	0.423724	2.91667	0.302181	1.45833	0.255529
2.92361	0.423724	2.92361	0.302181	1.46181	0.255529
2.93056	0.423724	2.93056	0.302181	1.46528	0.255529
2.9375	0.423724	2.9375	0.302181	1.46875	0.255529
2.94444	0.423724	2.94444	0.302181	1.47222	0.255198
2.95139	0.423724	2.95139	0.302181	1.47569	0.255529
2.95833	0.423724	2.95833	0.302181	1.47917	0.255198
2.96528	0.423724	2.96528	0.302181	1.48264	0.255529
2.97222	0.423724	2.97222	0.302181	1.48611	0.255529
2.97917	0.423724	2.97917	0.301795	1.48958	0.255198
2.98611	0.423724	2.98611	0.301795	1.49306	0.255529
2.99306	0.423724	2.99306	0.301795	1.49653	0.255198
3	0.423724	3	0.301795	1.5	0.255198
3.00694	0.423724	3.00694	0.301795	1.50347	0.255198
3.01389	0.423724	3.01389	0.301795	1.50694	0.255198
3.02083	0.423724	3.02083	0.301795	1.51042	0.255198
3.02778	0.423724	3.02778	0.301795	1.51389	0.255198
3.03472	0.423724	3.03472	0.301795	1.51736	0.255198
3.04167	0.423724	3.04167	0.301795	1.52083	0.255198
3.04861	0.423724	3.04861	0.301795	1.52431	0.255198
3.05556	0.423724	3.05556	0.301795	1.52778	0.255198
3.0625	0.423724	3.0625	0.301795	1.53125	0.255198
3.06944	0.423724	3.06944	0.301795	1.53472	0.255198
3.07639	0.423724	3.07639	0.301795	1.53819	0.255198
3.08333	0.423724	3.08333	0.301795	1.54167	0.255198
3.09028	0.423724	3.09028	0.301795	1.54514	0.254867
3.09722	0.423724	3.09722	0.301795	1.54861	0.254867
3.10417	0.423724	3.10417	0.301795	1.55208	0.254867
3.11111	0.423724	3.11111	0.301795	1.55556	0.255198
3.11806	0.423724	3.11806	0.301795	1.55903	0.254867
3.125	0.423724	3.125	0.301795	1.5625	0.254867
3.13194	0.423724	3.13194	0.301795	1.56597	0.254867
3.13889	0.423724	3.13889	0.301795	1.56944	0.254867
3.14583	0.423724	3.14583	0.301795	1.57292	0.255198
3.15278	0.423724	3.15278	0.301795	1.57639	0.254867
3.15972	0.423724	3.15972	0.301795	1.57986	0.254867
3.16667	0.423724	3.16667	0.301795	1.58333	0.254867
3.17361	0.423724	3.17361	0.301795	1.58681	0.254867
3.18056	0.423724	3.18056	0.301795	1.59028	0.254867
3.1875	0.423724	3.1875	0.301795	1.59375	0.255198
3.19444	0.423724	3.19444	0.301795	1.59722	0.254867
3.20139	0.423724	3.20139	0.301795	1.60069	0.254867
3.20833	0.423724	3.20833	0.301795	1.60417	0.254867
3.21528	0.423724	3.21528	0.301795	1.60764	0.254867
3.22222	0.423724	3.22222	0.301795	1.61111	0.254867
3.22917	0.423724	3.22917	0.301795	1.61458	0.254867
3.23611	0.423724	3.23611	0.301795	1.61806	0.254867
3.24306	0.423724	3.24306	0.301795	1.62153	0.254536
3.25	0.423724	3.25	0.301795	1.625	0.254867
3.25694	0.423724	3.25694	0.301795	1.62847	0.254867
3.26389	0.423724	3.26389	0.301795	1.63194	0.254867
3.27083	0.423724	3.27083	0.301795	1.63542	0.254536
3.27778	0.423724	3.27778	0.301795	1.63889	0.254536
3.28472	0.423724	3.28472	0.301408	1.64236	0.254536
3.29167	0.423724	3.29167	0.301795	1.64583	0.254536
3.29861	0.423724	3.29861	0.301795	1.64931	0.254536
3.30556	0.423724	3.30556	0.301795	1.65278	0.254536
3.3125	0.423724	3.3125	0.301795	1.65625	0.254536
3.31944	0.423724	3.31944	0.301408	1.65972	0.254536
3.32639	0.423724	3.32639	0.301408	1.66319	0.254536
3.33333	0.423724	3.33333	0.301795	1.66667	0.254536
3.34028	0.423724	3.34028	0.301795	1.67014	0.254536
3.34722	0.423724	3.34722	0.301795	1.67361	0.254536
3.35417	0.423724	3.35417	0.301408	1.67708	0.254536
3.36111	0.423724	3.36111	0.301408	1.68056	0.254536
3.36806	0.423724	3.36806	0.301408	1.68403	0.254536
3.375	0.423724	3.375	0.301795	1.6875	0.254536
3.38194	0.423724	3.38194	0.301795	1.69097	0.254536
3.38889	0.423724	3.38889	0.301408	1.69444	0.254536
3.39583	0.423724	3.39583	0.301795	1.69792	0.254536
3.40278	0.423724	3.40278	0.301408	1.70139	0.254536
3.40972	0.423724	3.40972	0.301795	1.70486	0.254536
3.41667	0.423724	3.41667	0.301408	1.70833	0.254536
3.42361	0.423724	3.42361	0.301408	1.71181	0.254536
3.43056	0.423724	3.43056	0.301408	1.71528	0.254536
3.4375	0.423724	3.4375	0.301408	1.71875	0.254536
3.44444	0.423724	3.44444	0.301408	1.72222	0.254536
3.45139	0.423724	3.45139	0.301408	1.72569	0.254536
3.45833	0.423724	3.45833	0.301408	1.72917	0.254536
3.46528	0.423724	3.46528	0.301408	1.73264	0.254536
3.47222	0.423724	3.47222	0.301408	1.73611	0.254536
3.47917	0.423724	3.47917	0.301408	1.73958	0.254536
3.48611	0.423724	3.48611	0.301408	1.74306	0.254536
3.49306	0.423724	3.49306	0.301408	1.74653	0.254536
3.5	0.423724	3.5	0.301408	1.75	0.254536
3.50694	0.423724	3.50694	0.301408	1.75347	0.254536
3.51389	0.423724	3.51389	0.301408	1.75694	0.254536
3.52083	0.423724	3.52083	0.301408	1.76042	0.254536
3.52778	0.423724	3.52778	0.301408	1.76389	0.254536
3.53472	0.423724	3.53472	0.301408	1.76736	0.254536
3.54167	0.423724	3.54167	0.301408	1.77083	0.254536
3.54861	0.423724	3.54861	0.301408	1.77431	0.254536
3.55556	0.423724	3.55556	0.301408	1.77778	0.254536
3.5625	0.423724	3.5625	0.301408	1.78125	0.254536
3.56944	0.423724	3.56944	0.301408	1.78472	0.254536
3.57639	0.423724	3.57639	0.301408	1.78819	0.254536
3.58333	0.423724	3.58333	0.301408	1.79167	0.254205
3.59028	0.423724	3.59028	0.301408	1.79514	0.254536
3.59722	0.423724	3.59722	0.301408	1.79861	0.254536
3.60417	0.423724	3.60417	0.301408	1.80208	0.254536
3.61111	0.423724	3.61111	0.301408	1.80556	0.254536
3.61806	0.423724	3.61806	0.301408	1.80903	0.254536
3.625	0.423724	3.625	0.301408	1.8125	0.254536
3.63194	0.423724	3.63194	0.301408	1.81597	0.254536
3.63889	0.423724	3.63889	0.301408	1.81944	0.254536
3.64583	0.423724	3.64583	0.301408	1.82292	0.254536
3.65278	0.423724	3.65278	0.301408	1.82639	0.254536
3.65972	0.423724	3.65972	0.301408	1.82986	0.254536
3.66667	0.423724	3.66667	0.301408	1.83333	0.254205
3.67361	0.423724	3.67361	0.301408	1.83681	0.254205
3.68056	0.423724	3.68056	0.301408	1.84028	0.254536
3.6875	0.423724	3.6875	0.301408	1.84375	0.254205
3.69444	0.423724	3.69444	0.301408	1.84722	0.254205
3.70139	0.423724	3.70139	0.301408	1.85069	0.254205
3.70833	0.423724	3.70833	0.301408	1.85417	0.254205
3.71528	0.423724	3.71528	0.301408	1.85764	0.254205
3.72222	0.423724	3.72222	0.301408	1.86111	0.254205
3.72917	0.423724	3.72917	0.301408	1.86458	0.254205
3.73611	0.423724	3.73611	0.301408	1.86806	0.254205
3.74306	0.423724	3.74306	0.301408	1.87153	0.254205
3.75	0.423724	3.75	0.301408	1.875	0.254205
3.75694	0.423724	3.75694	0.301408	1.87847	0.254205
3.76389	0.423724	3.76389	0.301408	1.88194	0.254205
3.77083	0.423724	3.77083	0.301408	1.88542	0.254205
3.77778	0.423724	3.77778	0.301408	1.88889	0.254205
3.78472	0.423724	3.78472	0.301408	1.89236	0.254205
3.79167	0.423724	3.79167	0.301408	1.89583	0.254205
3.79861	0.423724	3.79861	0.301408	1.89931	0.254205
3.80556	0.423724	3.80556	0.301408	1.90278	0.254205
3.8125	0.424109	3.8125	0.301408	1.90625	0.254205
3.81944	0.423724	3.81944	0.301408	1.90972	0.253873
3.82639	0.423724	3.82639	0.301408	1.91319	0.253873
3.83333	0.423724	3.83333	0.301408	1.91667	0.254205
3.84028	0.423724	3.84028	0.301408	1.92014	0.253873
3.84722	0.427559	3.84722	0.301408	1.92361	0.254205
3.85417	0.428703	3.85417	0.301408	1.92708	0.254205
3.86111	0.428703	3.86111	0.301408	1.93056	0.253873
3.86806	0.428703	3.86806	0.301408	1.93403	0.254205
3.875	0.428703	3.875	0.301408	1.9375	0.254205
3.88194	0.428703	3.88194	0.301408	1.94097	0.253873
3.88889	0.428703	3.88889	0.301408	1.94444	0.253873
3.89583	0.428703	3.89583	0.301408	1.94792	0.253873
3.90278	0.428703	3.90278	0.301408	1.95139	0.254205
3.90972	0.428703	3.90972	0.301408	1.95486	0.253873
3.91667	0.428703	3.91667	0.301408	1.95833	0.254205
3.92361	0.428703	3.92361	0.301408	1.96181	0.253873
3.93056	0.428703	3.93056	0.301408	1.96528	0.253873
3.9375	0.428703	3.9375	0.301408	1.96875	0.253873
3.94444	0.428703	3.94444	0.301408	1.97222	0.253873
3.95139	0.428703	3.95139	0.301408	1.97569	0.253873
3.95833	0.428703	3.95833	0.301408	1.97917	0.253873
3.96528	0.428703	3.96528	0.301408	1.98264	0.253873
3.97222	0.428703	3.97222	0.301408	1.98611	0.253873
3.97917	0.428703	3.97917	0.301408	1.98958	0.253873
3.98611	0.428703	3.98611	0.301408	1.99306	0.254205
3.99306	0.428322	3.99306	0.301408	1.99653	0.253873
4	0.42794	4	0.301408	2	0.253873
4.00694	0.42794	4.00694	0.301408	2.00347	0.253873
4.01389	0.42794	4.01389	0.301408	2.00694	0.253873
4.02083	0.42794	4.02083	0.301408	2.01042	0.253873
4.02778	0.42794	4.02778	0.301408	2.01389	0.253873
4.03472	0.42794	4.03472	0.301408	2.01736	0.253873
4.04167	0.42794	4.04167	0.301408	2.02083	0.253873
4.04861	0.42794	4.04861	0.301408	2.02431	0.253873
4.05556	0.42794	4.05556	0.301408	2.02778	0.253873
4.0625	0.42794	4.0625	0.301408	2.03125	0.253873
4.06944	0.42794	4.06944	0.301408	2.03472	0.253873
4.07639	0.424878	4.07639	0.301408	2.03819	0.253873
4.08333	0.422567	4.08333	0.301408	2.04167	0.253873
4.09028	0.422567	4.09028	0.301408	2.04514	0.253873
4.09722	0.422567	4.09722	0.301408	2.04861	0.253541
4.10417	0.422567	4.10417	0.301408	2.05208	0.253541
4.11111	0.422567	4.11111	0.301408	2.05556	0.253873
4.11806	0.422567	4.11806	0.301408	2.05903	0.253873
4.125	0.422567	4.125	0.301408	2.0625	0.253541
4.13194	0.422567	4.13194	0.301408	2.06597	0.253873
4.13889	0.422567	4.13889	0.301408	2.06944	0.253541
4.14583	0.422567	4.14583	0.301408	2.07292	0.253541
4.15278	0.422567	4.15278	0.301408	2.07639	0.253541
4.15972	0.422567	4.15972	0.301408	2.07986	0.253541
4.16667	0.422567	4.16667	0.301408	2.08333	0.253541
4.17361	0.422567	4.17361	0.301408	2.08681	0.253541
4.18056	0.422567	4.18056	0.301408	2.09028	0.253541
4.1875	0.422567	4.1875	0.301408	2.09375	0.253873
4.19444	0.422567	4.19444	0.301408	2.09722	0.253541
4.20139	0.422567	4.20139	0.301408	2.10069	0.253541
4.20833	0.422567	4.20833	0.301408	2.10417	0.253541
4.21528	0.422567	4.21528	0.301408	2.10764	0.253541
4.22222	0.422567	4.22222	0.301408	2.11111	0.253541
4.22917	0.422953	4.22917	0.301408	2.11458	0.253541
4.23611	0.422567	4.23611	0.301408	2.11806	0.253541
4.24306	0.422567	4.24306	0.301408	2.12153	0.253541
4.25	0.422567	4.25	0.301408	2.125	0.253541
4.25694	0.422567	4.25694	0.301408	2.12847	0.253541
4.26389	0.422567	4.26389	0.301408	2.13194	0.253541
4.27083	0.422567	4.27083	0.301408	2.13542	0.253541
4.27778	0.422567	4.27778	0.301408	2.13889	0.253541
4.28472	0.422567	4.28472	0.301408	2.14236	0.253541
4.29167	0.422567	4.29167	0.301408	2.14583	0.253541
4.29861	0.422567	4.29861	0.301408	2.14931	0.253541
4.30556	0.422567	4.30556	0.301408	2.15278	0.253208
4.3125	0.422567	4.3125	0.301408	2.15625	0.253541
4.31944	0.422567	4.31944	0.301408	2.15972	0.253541
4.32639	0.422567	4.32639	0.301408	2.16319	0.253541
4.33333	0.422567	4.33333	0.301408	2.16667	0.253541
4.34028	0.422567	4.34028	0.301408	2.17014	0.253208
4.34722	0.422567	4.34722	0.301408	2.17361	0.253541
4.35417	0.422567	4.35417	0.301408	2.17708	0.253541
4.36111	0.422567	4.36111	0.301408	2.18056	0.253541
4.36806	0.422567	4.36806	0.301408	2.18403	0.253208
4.375	0.422567	4.375	0.301408	2.1875	0.253208
4.38194	0.422567	4.38194	0.301408	2.19097	0.253541
4.38889	0.422567	4.38889	0.301408	2.19444	0.253541
4.39583	0.422567	4.39583	0.301408	2.19792	0.253541
4.40278	0.422567	4.40278	0.301408	2.20139	0.253541
4.40972	0.422567	4.40972	0.301408	2.20486	0.253541
4.41667	0.422567	4.41667	0.301408	2.20833	0.253541
4.42361	0.422567	4.42361	0.301408	2.21181	0.253208
4.43056	0.422567	4.43056	0.301408	2.21528	0.253541
4.4375	0.422567	4.4375	0.301408	2.21875	0.253541
4.44444	0.422567	4.44444	0.301408	2.22222	0.253541
4.45139	0.422567	4.45139	0.301408	2.22569	0.253208
4.45833	0.422567	4.45833	0.301408	2.22917	0.253541
4.46528	0.422567	4.46528	0.301408	2.23264	0.253208
4.47222	0.422567	4.47222	0.301408	2.23611	0.253541
4.47917	0.422567	4.47917	0.301408	2.23958	0.253208
4.48611	0.422567	4.48611	0.301408	2.24306	0.253208
4.49306	0.422567	4.49306	0.301408	2.24653	0.253541
4.5	0.422567	4.5	0.301408	2.25	0.253541
4.50694	0.422567	4.50694	0.301408	2.25347	0.253541
4.51389	0.422567	4.51389	0.301408	2.25694	0.253208
4.52083	0.422953	4.52083	0.301408	2.26042	0.253208
4.52778	0.422567	4.52778	0.301408	2.26389	0.253541
4.53472	0.422567	4.53472	0.301408	2.26736	0.253541
4.54167	0.422567	4.54167	0.301408	2.27083	0.253541
4.54861	0.422567	4.54861	0.301408	2.27431	0.253208
4.55556	0.422567	4.55556	0.301408	2.27778	0.253208
4.5625	0.422567	4.5625	0.30102	2.28125	0.253208
4.56944	0.422567	4.56944	0.30102	2.28472	0.253208
4.57639	0.422567	4.57639	0.30102	2.28819	0.253208
4.58333	0.422567	4.58333	0.301408	2.29167	0.253208
4.59028	0.422567	4.59028	0.30102	2.29514	0.253208
4.59722	0.422567	4.59722	0.301408	2.29861	0.253208
4.60417	0.422567	4.60417	0.30102	2.30208	0.253208
4.61111	0.422567	4.61111	0.30102	2.30556	0.253208
4.61806	0.422567	4.61806	0.301408	2.30903	0.253208
4.625	0.422567	4.625	0.30102	2.3125	0.253208
4.63194	0.422567	4.63194	0.30102	2.31597	0.253208
4.63889	0.422567	4.63889	0.30102	2.31944	0.253208
4.64583	0.422567	4.64583	0.30102	2.32292	0.253208
4.65278	0.422567	4.65278	0.30102	2.32639	0.253208
4.65972	0.422567	4.65972	0.30102	2.32986	0.253208
4.66667	0.422567	4.66667	0.30102	2.33333	0.253208
4.67361	0.422567	4.67361	0.30102	2.33681	0.253208
4.68056	0.422567	4.68056	0.30102	2.34028	0.253208
4.6875	0.422567	4.6875	0.30102	2.34375	0.253208
4.69444	0.422567	4.69444	0.30102	2.34722	0.253208
4.70139	0.422567	4.70139	0.30102	2.35069	0.253208
4.70833	0.422953	4.70833	0.30102	2.35417	0.253208
4.71528	0.422567	4.71528	0.30102	2.35764	0.253208
4.72222	0.422567	4.72222	0.30102	2.36111	0.253541
4.72917	0.422567	4.72917	0.30102	2.36458	0.253541
4.73611	0.422567	4.73611	0.30102	2.36806	0.253208
4.74306	0.422567	4.74306	0.30102	2.37153	0.253208
4.75	0.422567	4.75	0.30102	2.375	0.253208
4.75694	0.422567	4.75694	0.301408	2.37847	0.253208
4.76389	0.422567	4.76389	0.30102	2.38194	0.253208
4.77083	0.422567	4.77083	0.30102	2.38542	0.253208
4.77778	0.422567	4.77778	0.30102	2.38889	0.253208
4.78472	0.422567	4.78472	0.30102	2.39236	0.253208
4.79167	0.422567	4.79167	0.30102	2.39583	0.253208
4.79861	0.422567	4.79861	0.30102	2.39931	0.253208
4.80556	0.422567	4.80556	0.30102	2.40278	0.253208
4.8125	0.422567	4.8125	0.30102	2.40625	0.253208
4.81944	0.422567	4.81944	0.30102	2.40972	0.253208
4.82639	0.422567	4.82639	0.30102	2.41319	0.253208
4.83333	0.422567	4.83333	0.30102	2.41667	0.253208
4.84028	0.422567	4.84028	0.30102	2.42014	0.253208
4.84722	0.422567	4.84722	0.30102	2.42361	0.253208
4.85417	0.422567	4.85417	0.30102	2.42708	0.253208
4.86111	0.422567	4.86111	0.30102	2.43056	0.253208
4.86806	0.422567	4.86806	0.30102	2.43403	0.253208
4.875	0.422567	4.875	0.30102	2.4375	0.253208
4.88194	0.422567	4.88194	0.30102	2.44097	0.253208
4.88889	0.422567	4.88889	0.30102	2.44444	0.253208
4.89583	0.422567	4.89583	0.30102	2.44792	0.253208
4.90278	0.422567	4.90278	0.30102	2.45139	0.253208
4.90972	0.422567	4.90972	0.30102	2.45486	0.253208
4.91667	0.422567	4.91667	0.30102	2.45833	0.253208
4.92361	0.422567	4.92361	0.30102	2.46181	0.253208
4.93056	0.422567	4.93056	0.30102	2.46528	0.253208
4.9375	0.422567	4.9375	0.30102	2.46875	0.253208
4.94444	0.422567	4.94444	0.30102	2.47222	0.253208
4.95139	0.422181	4.95139	0.30102	2.47569	0.253208
4.95833	0.422181	4.95833	0.30102	2.47917	0.253208
4.96528	0.421795	4.96528	0.30102	2.48264	0.253208
4.97222	0.421795	4.97222	0.30102	2.48611	0.253208
4.97917	0.421408	4.97917	0.30102	2.48958	0.253208
4.98611	0.421795	4.98611	0.30102	2.49306	0.253208
4.99306	0.421795	4.99306	0.30102	2.49653	0.253208
5	0.421795	5	0.30102	2.5	0.253208
5.00694	0.421795	5.00694	0.30102	2.50347	0.253208
5.01389	0.421795	5.01389	0.30102	2.50694	0.253208
5.02083	0.422181	5.02083	0.30102	2.51042	0.253208
5.02778	0.422181	5.02778	0.30102	2.51389	0.252876
5.03472	0.422181	5.03472	0.30102	2.51736	0.253208
5.04167	0.422181	5.04167	0.30102	2.52083	0.253208
5.04861	0.422181	5.04861	0.30102	2.52431	0.253208
5.05556	0.422181	5.05556	0.30102	2.52778	0.253208
5.0625	0.422181	5.0625	0.30102	2.53125	0.253208
5.06944	0.422181	5.06944	0.30102	2.53472	0.253208
5.07639	0.422181	5.07639	0.30102	2.53819	0.252876
5.08333	0.422181	5.08333	0.30102	2.54167	0.253208
5.09028	0.422181	5.09028	0.30102	2.54514	0.253208
5.09722	0.422181	5.09722	0.30102	2.54861	0.252876
5.10417	0.422181	5.10417	0.30102	2.55208	0.252876
5.11111	0.422181	5.11111	0.30102	2.55556	0.253208
5.11806	0.422567	5.11806	0.30102	2.55903	0.252876
5.125	0.422181	5.125	0.30102	2.5625	0.253208
5.13194	0.422181	5.13194	0.30102	2.56597	0.253208
5.13889	0.422181	5.13889	0.30102	2.56944	0.252876
5.14583	0.422181	5.14583	0.30102	2.57292	0.253208
5.15278	0.422181	5.15278	0.30102	2.57639	0.253208
5.15972	0.422181	5.15972	0.30102	2.57986	0.252876
5.16667	0.422181	5.16667	0.30102	2.58333	0.252876
5.17361	0.422181	5.17361	0.30102	2.58681	0.252876
5.18056	0.422181	5.18056	0.30102	2.59028	0.253208
5.1875	0.422181	5.1875	0.30102	2.59375	0.252876
5.19444	0.422181	5.19444	0.30102	2.59722	0.252876
5.20139	0.422181	5.20139	0.30102	2.60069	0.252876
5.20833	0.422181	5.20833	0.30102	2.60417	0.252876
5.21528	0.422181	5.21528	0.30102	2.60764	0.252876
5.22222	0.422567	5.22222	0.30102	2.61111	0.252876
5.22917	0.422181	5.22917	0.30102	2.61458	0.252876
5.23611	0.422181	5.23611	0.30102	2.61806	0.252876
5.24306	0.422181	5.24306	0.30102	2.62153	0.252876
5.25	0.422181	5.25	0.30102	2.625	0.253208
5.25694	0.422181	5.25694	0.30102	2.62847	0.252876
5.26389	0.422181	5.26389	0.30102	2.63194	0.252876
5.27083	0.422181	5.27083	0.30102	2.63542	0.252876
5.27778	0.422181	5.27778	0.30102	2.63889	0.252876
5.28472	0.422181	5.28472	0.30102	2.64236	0.252876
5.29167	0.422181	5.29167	0.30102	2.64583	0.252876
5.29861	0.422181	5.29861	0.30102	2.64931	0.252876
5.30556	0.422567	5.30556	0.30102	2.65278	0.252876
5.3125	0.422181	5.3125	0.30102	2.65625	0.252876
5.31944	0.422567	5.31944	0.30102	2.65972	0.252876
5.32639	0.422181	5.32639	0.30102	2.66319	0.252876
5.33333	0.422181	5.33333	0.30102	2.66667	0.252876
5.34028	0.422181	5.34028	0.30102	2.67014	0.252876
5.34722	0.422181	5.34722	0.30102	2.67361	0.252876
5.35417	0.422181	5.35417	0.30102	2.67708	0.252876
5.36111	0.422181	5.36111	0.30102	2.68056	0.252876
5.36806	0.422181	5.36806	0.30102	2.68403	0.252876
5.375	0.422181	5.375	0.30102	2.6875	0.252876
5.38194	0.422181	5.38194	0.30102	2.69097	0.252876
5.38889	0.422181	5.38889	0.30102	2.69444	0.252876
5.39583	0.422181	5.39583	0.30102	2.69792	0.252876
5.40278	0.422181	5.40278	0.300633	2.70139	0.252543
5.40972	0.422181	5.40972	0.30102	2.70486	0.252876
5.41667	0.422181	5.41667	0.300633	2.70833	0.252876
5.42361	0.422181	5.42361	0.300633	2.71181	0.252876
5.43056	0.422181	5.43056	0.30102	2.71528	0.252876
5.4375	0.422181	5.4375	0.30102	2.71875	0.252876
5.44444	0.422181	5.44444	0.30102	2.72222	0.252876
5.45139	0.422181	5.45139	0.300633	2.72569	0.252543
5.45833	0.422181	5.45833	0.30102	2.72917	0.252876
5.46528	0.422181	5.46528	0.30102	2.73264	0.252876
5.47222	0.422181	5.47222	0.30102	2.73611	0.252876
5.47917	0.422181	5.47917	0.300633	2.73958	0.252543
5.48611	0.422181	5.48611	0.300633	2.74306	0.252543
5.49306	0.422181	5.49306	0.300633	2.74653	0.252876
5.5	0.422181	5.5	0.300633	2.75	0.252876
5.50694	0.422181	5.50694	0.300633	2.75347	0.252876
5.51389	0.422181	5.51389	0.30102	2.75694	0.252543
5.52083	0.422181	5.52083	0.300633	2.76042	0.252876
5.52778	0.422181	5.52778	0.300633	2.76389	0.252543
5.53472	0.422181	5.53472	0.300633	2.76736	0.252876
5.54167	0.422181	5.54167	0.300633	2.77083	0.252876
5.54861	0.422181	5.54861	0.300633	2.77431	0.252543
5.55556	0.422181	5.55556	0.300633	2.77778	0.252543
5.5625	0.422181	5.5625	0.30102	2.78125	0.252876
5.56944	0.422181	5.56944	0.300633	2.78472	0.252543
5.57639	0.422181	5.57639	0.30102	2.78819	0.252876
5.58333	0.422181	5.58333	0.300633	2.79167	0.252543
5.59028	0.422181	5.59028	0.300633	2.79514	0.252876
5.59722	0.422181	5.59722	0.300633	2.79861	0.252876
5.60417	0.422181	5.60417	0.30102	2.80208	0.252543
5.61111	0.422181	5.61111	0.300633	2.80556	0.252543
5.61806	0.422181	5.61806	0.300633	2.80903	0.252543
5.625	0.422181	5.625	0.300633	2.8125	0.252543
5.63194	0.422181	5.63194	0.300633	2.81597	0.252543
5.63889	0.422181	5.63889	0.300633	2.81944	0.252543
5.64583	0.422181	5.64583	0.300633	2.82292	0.252543
5.65278	0.422181	5.65278	0.300633	2.82639	0.252543
5.65972	0.422181	5.65972	0.300633	2.82986	0.252543
5.66667	0.422181	5.66667	0.300633	2.83333	0.252543
5.67361	0.422181	5.67361	0.300633	2.83681	0.252543
5.68056	0.422181	5.68056	0.300633	2.84028	0.25221
5.6875	0.422181	5.6875	0.300633	2.84375	0.252543
5.69444	0.422181	5.69444	0.300633	2.84722	0.252543
5.70139	0.422181	5.70139	0.300633	2.85069	0.252543
5.70833	0.422181	5.70833	0.300633	2.85417	0.252543
5.71528	0.422181	5.71528	0.300633	2.85764	0.252543
5.72222	0.422181	5.72222	0.300633	2.86111	0.252543
5.72917	0.422181	5.72917	0.300633	2.86458	0.252876
5.73611	0.422181	5.73611	0.300633	2.86806	0.252543
5.74306	0.422181	5.74306	0.300633	2.87153	0.252543
5.75	0.422181	5.75	0.300633	2.875	0.25221
5.75694	0.422181	5.75694	0.300633	2.87847	0.252543
5.76389	0.422181	5.76389	0.300633	2.88194	0.252543
5.77083	0.422181	5.77083	0.300633	2.88542	0.252543
5.77778	0.422181	5.77778	0.300633	2.88889	0.25221
5.78472	0.422181	5.78472	0.300633	2.89236	0.252543
5.79167	0.422181	5.79167	0.300633	2.89583	0.252543
5.79861	0.422181	5.79861	0.300633	2.89931	0.25221
5.80556	0.422181	5.80556	0.300633	2.90278	0.252543
5.8125	0.422181	5.8125	0.300633	2.90625	0.252543
5.81944	0.422181	5.81944	0.300633	2.90972	0.25221
5.82639	0.422181	5.82639	0.300633	2.91319	0.252543
5.83333	0.422181	5.83333	0.300633	2.91667	0.252543
5.84028	0.422181	5.84028	0.300633	2.92014	0.252543
5.84722	0.422181	5.84722	0.300633	2.92361	0.25221
5.85417	0.422181	5.85417	0.300633	2.92708	0.25221
5.86111	0.422181	5.86111	0.300633	2.93056	0.25221
5.86806	0.422567	5.86806	0.300633	2.93403	0.252543
5.875	0.422567	5.875	0.300633	2.9375	0.252543
5.88194	0.422567	5.88194	0.300633	2.94097	0.252543
5.88889	0.422567	5.88889	0.300633	2.94444	0.25221
5.89583	0.422567	5.89583	0.300633	2.94792	0.25221
5.90278	0.422567	5.90278	0.300633	2.95139	0.252543
5.90972	0.422567	5.90972	0.300633	2.95486	0.252543
5.91667	0.422567	5.91667	0.300633	2.95833	0.25221
5.92361	0.422567	5.92361	0.300633	2.96181	0.252543
5.93056	0.422567	5.93056	0.300633	2.96528	0.252543
5.9375	0.422567	5.9375	0.300633	2.96875	0.252543
5.94444	0.422567	5.94444	0.300633	2.97222	0.252543
5.95139	0.422567	5.95139	0.300633	2.97569	0.25221
5.95833	0.422953	5.95833	0.300633	2.97917	0.25221
5.96528	0.422567	5.96528	0.300633	2.98264	0.25221
5.97222	0.422567	5.97222	0.300633	2.98611	0.252543
5.97917	0.422567	5.97917	0.300633	2.98958	0.252543
5.98611	0.422567	5.98611	0.300633	2.99306	0.25221
5.99306	0.422567	5.99306	0.300633	2.99653	0.25221
6	0.422567	6	0.300633	3	0.25221
6.00694	0.422567	6.00694	0.300633	3.00347	0.25221
6.01389	0.422567	6.01389	0.300633	3.00694	0.252543
6.02083	0.422567	6.02083	0.300633	3.01042	0.25221
6.02778	0.422567	6.02778	0.300633	3.01389	0.25221
6.03472	0.422567	6.03472	0.300633	3.01736	0.252543
6.04167	0.422567	6.04167	0.300633	3.02083	0.25221
6.04861	0.422567	6.04861	0.300633	3.02431	0.25221
6.05556	0.422567	6.05556	0.300633	3.02778	0.25221
6.0625	0.422567	6.0625	0.300633	3.03125	0.25221
6.06944	0.422567	6.06944	0.300633	3.03472	0.25221
6.07639	0.422953	6.07639	0.300633	3.03819	0.25221
6.08333	0.422567	6.08333	0.300633	3.04167	0.25221
6.09028	0.422567	6.09028	0.300633	3.04514	0.25221
6.09722	0.422953	6.09722	0.300633	3.04861	0.25221
6.10417	0.422567	6.10417	0.300633	3.05208	0.25221
6.11111	0.422567	6.11111	0.300633	3.05556	0.25221
6.11806	0.422567	6.11806	0.300633	3.05903	0.25221
6.125	0.422567	6.125	0.300633	3.0625	0.25221
6.13194	0.422567	6.13194	0.300633	3.06597	0.25221
6.13889	0.422953	6.13889	0.300633	3.06944	0.25221
6.14583	0.422953	6.14583	0.300633	3.07292	0.25221
6.15278	0.422567	6.15278	0.300633	3.07639	0.252543
6.15972	0.422567	6.15972	0.300633	3.07986	0.25221
6.16667	0.422567	6.16667	0.300633	3.08333	0.25221
6.17361	0.422953	6.17361	0.300633	3.08681	0.25221
6.18056	0.422567	6.18056	0.300633	3.09028	0.252543
6.1875	0.422567	6.1875	0.300633	3.09375	0.25221
6.19444	0.422567	6.19444	0.300633	3.09722	0.25221
6.20139	0.422567	6.20139	0.300633	3.10069	0.25221
6.20833	0.422953	6.20833	0.300633	3.10417	0.25221
6.21528	0.422567	6.21528	0.300633	3.10764	0.25221
6.22222	0.422567	6.22222	0.300633	3.11111	0.25221
6.22917	0.422567	6.22917	0.300633	3.11458	0.25221
6.23611	0.422567	6.23611	0.300633	3.11806	0.25221
6.24306	0.422567	6.24306	0.300633	3.12153	0.25221
6.25	0.422953	6.25	0.300633	3.125	0.25221
6.25694	0.422567	6.25694	0.300633	3.12847	0.25221
6.26389	0.422567	6.26389	0.300633	3.13194	0.25221
6.27083	0.422567	6.27083	0.300633	3.13542	0.25221
6.27778	0.422567	6.27778	0.300633	3.13889	0.25221
6.28472	0.422567	6.28472	0.300633	3.14236	0.25221
6.29167	0.422953	6.29167	0.300633	3.14583	0.25221
6.29861	0.422567	6.29861	0.300633	3.14931	0.25221
6.30556	0.422567	6.30556	0.300633	3.15278	0.25221
6.3125	0.422567	6.3125	0.300633	3.15625	0.25221
6.31944	0.422953	6.31944	0.300633	3.15972	0.25221
6.32639	0.422567	6.32639	0.300633	3.16319	0.252543
6.33333	0.422567	6.33333	0.300633	3.16667	0.25221
6.34028	0.422567	6.34028	0.300633	3.17014	0.251876
6.34722	0.422567	6.34722	0.300633	3.17361	0.25221
6.35417	0.422567	6.35417	0.300633	3.17708	0.25221
6.36111	0.422953	6.36111	0.300633	3.18056	0.25221
6.36806	0.422567	6.36806	0.300633	3.18403	0.25221
6.375	0.422567	6.375	0.300633	3.1875	0.25221
6.38194	0.422567	6.38194	0.300633	3.19097	0.25221
6.38889	0.422567	6.38889	0.300633	3.19444	0.25221
6.39583	0.422953	6.39583	0.300633	3.19792	0.25221
6.40278	0.422567	6.40278	0.300633	3.20139	0.25221
6.40972	0.422567	6.40972	0.300633	3.20486	0.25221
6.41667	0.422567	6.41667	0.300633	3.20833	0.25221
6.42361	0.422567	6.42361	0.300633	3.21181	0.251876
6.43056	0.422567	6.43056	0.300633	3.21528	0.25221
6.4375	0.422567	6.4375	0.300633	3.21875	0.25221
6.44444	0.422567	6.44444	0.300633	3.22222	0.25221
6.45139	0.422567	6.45139	0.300633	3.22569	0.25221
6.45833	0.422567	6.45833	0.300633	3.22917	0.25221
6.46528	0.422567	6.46528	0.300633	3.23264	0.25221
6.47222	0.422567	6.47222	0.300633	3.23611	0.25221
6.47917	0.422567	6.47917	0.300633	3.23958	0.25221
6.48611	0.422567	6.48611	0.300633	3.24306	0.25221
6.49306	0.422567	6.49306	0.300633	3.24653	0.25221
6.5	0.422567	6.5	0.300633	3.25	0.25221
6.50694	0.422567	6.50694	0.300633	3.25347	0.25221
6.51389	0.422567	6.51389	0.300633	3.25694	0.25221
6.52083	0.422567	6.52083	0.300633	3.26042	0.25221
6.52778	0.422567	6.52778	0.300633	3.26389	0.25221
6.53472	0.422567	6.53472	0.300245	3.26736	0.25221
6.54167	0.422567	6.54167	0.300633	3.27083	0.25221
6.54861	0.422567	6.54861	0.300633	3.27431	0.25221
6.55556	0.422567	6.55556	0.300245	3.27778	0.251876
6.5625	0.422567	6.5625	0.300633	3.28125	0.25221
6.56944	0.422567	6.56944	0.300245	3.28472	0.25221
6.57639	0.422567	6.57639	0.300633	3.28819	0.25221
6.58333	0.422567	6.58333	0.300245	3.29167	0.25221
6.59028	0.422567	6.59028	0.300633	3.29514	0.25221
6.59722	0.422567	6.59722	0.300245	3.29861	0.251876
6.60417	0.422567	6.60417	0.300633	3.30208	0.251876
6.61111	0.422567	6.61111	0.300633	3.30556	0.25221
6.61806	0.422567	6.61806	0.300633	3.30903	0.25221
6.625	0.422567	6.625	0.300633	3.3125	0.25221
6.63194	0.422567	6.63194	0.300245	3.31597	0.251876
6.63889	0.422567	6.63889	0.300245	3.31944	0.251876
6.64583	0.422567	6.64583	0.300633	3.32292	0.25221
6.65278	0.422567	6.65278	0.300633	3.32639	0.25221
6.65972	0.422567	6.65972	0.300245	3.32986	0.251876
6.66667	0.422567	6.66667	0.300245	3.33333	0.251876
6.67361	0.422567	6.67361	0.300245	3.33681	0.251876
6.68056	0.422567	6.68056	0.300245	3.34028	0.25221
6.6875	0.422567	6.6875	0.300633	3.34375	0.25221
6.69444	0.422567	6.69444	0.300245	3.34722	0.25221
6.70139	0.422567	6.70139	0.300245	3.35069	0.251876
6.70833	0.422567	6.70833	0.300245	3.35417	0.25221
6.71528	0.422567	6.71528	0.300245	3.35764	0.25221
6.72222	0.422567	6.72222	0.300245	3.36111	0.25221
6.72917	0.422567	6.72917	0.300245	3.36458	0.25221
6.73611	0.422567	6.73611	0.300245	3.36806	0.25221
6.74306	0.422567	6.74306	0.300245	3.37153	0.25221
6.75	0.422567	6.75	0.300245	3.375	0.25221
6.75694	0.422567	6.75694	0.300245	3.37847	0.251876
6.76389	0.422567	6.76389	0.300245	3.38194	0.25221
6.77083	0.422567	6.77083	0.300245	3.38542	0.25221
6.77778	0.422567	6.77778	0.300245	3.38889	0.25221
6.78472	0.422567	6.78472	0.300245	3.39236	0.25221
6.79167	0.422567	6.79167	0.300245	3.39583	0.25221
6.79861	0.422567	6.79861	0.300245	3.39931	0.25221
6.80556	0.422567	6.80556	0.300245	3.40278	0.25221
6.8125	0.422567	6.8125	0.300245	3.40625	0.25221
6.81944	0.422567	6.81944	0.300245	3.40972	0.25221
6.82639	0.422567	6.82639	0.300245	3.41319	0.25221
6.83333	0.422567	6.83333	0.300245	3.41667	0.251876
6.84028	0.422567	6.84028	0.300245	3.42014	0.25221
6.84722	0.422567	6.84722	0.300245	3.42361	0.25221
6.85417	0.422567	6.85417	0.300245	3.42708	0.25221
6.86111	0.422567	6.86111	0.300245	3.43056	0.25221
6.86806	0.422567	6.86806	0.300245	3.43403	0.25221
6.875	0.422567	6.875	0.300245	3.4375	0.25221
6.88194	0.422567	6.88194	0.300245	3.44097	0.25221
6.88889	0.422567	6.88889	0.300245	3.44444	0.251876
6.89583	0.422567	6.89583	0.300245	3.44792	0.25221
6.90278	0.422567	6.90278	0.300245	3.45139	0.251876
6.90972	0.422567	6.90972	0.300245	3.45486	0.25221
6.91667	0.422567	6.91667	0.300245	3.45833	0.251876
6.92361	0.422567	6.92361	0.300245	3.46181	0.251876
6.93056	0.422567	6.93056	0.300245	3.46528	0.25221
6.9375	0.422567	6.9375	0.300245	3.46875	0.251876
6.94444	0.422567	6.94444	0.300245	3.47222	0.25221
6.95139	0.422567	6.95139	0.300245	3.47569	0.25221
6.95833	0.422567	6.95833	0.300245	3.47917	0.25221
6.96528	0.422567	6.96528	0.300245	3.48264	0.251876
6.97222	0.422567	6.97222	0.300245	3.48611	0.251876
6.97917	0.422567	6.97917	0.300245	3.48958	0.25221
6.98611	0.422567	6.98611	0.300245	3.49306	0.25221
6.99306	0.422567	6.99306	0.300245	3.49653	0.25221
7	0.422567	7	0.300245	3.5	0.25221
7.00694	0.422567	7.00694	0.300245	3.50347	0.251876
7.01389	0.422567	7.01389	0.300245	3.50694	0.25221
7.02083	0.422567	7.02083	0.300245	3.51042	0.25221
7.02778	0.422567	7.02778	0.300245	3.51389	0.251876
7.03472	0.422567	7.03472	0.300245	3.51736	0.251876
7.04167	0.422567	7.04167	0.300245	3.52083	0.251876
7.04861	0.422567	7.04861	0.300245	3.52431	0.25221
7.05556	0.422567	7.05556	0.300245	3.52778	0.25221
7.0625	0.422567	7.0625	0.300245	3.53125	0.25221
7.06944	0.422567	7.06944	0.300245	3.53472	0.251876
7.07639	0.422567	7.07639	0.300245	3.53819	0.25221
7.08333	0.422567	7.08333	0.300245	3.54167	0.25221
7.09028	0.422567	7.09028	0.300245	3.54514	0.25221
7.09722	0.422567	7.09722	0.300245	3.54861	0.25221
7.10417	0.422567	7.10417	0.300245	3.55208	0.251876
7.11111	0.422567	7.11111	0.300245	3.55556	0.251876
7.11806	0.422567	7.11806	0.300245	3.55903	0.25221
7.125	0.422567	7.125	0.300245	3.5625	0.251876
7.13194	0.422567	7.13194	0.300245	3.56597	0.251876
7.13889	0.422567	7.13889	0.300245	3.56944	0.251876
7.14583	0.422567	7.14583	0.300245	3.57292	0.25221
7.15278	0.422567	7.15278	0.300245	3.57639	0.251876
7.15972	0.422567	7.15972	0.300245	3.57986	0.251876
7.16667	0.422567	7.16667	0.300245	3.58333	0.25221
7.17361	0.422567	7.17361	0.300245	3.58681	0.251876
7.18056	0.422567	7.18056	0.299857	3.59028	0.25221
7.1875	0.422567	7.1875	0.300245	3.59375	0.25221
7.19444	0.422567	7.19444	0.299857	3.59722	0.251876
7.20139	0.422567	7.20139	0.299857	3.60069	0.251876
7.20833	0.422567	7.20833	0.299857	3.60417	0.251876
7.21528	0.422567	7.21528	0.299857	3.60764	0.25221
7.22222	0.422567	7.22222	0.299857	3.61111	0.25221
7.22917	0.422567	7.22917	0.299857	3.61458	0.251876
7.23611	0.422567	7.23611	0.299857	3.61806	0.25221
7.24306	0.422567	7.24306	0.299857	3.62153	0.25221
7.25	0.422567	7.25	0.300245	3.625	0.251876
7.25694	0.422567	7.25694	0.299857	3.62847	0.251876
7.26389	0.422567	7.26389	0.299857	3.63194	0.25221
7.27083	0.422567	7.27083	0.299857	3.63542	0.251876
7.27778	0.422567	7.27778	0.299857	3.63889	0.25221
7.28472	0.422567	7.28472	0.299857	3.64236	0.25221
7.29167	0.422567	7.29167	0.299857	3.64583	0.251876
7.29861	0.422567	7.29861	0.299857	3.64931	0.251876
7.30556	0.422567	7.30556	0.299857	3.65278	0.251876
7.3125	0.422567	7.3125	0.299857	3.65625	0.251876
7.31944	0.422567	7.31944	0.299857	3.65972	0.25221
7.32639	0.422567	7.32639	0.299857	3.66319	0.251876
7.33333	0.422567	7.33333	0.299857	3.66667	0.25221
7.34028	0.422567	7.34028	0.299857	3.67014	0.25221
7.34722	0.422567	7.34722	0.299857	3.67361	0.251876
7.35417	0.422567	7.35417	0.299857	3.67708	0.251876
7.36111	0.422567	7.36111	0.299857	3.68056	0.25221
7.36806	0.422567	7.36806	0.299857	3.68403	0.25221
7.375	0.422567	7.375	0.299857	3.6875	0.25221
7.38194	0.422567	7.38194	0.299857	3.69097	0.251876
7.38889	0.422567	7.38889	0.299857	3.69444	0.251876
7.39583	0.422567	7.39583	0.299857	3.69792	0.251876
7.40278	0.422567	7.40278	0.299857	3.70139	0.251876
7.40972	0.422567	7.40972	0.299857	3.70486	0.251876
7.41667	0.422567	7.41667	0.299857	3.70833	0.251876
7.42361	0.422567	7.42361	0.299857	3.71181	0.251876
7.43056	0.422567	7.43056	0.299857	3.71528	0.251876
7.4375	0.422567	7.4375	0.299857	3.71875	0.251876
7.44444	0.422567	7.44444	0.299857	3.72222	0.251876
7.45139	0.422567	7.45139	0.299857	3.72569	0.251876
7.45833	0.422567	7.45833	0.299857	3.72917	0.251876
7.46528	0.422567	7.46528	0.299857	3.73264	0.251876
7.47222	0.422567	7.47222	0.299857	3.73611	0.251876
7.47917	0.422567	7.47917	0.299857	3.73958	0.251876
7.48611	0.422567	7.48611	0.299857	3.74306	0.251876
7.49306	0.422567	7.49306	0.299857	3.74653	0.251876
7.5	0.422567	7.5	0.299857	3.75	0.251876
7.50694	0.422567	7.50694	0.299857	3.75347	0.251876
7.51389	0.422567	7.51389	0.299857	3.75694	0.25221
7.52083	0.422567	7.52083	0.299857	3.76042	0.251876
7.52778	0.422567	7.52778	0.299857	3.76389	0.251876
7.53472	0.422567	7.53472	0.299857	3.76736	0.25221
7.54167	0.422567	7.54167	0.299857	3.77083	0.251876
7.54861	0.422567	7.54861	0.299857	3.77431	0.251876
7.55556	0.422567	7.55556	0.299857	3.77778	0.251876
7.5625	0.422567	7.5625	0.299857	3.78125	0.251876
7.56944	0.422567	7.56944	0.299857	3.78472	0.251876
7.57639	0.422567	7.57639	0.299857	3.78819	0.251876
7.58333	0.422567	7.58333	0.299857	3.79167	0.251876
7.59028	0.422567	7.59028	0.299857	3.79514	0.251876
7.59722	0.422567	7.59722	0.299857	3.79861	0.251876
7.60417	0.422567	7.60417	0.299857	3.80208	0.251876
7.61111	0.422567	7.61111	0.299857	3.80556	0.251876
7.61806	0.422567	7.61806	0.299857	3.80903	0.251876
7.625	0.422567	7.625	0.299857	3.8125	0.251876
7.63194	0.422567	7.63194	0.299857	3.81597	0.251876
7.63889	0.422567	7.63889	0.299857	3.81944	0.251876
7.64583	0.422567	7.64583	0.299857	3.82292	0.251876
7.65278	0.422567	7.65278	0.299857	3.82639	0.251876
7.65972	0.422567	7.65972	0.299857	3.82986	0.251876
7.66667	0.422567	7.66667	0.299857	3.83333	0.251876
7.67361	0.422567	7.67361	0.299857	3.83681	0.251876
7.68056	0.422567	7.68056	0.299857	3.84028	0.251876
7.6875	0.422567	7.6875	0.299857	3.84375	0.251542
7.69444	0.422567	7.69444	0.299857	3.84722	0.251542
7.70139	0.422567	7.70139	0.299857	3.85069	0.251876
7.70833	0.422567	7.70833	0.299857	3.85417	0.251876
7.71528	0.422567	7.71528	0.299857	3.85764	0.251876
7.72222	0.422567	7.72222	0.299857	3.86111	0.251876
7.72917	0.422567	7.72917	0.299857	3.86458	0.251876
7.73611	0.422567	7.73611	0.299857	3.86806	0.251876
7.74306	0.422567	7.74306	0.299857	3.87153	0.251876
7.75	0.422567	7.75	0.299857	3.875	0.251876
7.75694	0.422567	7.75694	0.299857	3.87847	0.251876
7.76389	0.422567	7.76389	0.299857	3.88194	0.251876
7.77083	0.422567	7.77083	0.299857	3.88542	0.251542
7.77778	0.422567	7.77778	0.299857	3.88889	0.251876
7.78472	0.422567	7.78472	0.299857	3.89236	0.251542
7.79167	0.422567	7.79167	0.299857	3.89583	0.251876
7.79861	0.422567	7.79861	0.299857	3.89931	0.251876
7.80556	0.422567	7.80556	0.299857	3.90278	0.251876
7.8125	0.422567	7.8125	0.299857	3.90625	0.251542
7.81944	0.422567	7.81944	0.299857	3.90972	0.251542
7.82639	0.422567	7.82639	0.299857	3.91319	0.251876
7.83333	0.422567	7.83333	0.299857	3.91667	0.251876
7.84028	0.422567	7.84028	0.299857	3.92014	0.251876
7.84722	0.422953	7.84722	0.299857	3.92361	0.251876
7.85417	0.422567	7.85417	0.299857	3.92708	0.251542
7.86111	0.422567	7.86111	0.299857	3.93056	0.251542
7.86806	0.422567	7.86806	0.299857	3.93403	0.251876
7.875	0.422567	7.875	0.299857	3.9375	0.251876
7.88194	0.422953	7.88194	0.299857	3.94097	0.251542
7.88889	0.422567	7.88889	0.299857	3.94444	0.251542
7.89583	0.422567	7.89583	0.299857	3.94792	0.251542
7.90278	0.422567	7.90278	0.299857	3.95139	0.251876
7.90972	0.422567	7.90972	0.299857	3.95486	0.251542
7.91667	0.422567	7.91667	0.299857	3.95833	0.251876
7.92361	0.422567	7.92361	0.299857	3.96181	0.251542
7.93056	0.422567	7.93056	0.299857	3.96528	0.251876
7.9375	0.422567	7.9375	0.299857	3.96875	0.251542
7.94444	0.422567	7.94444	0.299857	3.97222	0.251542
7.95139	0.422567	7.95139	0.299857	3.97569	0.251542
7.95833	0.422567	7.95833	0.299857	3.97917	0.251542
7.96528	0.422567	7.96528	0.299857	3.98264	0.251542
7.97222	0.422567	7.97222	0.299857	3.98611	0.251542
7.97917	0.422567	7.97917	0.299857	3.98958	0.251542
7.98611	0.422567	7.98611	0.299857	3.99306	0.251542
7.99306	0.422953	7.99306	0.299857	3.99653	0.251542
8	0.422567	8	0.299857	4	0.251876
8.00694	0.422567	8.00694	0.299857	4.00347	0.251542
8.01389	0.422567	8.01389	0.299857	4.00694	0.251542
8.02083	0.422567	8.02083	0.299857	4.01042	0.251542
8.02778	0.422953	8.02778	0.299857	4.01389	0.251542
8.03472	0.422567	8.03472	0.299857	4.01736	0.251876
8.04167	0.422567	8.04167	0.299857	4.02083	0.251542
8.04861	0.422567	8.04861	0.299857	4.02431	0.251542
8.05556	0.422567	8.05556	0.299857	4.02778	0.251542
8.0625	0.422181	8.0625	0.299857	4.03125	0.251542
8.06944	0.424109	8.06944	0.299857	4.03472	0.251542
8.07639	0.424109	8.07639	0.299857	4.03819	0.251542
8.08333	0.424494	8.08333	0.299857	4.04167	0.251542
8.09028	0.424494	8.09028	0.299857	4.04514	0.251542
8.09722	0.424494	8.09722	0.299857	4.04861	0.251542
8.10417	0.424494	8.10417	0.299857	4.05208	0.251542
8.11111	0.424494	8.11111	0.299857	4.05556	0.251542
8.11806	0.424494	8.11806	0.299857	4.05903	0.251208
8.125	0.424494	8.125	0.299857	4.0625	0.251542
8.13194	0.424494	8.13194	0.299857	4.06597	0.251542
8.13889	0.424494	8.13889	0.299857	4.06944	0.251876
8.14583	0.424494	8.14583	0.299857	4.07292	0.251542
8.15278	0.424494	8.15278	0.299857	4.07639	0.251208
8.15972	0.424494	8.15972	0.299857	4.07986	0.251542
8.16667	0.424494	8.16667	0.299857	4.08333	0.251542
8.17361	0.424494	8.17361	0.299857	4.08681	0.251542
8.18056	0.424494	8.18056	0.299857	4.09028	0.251542
8.1875	0.424494	8.1875	0.299857	4.09375	0.251542
8.19444	0.424494	8.19444	0.299857	4.09722	0.251542
8.20139	0.424494	8.20139	0.299857	4.10069	0.251542
8.20833	0.424494	8.20833	0.299857	4.10417	0.251876
8.21528	0.424494	8.21528	0.299857	4.10764	0.251542
8.22222	0.424494	8.22222	0.299857	4.11111	0.251542
8.22917	0.424494	8.22917	0.299857	4.11458	0.251542
8.23611	0.424494	8.23611	0.299857	4.11806	0.251542
8.24306	0.424494	8.24306	0.299857	4.12153	0.251208
8.25	0.424494	8.25	0.299857	4.125	0.251542
8.25694	0.424494	8.25694	0.299857	4.12847	0.251542
8.26389	0.424494	8.26389	0.299857	4.13194	0.251208
8.27083	0.424494	8.27083	0.299857	4.13542	0.251208
8.27778	0.424494	8.27778	0.299857	4.13889	0.251208
8.28472	0.424494	8.28472	0.299857	4.14236	0.251542
8.29167	0.424494	8.29167	0.299857	4.14583	0.251208
8.29861	0.424494	8.29861	0.299857	4.14931	0.251542
8.30556	0.424494	8.30556	0.299857	4.15278	0.251208
8.3125	0.424494	8.3125	0.299857	4.15625	0.251208
8.31944	0.424494	8.31944	0.299857	4.15972	0.251542
8.32639	0.424494	8.32639	0.299857	4.16319	0.251208
8.33333	0.424494	8.33333	0.299857	4.16667	0.251542
8.34028	0.424494	8.34028	0.299857	4.17014	0.251208
8.34722	0.424494	8.34722	0.299857	4.17361	0.251208
8.35417	0.424494	8.35417	0.299857	4.17708	0.251542
8.36111	0.424494	8.36111	0.299857	4.18056	0.251208
8.36806	0.424494	8.36806	0.299857	4.18403	0.251542
8.375	0.424494	8.375	0.299857	4.1875	0.251208
8.38194	0.424494	8.38194	0.299857	4.19097	0.251208
8.38889	0.424494	8.38889	0.299857	4.19444	0.251208
8.39583	0.424494	8.39583	0.299857	4.19792	0.251208
8.40278	0.424494	8.40278	0.299857	4.20139	0.251208
8.40972	0.424494	8.40972	0.299857	4.20486	0.251208
8.41667	0.424494	8.41667	0.299857	4.20833	0.251542
8.42361	0.424494	8.42361	0.299857	4.21181	0.251208
8.43056	0.424494	8.43056	0.299857	4.21528	0.251208
8.4375	0.424494	8.4375	0.299857	4.21875	0.251542
8.44444	0.424494	8.44444	0.299857	4.22222	0.251208
8.45139	0.424494	8.45139	0.299857	4.22569	0.251208
8.45833	0.424494	8.45833	0.299857	4.22917	0.251208
8.46528	0.424494	8.46528	0.299857	4.23264	0.251208
8.47222	0.424494	8.47222	0.299857	4.23611	0.251208
8.47917	0.424494	8.47917	0.299857	4.23958	0.251208
8.48611	0.424494	8.48611	0.299857	4.24306	0.251208
8.49306	0.424494	8.49306	0.299857	4.24653	0.251208
8.5	0.424494	8.5	0.299857	4.25	0.251208
8.50694	0.424494	8.50694	0.299857	4.25347	0.251208
8.51389	0.424494	8.51389	0.299857	4.25694	0.251208
8.52083	0.424494	8.52083	0.299857	4.26042	0.251208
8.52778	0.424494	8.52778	0.299857	4.26389	0.251208
8.53472	0.424494	8.53472	0.299857	4.26736	0.251208
8.54167	0.424494	8.54167	0.299857	4.27083	0.251208
8.54861	0.424494	8.54861	0.299857	4.27431	0.251208
8.55556	0.424494	8.55556	0.299857	4.27778	0.251208
8.5625	0.424494	8.5625	0.299857	4.28125	0.251208
8.56944	0.424494	8.56944	0.299857	4.28472	0.251208
8.57639	0.424494	8.57639	0.299857	4.28819	0.251208
8.58333	0.424494	8.58333	0.299857	4.29167	0.251208
8.59028	0.424494	8.59028	0.299857	4.29514	0.250873
8.59722	0.424494	8.59722	0.299857	4.29861	0.251208
8.60417	0.424494	8.60417	0.299857	4.30208	0.251542
8.61111	0.424494	8.61111	0.299857	4.30556	0.251208
8.61806	0.424494	8.61806	0.299857	4.30903	0.251208
8.625	0.424494	8.625	0.299857	4.3125	0.251208
8.63194	0.424494	8.63194	0.299857	4.31597	0.250873
8.63889	0.424494	8.63889	0.299857	4.31944	0.251208
8.64583	0.424494	8.64583	0.299857	4.32292	0.251208
8.65278	0.424494	8.65278	0.299857	4.32639	0.251208
8.65972	0.424494	8.65972	0.299857	4.32986	0.251208
8.66667	0.424494	8.66667	0.299857	4.33333	0.250873
8.67361	0.424494	8.67361	0.299857	4.33681	0.251208
8.68056	0.424494	8.68056	0.299857	4.34028	0.251208
8.6875	0.424494	8.6875	0.299857	4.34375	0.251208
8.69444	0.424494	8.69444	0.299857	4.34722	0.251208
8.70139	0.424494	8.70139	0.299857	4.35069	0.251208
8.70833	0.424494	8.70833	0.299857	4.35417	0.251208
8.71528	0.424494	8.71528	0.299857	4.35764	0.251208
8.72222	0.424494	8.72222	0.299857	4.36111	0.250873
8.72917	0.424494	8.72917	0.299857	4.36458	0.250873
8.73611	0.424494	8.73611	0.299857	4.36806	0.251208
8.74306	0.424494	8.74306	0.299857	4.37153	0.250873
8.75	0.424494	8.75	0.299857	4.375	0.251208
8.75694	0.424494	8.75694	0.299857	4.37847	0.250873
8.76389	0.424494	8.76389	0.299857	4.38194	0.250873
8.77083	0.424494	8.77083	0.299857	4.38542	0.251208
8.77778	0.424494	8.77778	0.299857	4.38889	0.250873
8.78472	0.424494	8.78472	0.299857	4.39236	0.250873
8.79167	0.424494	8.79167	0.299857	4.39583	0.250873
8.79861	0.424494	8.79861	0.299857	4.39931	0.251208
8.80556	0.424494	8.80556	0.299857	4.40278	0.251208
8.8125	0.424494	8.8125	0.299857	4.40625	0.250873
8.81944	0.424494	8.81944	0.299857	4.40972	0.250873
8.82639	0.424494	8.82639	0.299857	4.41319	0.251208
8.83333	0.424494	8.83333	0.299857	4.41667	0.250873
8.84028	0.424494	8.84028	0.299857	4.42014	0.251208
8.84722	0.424494	8.84722	0.299857	4.42361	0.250873
8.85417	0.424494	8.85417	0.299857	4.42708	0.250873
8.86111	0.424494	8.86111	0.299857	4.43056	0.250873
8.86806	0.424494	8.86806	0.299857	4.43403	0.251208
8.875	0.424494	8.875	0.299857	4.4375	0.251208
8.88194	0.424494	8.88194	0.299857	4.44097	0.250873
8.88889	0.424494	8.88889	0.299857	4.44444	0.251208
8.89583	0.424494	8.89583	0.299857	4.44792	0.250873
8.90278	0.424494	8.90278	0.299857	4.45139	0.251208
8.90972	0.424494	8.90972	0.299857	4.45486	0.250873
8.91667	0.424494	8.91667	0.299857	4.45833	0.250873
8.92361	0.424494	8.92361	0.299857	4.46181	0.250873
8.93056	0.424494	8.93056	0.299857	4.46528	0.251208
8.9375	0.424494	8.9375	0.299857	4.46875	0.250873
8.94444	0.424494	8.94444	0.299857	4.47222	0.251208
8.95139	0.424494	8.95139	0.299857	4.47569	0.250873
8.95833	0.424494	8.95833	0.299857	4.47917	0.250873
8.96528	0.424494	8.96528	0.299857	4.48264	0.250873
8.97222	0.424494	8.97222	0.299857	4.48611	0.251208
8.97917	0.424494	8.97917	0.299857	4.48958	0.251208
8.98611	0.424494	8.98611	0.299857	4.49306	0.251208
8.99306	0.424494	8.99306	0.299857	4.49653	0.250873
9	0.424494	9	0.299857	4.5	0.250873
9.00694	0.424494	9.00694	0.299857	4.50347	0.250873
9.01389	0.424494	9.01389	0.299857	4.50694	0.250873
9.02083	0.424494	9.02083	0.299857	4.51042	0.250873
9.02778	0.424494	9.02778	0.299857	4.51389	0.250873
9.03472	0.424494	9.03472	0.299857	4.51736	0.250873
9.04167	0.424109	9.04167	0.299857	4.52083	0.250873
9.04861	0.424494	9.04861	0.299857	4.52431	0.250873
9.05556	0.424494	9.05556	0.299857	4.52778	0.250873
9.0625	0.424494	9.0625	0.299857	4.53125	0.250873
9.06944	0.424494	9.06944	0.299857	4.53472	0.250873
9.07639	0.424494	9.07639	0.299857	4.53819	0.250873
9.08333	0.424494	9.08333	0.299857	4.54167	0.250873
9.09028	0.424494	9.09028	0.299857	4.54514	0.250873
9.09722	0.424494	9.09722	0.299857	4.54861	0.250873
9.10417	0.424494	9.10417	0.299857	4.55208	0.250873
9.11111	0.424494	9.11111	0.299857	4.55556	0.250873
9.11806	0.424494	9.11806	0.299857	4.55903	0.250873
9.125	0.424109	9.125	0.299857	4.5625	0.250873
9.13194	0.424109	9.13194	0.299857	4.56597	0.250873
9.13889	0.424109	9.13889	0.299857	4.56944	0.250873
9.14583	0.424494	9.14583	0.299857	4.57292	0.250873
9.15278	0.424109	9.15278	0.299857	4.57639	0.250873
9.15972	0.424494	9.15972	0.299857	4.57986	0.251208
9.16667	0.424109	9.16667	0.299857	4.58333	0.251208
9.17361	0.424109	9.17361	0.299857	4.58681	0.250873
9.18056	0.424494	9.18056	0.299857	4.59028	0.250873
9.1875	0.424109	9.1875	0.299857	4.59375	0.250873
9.19444	0.424109	9.19444	0.299857	4.59722	0.250873
9.20139	0.424109	9.20139	0.299857	4.60069	0.250873
9.20833	0.424109	9.20833	0.299857	4.60417	0.250873
9.21528	0.424109	9.21528	0.299857	4.60764	0.250873
9.22222	0.424494	9.22222	0.299857	4.61111	0.250873
9.22917	0.424109	9.22917	0.299857	4.61458	0.250873
9.23611	0.424109	9.23611	0.299857	4.61806	0.251208
9.24306	0.424109	9.24306	0.299857	4.62153	0.250873
9.25	0.424109	9.25	0.299857	4.625	0.250873
9.25694	0.424109	9.25694	0.299857	4.62847	0.250873
9.26389	0.424109	9.26389	0.299857	4.63194	0.250873
9.27083	0.424109	9.27083	0.299857	4.63542	0.250873
9.27778	0.424109	9.27778	0.299857	4.63889	0.250873
9.28472	0.424109	9.28472	0.299857	4.64236	0.250873
9.29167	0.424109	9.29167	0.299857	4.64583	0.250873
9.29861	0.424109	9.29861	0.299857	4.64931	0.250873
9.30556	0.424494	9.30556	0.299857	4.65278	0.250873
9.3125	0.424109	9.3125	0.299857	4.65625	0.251208
9.31944	0.424109	9.31944	0.299857	4.65972	0.250873
9.32639	0.424494	9.32639	0.299857	4.66319	0.250873
9.33333	0.424109	9.33333	0.299857	4.66667	0.250873
9.34028	0.424109	9.34028	0.299857	4.67014	0.250873
9.34722	0.424109	9.34722	0.299857	4.67361	0.250873
9.35417	0.424109	9.35417	0.299857	4.67708	0.250873
9.36111	0.424109	9.36111	0.299857	4.68056	0.250873
9.36806	0.424109	9.36806	0.299857	4.68403	0.250873
9.375	0.424109	9.375	0.299857	4.6875	0.250873
9.38194	0.424109	9.38194	0.299857	4.69097	0.250873
9.38889	0.424109	9.38889	0.299857	4.69444	0.250873
9.39583	0.424109	9.39583	0.299857	4.69792	0.250873
9.40278	0.424109	9.40278	0.299857	4.70139	0.250873
9.40972	0.424109	9.40972	0.299857	4.70486	0.250873
9.41667	0.424109	9.41667	0.299857	4.70833	0.250873
9.42361	0.424109	9.42361	0.299857	4.71181	0.250873
9.43056	0.424109	9.43056	0.299857	4.71528	0.250873
9.4375	0.424109	9.4375	0.299857	4.71875	0.250873
9.44444	0.424109	9.44444	0.299857	4.72222	0.250873
9.45139	0.424109	9.45139	0.299857	4.72569	0.250873
9.45833	0.424109	9.45833	0.299857	4.72917	0.250873
9.46528	0.424109	9.46528	0.299857	4.73264	0.250873
9.47222	0.424109	9.47222	0.299857	4.73611	0.250873
9.47917	0.424109	9.47917	0.299857	4.73958	0.250873
9.48611	0.424109	9.48611	0.299857	4.74306	0.250873
9.49306	0.424109	9.49306	0.299857	4.74653	0.250873
9.5	0.424109	9.5	0.299857	4.75	0.250873
9.50694	0.424109	9.50694	0.299857	4.75347	0.250873
9.51389	0.424109	9.51389	0.299857	4.75694	0.250873
9.52083	0.424109	9.52083	0.299857	4.76042	0.250873
9.52778	0.424109	9.52778	0.299857	4.76389	0.250873
9.53472	0.424109	9.53472	0.299857	4.76736	0.250873
9.54167	0.424109	9.54167	0.299857	4.77083	0.250873
9.54861	0.424109	9.54861	0.299857	4.77431	0.250873
9.55556	0.424109	9.55556	0.299857	4.77778	0.250873
9.5625	0.424109	9.5625	0.299857	4.78125	0.250873
9.56944	0.424109	9.56944	0.299857	4.78472	0.250873
9.57639	0.424109	9.57639	0.299857	4.78819	0.250873
9.58333	0.424109	9.58333	0.299857	4.79167	0.250873
9.59028	0.424109	9.59028	0.299857	4.79514	0.250873
9.59722	0.424109	9.59722	0.299857	4.79861	0.250873
9.60417	0.424109	9.60417	0.299857	4.80208	0.250873
9.61111	0.424109	9.61111	0.299857	4.80556	0.250873
9.61806	0.424109	9.61806	0.299857	4.80903	0.250873
9.625	0.424109	9.625	0.299857	4.8125	0.250873
9.63194	0.424109	9.63194	0.299857	4.81597	0.251208
9.63889	0.424109	9.63889	0.299857	4.81944	0.250873
9.64583	0.424109	9.64583	0.299857	4.82292	0.250873
9.65278	0.424109	9.65278	0.299857	4.82639	0.250873
9.65972	0.424109	9.65972	0.299857	4.82986	0.250873
9.66667	0.424109	9.66667	0.299857	4.83333	0.250873
9.67361	0.424109	9.67361	0.299857	4.83681	0.250873
9.68056	0.424109	9.68056	0.299857	4.84028	0.250873
9.6875	0.424109	9.6875	0.299857	4.84375	0.250873
9.69444	0.424109	9.69444	0.299857	4.84722	0.250873
9.70139	0.424109	9.70139	0.299857	4.85069	0.250873
9.70833	0.424109	9.70833	0.299857	4.85417	0.250873
9.71528	0.424109	9.71528	0.299857	4.85764	0.250873
9.72222	0.424109	9.72222	0.299857	4.86111	0.250873
9.72917	0.424109	9.72917	0.299857	4.86458	0.250873
9.73611	0.424109	9.73611	0.299857	4.86806	0.250873
9.74306	0.424109	9.74306	0.299857	4.87153	0.251208
9.75	0.424109	9.75	0.299857	4.875	0.250873
9.75694	0.424109	9.75694	0.299857	4.87847	0.250873
9.76389	0.424109	9.76389	0.299857	4.88194	0.250873
9.77083	0.424109	9.77083	0.299857	4.88542	0.250873
9.77778	0.424109	9.77778	0.299857	4.88889	0.250873
9.78472	0.424109	9.78472	0.299857	4.89236	0.250873
9.79167	0.424109	9.79167	0.299857	4.89583	0.250873
9.79861	0.424109	9.79861	0.299857	4.89931	0.250873
9.80556	0.424109	9.80556	0.299857	4.90278	0.250873
9.8125	0.424109	9.8125	0.299857	4.90625	0.250873
9.81944	0.424109	9.81944	0.299857	4.90972	0.250873
9.82639	0.424109	9.82639	0.299857	4.91319	0.250873
9.83333	0.424109	9.83333	0.299857	4.91667	0.250873
9.84028	0.424109	9.84028	0.299857	4.92014	0.250873
9.84722	0.424109	9.84722	0.299857	4.92361	0.250873
9.85417	0.424109	9.85417	0.299857	4.92708	0.250873
9.86111	0.424109	9.86111	0.299857	4.93056	0.250873
9.86806	0.424109	9.86806	0.299857	4.93403	0.250873
9.875	0.424109	9.875	0.299857	4.9375	0.250873
9.88194	0.424109	9.88194	0.299857	4.94097	0.250873
9.88889	0.424109	9.88889	0.299857	4.94444	0.250873
9.89583	0.424109	9.89583	0.299857	4.94792	0.250873
9.90278	0.424109	9.90278	0.299857	4.95139	0.250873
9.90972	0.424109	9.90972	0.299857	4.95486	0.250873
9.91667	0.424109	9.91667	0.299857	4.95833	0.250873
9.92361	0.424109	9.92361	0.299857	4.96181	0.250873
9.93056	0.424109	9.93056	0.299857	4.96528	0.250873
9.9375	0.424109	9.9375	0.299857	4.96875	0.250873
9.94444	0.424109	9.94444	0.299857	4.97222	0.250873
9.95139	0.424109	9.95139	0.299857	4.97569	0.250873
9.95833	0.424109	9.95833	0.299857	4.97917	0.250873
9.96528	0.424109	9.96528	0.299857	4.98264	0.250873
9.97222	0.424109	9.97222	0.299857	4.98611	0.250873
9.97917	0.424109	9.97917	0.299857	4.98958	0.250873
9.98611	0.424109	9.98611	0.299857	4.99306	0.250873
9.99306	0.424109	9.99306	0.299857	4.99653	0.250873
10	0.424109	10	0.299857	5	0.250873
10.0069	0.424109	10.0069	0.299857	5.00347	0.250873
10.0139	0.424109	10.0139	0.299857	5.00694	0.250873
10.0208	0.424109	10.0208	0.299857	5.01042	0.250873
10.0278	0.424109	10.0278	0.299857	5.01389	0.250873
10.0347	0.424109	10.0347	0.299857	5.01736	0.250873
10.0417	0.424109	10.0417	0.299857	5.02083	0.250873
10.0486	0.424109	10.0486	0.299857	5.02431	0.250873
10.0556	0.424109	10.0556	0.299857	5.02778	0.250873
10.0625	0.424109	10.0625	0.299857	5.03125	0.250873
10.0694	0.424109	10.0694	0.299857	5.03472	0.250873
10.0764	0.424109	10.0764	0.299857	5.03819	0.250873
10.0833	0.424109	10.0833	0.299857	5.04167	0.250873
10.0903	0.424109	10.0903	0.299857	5.04514	0.250873
10.0972	0.424109	10.0972	0.299857	5.04861	0.250873
10.1042	0.424109	10.1042	0.299857	5.05208	0.250873
10.1111	0.424109	10.1111	0.299857	5.05556	0.250873
10.1181	0.424109	10.1181	0.299857	5.05903	0.250873
10.125	0.424109	10.125	0.299857	5.0625	0.250873
10.1319	0.424109	10.1319	0.299857	5.06597	0.250873
10.1389	0.424109	10.1389	0.299857	5.06944	0.250873
10.1458	0.424109	10.1458	0.299857	5.07292	0.250873
10.1528	0.424109	10.1528	0.299857	5.07639	0.250873
10.1597	0.424109	10.1597	0.299857	5.07986	0.250873
10.1667	0.424109	10.1667	0.299857	5.08333	0.250873
10.1736	0.424109	10.1736	0.299857	5.08681	0.250873
10.1806	0.424109	10.1806	0.299857	5.09028	0.250873
10.1875	0.424109	10.1875	0.299857	5.09375	0.250873
10.1944	0.424109	10.1944	0.299857	5.09722	0.250873
10.2014	0.424109	10.2014	0.299857	5.10069	0.250873
10.2083	0.424109	10.2083	0.299857	5.10417	0.250873
10.2153	0.424109	10.2153	0.299857	5.10764	0.250873
10.2222	0.424109	10.2222	0.299857	5.11111	0.250873
10.2292	0.424109	10.2292	0.299857	5.11458	0.250873
10.2361	0.424109	10.2361	0.299857	5.11806	0.250873
10.2431	0.424109	10.2431	0.299857	5.12153	0.250873
10.25	0.424109	10.25	0.299857	5.125	0.250873
10.2569	0.424109	10.2569	0.299857	5.12847	0.250873
10.2639	0.424109	10.2639	0.299857	5.13194	0.250873
10.2708	0.424109	10.2708	0.299857	5.13542	0.250873
10.2778	0.424109	10.2778	0.299857	5.13889	0.250873
10.2847	0.424109	10.2847	0.299857	5.14236	0.250873
10.2917	0.424109	10.2917	0.299857	5.14583	0.250873
10.2986	0.424109	10.2986	0.299857	5.14931	0.250873
10.3056	0.424109	10.3056	0.299857	5.15278	0.250873
10.3125	0.424109	10.3125	0.299857	5.15625	0.250873
10.3194	0.424109	10.3194	0.299857	5.15972	0.250873
10.3264	0.424109	10.3264	0.299857	5.16319	0.250873
10.3333	0.424109	10.3333	0.299857	5.16667	0.250873
10.3403	0.424109	10.3403	0.299857	5.17014	0.250873
10.3472	0.424109	10.3472	0.299857	5.17361	0.250539
10.3542	0.424109	10.3542	0.299857	5.17708	0.250873
10.3611	0.424109	10.3611	0.299857	5.18056	0.250539
10.3681	0.424109	10.3681	0.299857	5.18403	0.250873
10.375	0.424109	10.375	0.299857	5.1875	0.250539
10.3819	0.424109	10.3819	0.299857	5.19097	0.250539
10.3889	0.424109	10.3889	0.299857	5.19444	0.250873
10.3958	0.424109	10.3958	0.299857	5.19792	0.250873
10.4028	0.424109	10.4028	0.299857	5.20139	0.250539
10.4097	0.424109	10.4097	0.299857	5.20486	0.250873
10.4167	0.424109	10.4167	0.299857	5.20833	0.250873
10.4236	0.424109	10.4236	0.299857	5.21181	0.250873
10.4306	0.424109	10.4306	0.299857	5.21528	0.250873
10.4375	0.424109	10.4375	0.299857	5.21875	0.250873
10.4444	0.424109	10.4444	0.299857	5.22222	0.250873
10.4514	0.424109	10.4514	0.299857	5.22569	0.250873
10.4583	0.424109	10.4583	0.299857	5.22917	0.250539
10.4653	0.424109	10.4653	0.299857	5.23264	0.250873
10.4722	0.424109	10.4722	0.299857	5.23611	0.250873
10.4792	0.424109	10.4792	0.299857	5.23958	0.250873
10.4861	0.424109	10.4861	0.299857	5.24306	0.250873
10.4931	0.424109	10.4931	0.299857	5.24653	0.250873
10.5	0.424109	10.5	0.299857	5.25	0.250539
10.5069	0.424109	10.5069	0.299857	5.25347	0.250873
10.5139	0.424109	10.5139	0.299857	5.25694	0.250873
10.5208	0.424109	10.5208	0.299857	5.26042	0.250873
10.5278	0.424109	10.5278	0.299857	5.26389	0.250539
10.5347	0.424109	10.5347	0.299857	5.26736	0.250539
10.5417	0.424109	10.5417	0.299857	5.27083	0.250539
10.5486	0.424109	10.5486	0.299857	5.27431	0.250873
10.5556	0.424109	10.5556	0.299857	5.27778	0.250873
10.5625	0.424109	10.5625	0.299857	5.28125	0.250873
10.5694	0.424109	10.5694	0.299857	5.28472	0.250539
10.5764	0.424109	10.5764	0.299857	5.28819	0.250873
10.5833	0.424109	10.5833	0.299857	5.29167	0.250539
10.5903	0.424109	10.5903	0.299857	5.29514	0.250539
10.5972	0.424109	10.5972	0.299857	5.29861	0.250873
10.6042	0.424109	10.6042	0.299857	5.30208	0.250873
10.6111	0.424109	10.6111	0.299857	5.30556	0.250873
10.6181	0.424109	10.6181	0.299857	5.30903	0.250539
10.625	0.424109	10.625	0.299857	5.3125	0.250873
10.6319	0.424109	10.6319	0.299857	5.31597	0.250539
10.6389	0.424109	10.6389	0.299857	5.31944	0.250873
10.6458	0.424109	10.6458	0.299857	5.32292	0.250539
10.6528	0.424109	10.6528	0.299857	5.32639	0.250539
10.6597	0.424109	10.6597	0.299857	5.32986	0.250539
10.6667	0.424109	10.6667	0.299857	5.33333	0.250539
10.6736	0.424109	10.6736	0.299857	5.33681	0.250873
10.6806	0.424109	10.6806	0.299857	5.34028	0.250539
10.6875	0.424109	10.6875	0.299857	5.34375	0.250539
10.6944	0.424109	10.6944	0.299857	5.34722	0.250873
10.7014	0.424109	10.7014	0.299857	5.35069	0.250539
10.7083	0.424109	10.7083	0.299857	5.35417	0.250539
10.7153	0.424109	10.7153	0.299857	5.35764	0.250539
10.7222	0.424109	10.7222	0.299857	5.36111	0.250539
10.7292	0.424109	10.7292	0.299857	5.36458	0.250539
10.7361	0.424109	10.7361	0.299857	5.36806	0.250539
10.7431	0.424109	10.7431	0.299857	5.37153	0.250539
10.75	0.424109	10.75	0.299857	5.375	0.250539
10.7569	0.424109	10.7569	0.299857	5.37847	0.250539
10.7639	0.424109	10.7639	0.299857	5.38194	0.250539
10.7708	0.424109	10.7708	0.299857	5.38542	0.250539
10.7778	0.424109	10.7778	0.299857	5.38889	0.250539
10.7847	0.424109	10.7847	0.299857	5.39236	0.250539
10.7917	0.424109	10.7917	0.299857	5.39583	0.250539
10.7986	0.424109	10.7986	0.299857	5.39931	0.250539
10.8056	0.424109	10.8056	0.299857	5.40278	0.250539
10.8125	0.424109	10.8125	0.299857	5.40625	0.250873
10.8194	0.424109	10.8194	0.299857	5.40972	0.250539
10.8264	0.424109	10.8264	0.299857	5.41319	0.250539
10.8333	0.424109	10.8333	0.299857	5.41667	0.250539
10.8403	0.424109	10.8403	0.299857	5.42014	0.250539
10.8472	0.424109	10.8472	0.299857	5.42361	0.250873
10.8542	0.424109	10.8542	0.299857	5.42708	0.250539
10.8611	0.424109	10.8611	0.299857	5.43056	0.250539
10.8681	0.424109	10.8681	0.299857	5.43403	0.250539
10.875	0.424109	10.875	0.299857	5.4375	0.250539
10.8819	0.424109	10.8819	0.299857	5.44097	0.250539
10.8889	0.424109	10.8889	0.299857	5.44444	0.250539
10.8958	0.424109	10.8958	0.299857	5.44792	0.250539
10.9028	0.424109	10.9028	0.299857	5.45139	0.250539
10.9097	0.424109	10.9097	0.299857	5.45486	0.250539
10.9167	0.424109	10.9167	0.299857	5.45833	0.250539
10.9236	0.424109	10.9236	0.299857	5.46181	0.250873
10.9306	0.424109	10.9306	0.299857	5.46528	0.250873
10.9375	0.424109	10.9375	0.299857	5.46875	0.250539
10.9444	0.424109	10.9444	0.299857	5.47222	0.250204
10.9514	0.424109	10.9514	0.299857	5.47569	0.250539
10.9583	0.424109	10.9583	0.299857	5.47917	0.250159
10.9653	0.424109	10.9653	0.299857	5.48264	0.250439
10.9722	0.424109	10.9722	0.299857	5.48611	0.25078
10.9792	0.424109	10.9792	0.299857	5.48958	0.25078
10.9861	0.424109	10.9861	0.299857	5.49306	0.25078
10.9931	0.424109	10.9931	0.299857	5.49653	0.250755
11	0.424109	11	0.299857	5.5	0.250728
11.0069	0.424109	11.0069	0.299857	5.50347	0.249197
11.0139	0.424109	11.0139	0.299857	5.50694	0.249533
11.0208	0.424109	11.0208	0.299857	5.51042	0.249533
11.0278	0.424109	11.0278	0.299857	5.51389	0.249533
11.0347	0.424109	11.0347	0.299857	5.51736	0.249197
11.0417	0.424109	11.0417	0.299857	5.52083	0.249533
11.0486	0.424109	11.0486	0.299857	5.52431	0.249197
11.0556	0.424109	11.0556	0.299857	5.52778	0.249197
11.0625	0.424109	11.0625	0.299857	5.53125	0.249533
11.0694	0.424109	11.0694	0.299857	5.53472	0.249533
11.0764	0.424109	11.0764	0.299857	5.53819	0.249533
11.0833	0.424109	11.0833	0.299857	5.54167	0.249533
11.0903	0.424109	11.0903	0.299857	5.54514	0.249533
11.0972	0.424109	11.0972	0.299857	5.54861	0.249533
11.1042	0.424109	11.1042	0.299857	5.55208	0.249533
11.1111	0.424109	11.1111	0.299857	5.55556	0.249868
11.1181	0.424109	11.1181	0.299857	5.55903	0.249533
11.125	0.424109	11.125	0.299857	5.5625	0.249461
11.1319	0.424109	11.1319	0.299857	5.56597	0.249771
11.1389	0.424109	11.1389	0.299857	5.56944	0.249771
11.1458	0.424109	11.1458	0.299857	5.57292	0.249771
11.1528	0.424109	11.1528	0.299857	5.57639	0.249871
11.1597	0.424109	11.1597	0.299857	5.57986	0.249871
11.1667	0.424109	11.1667	0.299857	5.58333	0.249313
11.1736	0.424109	11.1736	0.299857	5.58681	0.249187
11.1806	0.424109	11.1806	0.299857	5.59028	0.249197
11.1875	0.424109	11.1875	0.299857	5.59375	0.249197
11.1944	0.424109	11.1944	0.299857	5.59722	0.249533
11.2014	0.424109	11.2014	0.299857	5.60069	0.249533
11.2083	0.424109	11.2083	0.299857	5.60417	0.249533
11.2153	0.424109	11.2153	0.299857	5.60764	0.249533
11.2222	0.424109	11.2222	0.299857	5.61111	0.249533
11.2292	0.424109	11.2292	0.299857	5.61458	0.249533
11.2361	0.424109	11.2361	0.299857	5.61806	0.249533
11.2431	0.424109	11.2431	0.299857	5.62153	0.249868
11.25	0.424109	11.25	0.299857	5.625	0.249533
11.2569	0.424109	11.2569	0.299857	5.62847	0.249533
11.2639	0.424109	11.2639	0.299857	5.63194	0.249533
11.2708	0.424109	11.2708	0.299857	5.63542	0.249533
11.2778	0.424109	11.2778	0.299857	5.63889	0.249868
11.2847	0.424109	11.2847	0.299857	5.64236	0.249533
11.2917	0.424109	11.2917	0.299857	5.64583	0.249533
11.2986	0.424109	11.2986	0.299857	5.64931	0.249868
11.3056	0.424109	11.3056	0.299857	5.65278	0.249533
11.3125	0.424109	11.3125	0.299857	5.65625	0.249533
11.3194	0.424109	11.3194	0.299857	5.65972	0.249533
11.3264	0.424109	11.3264	0.299857	5.66319	0.249868
11.3333	0.424109	11.3333	0.299857	5.66667	0.249533
11.3403	0.424109	11.3403	0.299857	5.67014	0.249533
11.3472	0.424109	11.3472	0.299857	5.67361	0.249533
11.3542	0.424109	11.3542	0.299857	5.67708	0.249533
11.3611	0.424109	11.3611	0.299857	5.68056	0.249533
11.3681	0.424109	11.3681	0.299857	5.68403	0.249533
11.375	0.424109	11.375	0.299857	5.6875	0.249868
11.3819	0.424109	11.3819	0.299857	5.69097	0.249868
11.3889	0.424109	11.3889	0.299857	5.69444	0.249868
11.3958	0.424109	11.3958	0.299857	5.69792	0.249868
11.4028	0.424109	11.4028	0.299857	5.70139	0.249868
11.4097	0.424109	11.4097	0.299857	5.70486	0.249868
11.4167	0.424109	11.4167	0.299857	5.70833	0.249533
11.4236	0.424109	11.4236	0.299857	5.71181	0.249868
11.4306	0.424109	11.4306	0.299857	5.71528	0.249533
11.4375	0.424109	11.4375	0.299857	5.71875	0.249868
11.4444	0.424109	11.4444	0.299857	5.72222	0.249868
11.4514	0.424109	11.4514	0.299857	5.72569	0.249868
11.4583	0.424109	11.4583	0.299857	5.72917	0.249868
11.4653	0.424109	11.4653	0.299857	5.73264	0.249533
11.4722	0.424109	11.4722	0.299857	5.73611	0.249533
11.4792	0.424109	11.4792	0.299857	5.73958	0.249533
11.4861	0.424109	11.4861	0.299857	5.74306	0.249868
11.4931	0.424109	11.4931	0.299857	5.74653	0.249868
11.5	0.424109	11.5	0.299857	5.75	0.249868
11.5069	0.424109	11.5069	0.299857	5.75347	0.249868
11.5139	0.424109	11.5139	0.299857	5.75694	0.249868
11.5208	0.424109	11.5208	0.299857	5.76042	0.249868
11.5278	0.424109	11.5278	0.299857	5.76389	0.249868
11.5347	0.424109	11.5347	0.299857	5.76736	0.249868
11.5417	0.424109	11.5417	0.299857	5.77083	0.249533
11.5486	0.424109	11.5486	0.299857	5.77431	0.249868
11.5556	0.424109	11.5556	0.299857	5.77778	0.249868
11.5625	0.424109	11.5625	0.299857	5.78125	0.249533
11.5694	0.424109	11.5694	0.299857	5.78472	0.249533
11.5764	0.424109	11.5764	0.299857	5.78819	0.249533
11.5833	0.424109	11.5833	0.299857	5.79167	0.249533
11.5903	0.424109	11.5903	0.299857	5.79514	0.249533
11.5972	0.424109	11.5972	0.299857	5.79861	0.249533
11.6042	0.424109	11.6042	0.299857	5.80208	0.249533
11.6111	0.424109	11.6111	0.299857	5.80556	0.249533
11.6181	0.424109	11.6181	0.299857	5.80903	0.249533
11.625	0.424109	11.625	0.299857	5.8125	0.249533
11.6319	0.424109	11.6319	0.299857	5.81597	0.249533
11.6389	0.424109	11.6389	0.299857	5.81944	0.249533
11.6458	0.424109	11.6458	0.299857	5.82292	0.249533
11.6528	0.424109	11.6528	0.299857	5.82639	0.249533
11.6597	0.424109	11.6597	0.299857	5.82986	0.249533
11.6667	0.424109	11.6667	0.299857	5.83333	0.249533
11.6736	0.424109	11.6736	0.299857	5.83681	0.249533
11.6806	0.424109	11.6806	0.299857	5.84028	0.249533
11.6875	0.424109	11.6875	0.299857	5.84375	0.249533
11.6944	0.424109	11.6944	0.299857	5.84722	0.249533
11.7014	0.424109	11.7014	0.299857	5.85069	0.249533
11.7083	0.424109	11.7083	0.299857	5.85417	0.249533
11.7153	0.424109	11.7153	0.299857	5.85764	0.249868
11.7222	0.424109	11.7222	0.299857	5.86111	0.249533
11.7292	0.424109	11.7292	0.299857	5.86458	0.249533
11.7361	0.424109	11.7361	0.299857	5.86806	0.249533
11.7431	0.424109	11.7431	0.299857	5.87153	0.249533
11.75	0.424109	11.75	0.299857	5.875	0.249533
11.7569	0.424109	11.7569	0.299857	5.87847	0.249533
11.7639	0.424109	11.7639	0.299468	5.88194	0.249533
11.7708	0.424109	11.7708	0.299468	5.88542	0.249533
11.7778	0.424109	11.7778	0.299079	5.88889	0.249533
11.7847	0.424109	11.7847	0.299079	5.89236	0.249533
11.7917	0.424109	11.7917	0.299468	5.89583	0.249533
11.7986	0.424109	11.7986	0.299079	5.89931	0.249533
11.8056	0.424109	11.8056	0.299468	5.90278	0.249533
11.8125	0.424109	11.8125	0.299079	5.90625	0.249533
11.8194	0.424109	11.8194	0.299079	5.90972	0.249533
11.8264	0.424109	11.8264	0.299079	5.91319	0.249533
11.8333	0.424109	11.8333	0.299079	5.91667	0.249533
11.8403	0.424109	11.8403	0.299468	5.92014	0.249533
11.8472	0.424109	11.8472	0.299079	5.92361	0.249533
11.8542	0.424109	11.8542	0.299468	5.92708	0.249533
11.8611	0.424109	11.8611	0.299079	5.93056	0.249533
11.8681	0.424109	11.8681	0.299079	5.93403	0.249533
11.875	0.424109	11.875	0.299079	5.9375	0.249533
11.8819	0.424109	11.8819	0.299079	5.94097	0.249533
11.8889	0.424109	11.8889	0.299079	5.94444	0.249533
11.8958	0.424109	11.8958	0.299079	5.94792	0.249533
11.9028	0.424109	11.9028	0.299079	5.95139	0.249533
11.9097	0.424109	11.9097	0.299079	5.95486	0.249533
11.9167	0.424109	11.9167	0.299079	5.95833	0.249533
11.9236	0.424109	11.9236	0.299079	5.96181	0.249868
11.9306	0.424109	11.9306	0.299079	5.96528	0.249533
11.9375	0.424109	11.9375	0.299079	5.96875	0.249533
11.9444	0.424109	11.9444	0.299079	5.97222	0.249533
11.9514	0.424109	11.9514	0.299079	5.97569	0.249533
11.9583	0.424109	11.9583	0.299079	5.97917	0.249533
11.9653	0.424109	11.9653	0.299079	5.98264	0.249533
11.9722	0.424109	11.9722	0.299079	5.98611	0.249533
11.9792	0.424109	11.9792	0.299079	5.98958	0.249533
11.9861	0.424109	11.9861	0.299079	5.99306	0.249533
11.9931	0.424109	11.9931	0.299079	5.99653	0.249533
12	0.424109	12	0.299079	6	0.249197
12.0069	0.424109	12.0069	0.299079	6.00347	0.249533
12.0139	0.424109	12.0139	0.299079	6.00694	0.249533
12.0208	0.424109	12.0208	0.299079	6.01042	0.249533
12.0278	0.424109	12.0278	0.299079	6.01389	0.249533
12.0347	0.424109	12.0347	0.299079	6.01736	0.249533
12.0417	0.424109	12.0417	0.299079	6.02083	0.249533
12.0486	0.424109	12.0486	0.299079	6.02431	0.249533
12.0556	0.424109	12.0556	0.299079	6.02778	0.249533
12.0625	0.424109	12.0625	0.299079	6.03125	0.249533
12.0694	0.424109	12.0694	0.299079	6.03472	0.249533
12.0764	0.424109	12.0764	0.299079	6.03819	0.249533
12.0833	0.424109	12.0833	0.299079	6.04167	0.249197
12.0903	0.424109	12.0903	0.299079	6.04514	0.249533
12.0972	0.424109	12.0972	0.299079	6.04861	0.249533
12.1042	0.424109	12.1042	0.299079	6.05208	0.249533
12.1111	0.424109	12.1111	0.299079	6.05556	0.249533
12.1181	0.424109	12.1181	0.299079	6.05903	0.249533
12.125	0.424109	12.125	0.299079	6.0625	0.249533
12.1319	0.424109	12.1319	0.299079	6.06597	0.249533
12.1389	0.424109	12.1389	0.299079	6.06944	0.249197
12.1458	0.424109	12.1458	0.299079	6.07292	0.249533
12.1528	0.424109	12.1528	0.299079	6.07639	0.249533
12.1597	0.424109	12.1597	0.299079	6.07986	0.249533
12.1667	0.424109	12.1667	0.299079	6.08333	0.249533
12.1736	0.424109	12.1736	0.299079	6.08681	0.249533
12.1806	0.424109	12.1806	0.299079	6.09028	0.249533
12.1875	0.424109	12.1875	0.299079	6.09375	0.249533
12.1944	0.424109	12.1944	0.299079	6.09722	0.249533
12.2014	0.424109	12.2014	0.299079	6.10069	0.249533
12.2083	0.424109	12.2083	0.299079	6.10417	0.249533
12.2153	0.424109	12.2153	0.299079	6.10764	0.249533
12.2222	0.424109	12.2222	0.299079	6.11111	0.249197
12.2292	0.424109	12.2292	0.299079	6.11458	0.249197
12.2361	0.424109	12.2361	0.299079	6.11806	0.249533
12.2431	0.424109	12.2431	0.299079	6.12153	0.249533
12.25	0.424109	12.25	0.299079	6.125	0.249197
12.2569	0.424109	12.2569	0.299079	6.12847	0.249533
12.2639	0.424109	12.2639	0.299079	6.13194	0.249533
12.2708	0.424109	12.2708	0.299079	6.13542	0.249533
12.2778	0.424109	12.2778	0.299079	6.13889	0.249533
12.2847	0.424109	12.2847	0.299079	6.14236	0.249533
12.2917	0.424109	12.2917	0.299079	6.14583	0.249197
12.2986	0.424109	12.2986	0.299079	6.14931	0.249533
12.3056	0.424109	12.3056	0.299079	6.15278	0.249533
12.3125	0.424109	12.3125	0.299079	6.15625	0.249533
12.3194	0.424109	12.3194	0.299079	6.15972	0.249197
12.3264	0.424109	12.3264	0.299079	6.16319	0.249533
12.3333	0.424109	12.3333	0.299079	6.16667	0.249533
12.3403	0.424109	12.3403	0.299079	6.17014	0.249533
12.3472	0.424109	12.3472	0.299079	6.17361	0.249197
12.3542	0.424109	12.3542	0.299079	6.17708	0.249197
12.3611	0.424109	12.3611	0.29869	6.18056	0.249197
12.3681	0.424109	12.3681	0.299079	6.18403	0.249197
12.375	0.424109	12.375	0.29869	6.1875	0.249197
12.3819	0.424109	12.3819	0.299079	6.19097	0.249197
12.3889	0.424109	12.3889	0.299079	6.19444	0.249197
12.3958	0.424109	12.3958	0.29869	6.19792	0.249533
12.4028	0.424109	12.4028	0.299079	6.20139	0.249197
12.4097	0.424109	12.4097	0.299079	6.20486	0.249197
12.4167	0.424109	12.4167	0.29869	6.20833	0.249197
12.4236	0.424109	12.4236	0.29869	6.21181	0.249197
12.4306	0.424109	12.4306	0.29869	6.21528	0.249197
12.4375	0.424109	12.4375	0.29869	6.21875	0.249533
12.4444	0.424109	12.4444	0.29869	6.22222	0.249197
12.4514	0.424109	12.4514	0.299079	6.22569	0.249197
12.4583	0.424109	12.4583	0.29869	6.22917	0.249197
12.4653	0.424109	12.4653	0.29869	6.23264	0.249197
12.4722	0.424109	12.4722	0.29869	6.23611	0.249197
12.4792	0.424109	12.4792	0.29869	6.23958	0.249197
12.4861	0.424109	12.4861	0.29869	6.24306	0.249197
12.4931	0.424109	12.4931	0.29869	6.24653	0.249197
12.5	0.424109	12.5	0.29869	6.25	0.249197
12.5069	0.424109	12.5069	0.29869	6.25347	0.249197
12.5139	0.424109	12.5139	0.29869	6.25694	0.249197
12.5208	0.424109	12.5208	0.29869	6.26042	0.249197
12.5278	0.424109	12.5278	0.29869	6.26389	0.249197
12.5347	0.424109	12.5347	0.29869	6.26736	0.249197
12.5417	0.424109	12.5417	0.29869	6.27083	0.249197
12.5486	0.424109	12.5486	0.29869	6.27431	0.249197
12.5556	0.424109	12.5556	0.29869	6.27778	0.249197
12.5625	0.424109	12.5625	0.29869	6.28125	0.249197
12.5694	0.424109	12.5694	0.29869	6.28472	0.249197
12.5764	0.424109	12.5764	0.29869	6.28819	0.249197
12.5833	0.424109	12.5833	0.29869	6.29167	0.249197
12.5903	0.424109	12.5903	0.299079	6.29514	0.249197
12.5972	0.424109	12.5972	0.29869	6.29861	0.249197
12.6042	0.424109	12.6042	0.29869	6.30208	0.249197
12.6111	0.424109	12.6111	0.29869	6.30556	0.249197
12.6181	0.424109	12.6181	0.29869	6.30903	0.249197
12.625	0.424109	12.625	0.299079	6.3125	0.24886
12.6319	0.424109	12.6319	0.29869	6.31597	0.24886
12.6389	0.424109	12.6389	0.29869	6.31944	0.249197
12.6458	0.424109	12.6458	0.29869	6.32292	0.249197
12.6528	0.424109	12.6528	0.29869	6.32639	0.249197
12.6597	0.424109	12.6597	0.29869	6.32986	0.24886
12.6667	0.424109	12.6667	0.29869	6.33333	0.24886
12.6736	0.424109	12.6736	0.29869	6.33681	0.249197
12.6806	0.424109	12.6806	0.29869	6.34028	0.249197
12.6875	0.424109	12.6875	0.29869	6.34375	0.249197
12.6944	0.424109	12.6944	0.29869	6.34722	0.249197
12.7014	0.424109	12.7014	0.29869	6.35069	0.249197
12.7083	0.424109	12.7083	0.29869	6.35417	0.249197
12.7153	0.424109	12.7153	0.29869	6.35764	0.249197
12.7222	0.424109	12.7222	0.29869	6.36111	0.249197
12.7292	0.424109	12.7292	0.29869	6.36458	0.249197
12.7361	0.424109	12.7361	0.29869	6.36806	0.249197
12.7431	0.424109	12.7431	0.29869	6.37153	0.24886
12.75	0.424109	12.75	0.29869	6.375	0.249197
12.7569	0.424109	12.7569	0.29869	6.37847	0.24886
12.7639	0.424109	12.7639	0.29869	6.38194	0.24886
12.7708	0.424109	12.7708	0.29869	6.38542	0.24886
12.7778	0.424109	12.7778	0.29869	6.38889	0.24886
12.7847	0.424109	12.7847	0.29869	6.39236	0.249197
12.7917	0.424109	12.7917	0.29869	6.39583	0.24886
12.7986	0.424109	12.7986	0.29869	6.39931	0.24886
12.8056	0.424109	12.8056	0.29869	6.40278	0.249197
12.8125	0.424109	12.8125	0.29869	6.40625	0.24886
12.8194	0.424109	12.8194	0.29869	6.40972	0.249197
12.8264	0.424109	12.8264	0.29869	6.41319	0.249197
12.8333	0.424109	12.8333	0.29869	6.41667	0.249197
12.8403	0.424109	12.8403	0.29869	6.42014	0.24886
12.8472	0.424109	12.8472	0.29869	6.42361	0.24886
12.8542	0.424109	12.8542	0.29869	6.42708	0.24886
12.8611	0.424109	12.8611	0.29869	6.43056	0.249197
12.8681	0.424109	12.8681	0.29869	6.43403	0.249197
12.875	0.424109	12.875	0.29869	6.4375	0.24886
12.8819	0.424109	12.8819	0.29869	6.44097	0.24886
12.9306	0.424109	12.8889	0.29869	6.44444	0.24886
12.9375	0.424109	12.8958	0.29869	6.44792	0.24886
12.9444	0.424109	12.9028	0.29869	6.45139	0.24886
12.9514	0.424109	12.9097	0.29869	6.45486	0.24886
12.9583	0.424109	12.9167	0.29869	6.45833	0.24886
12.9653	0.424109	12.9236	0.29869	6.46181	0.24886
12.9722	0.424109	12.9306	0.29869	6.46528	0.248524
12.9792	0.424109	12.9375	0.29869	6.46875	0.249197
12.9861	0.424109	12.9444	0.29869	6.47222	0.249197
12.9931	0.424109	12.9514	0.29869	6.47569	0.24886
13	0.424109	12.9583	0.29869	6.47917	0.24886
13.0069	0.424109	12.9653	0.29869	6.48264	0.24886
13.0139	0.424109	12.9722	0.29869	6.48611	0.24886
13.0208	0.424109	12.9792	0.29869	6.48958	0.24886
13.0278	0.424109	12.9861	0.29869	6.49306	0.24886
13.0347	0.424109	12.9931	0.29869	6.49653	0.24886
13.0417	0.424109	13	0.29869	6.5	0.24886
13.0486	0.424109	13.0069	0.29869	6.50347	0.249197
13.0556	0.424109	13.0139	0.2983	6.50694	0.24886
13.0625	0.424109	13.0208	0.302953	6.51042	0.249197
13.0694	0.424109	13.0278	0.298449	6.51389	0.249197
13.0764	0.424109	13.0347	0.298449	6.51736	0.24886
13.0833	0.424109	13.0417	0.298449	6.52083	0.24886
13.0903	0.424109	13.0486	0.298449	6.52431	0.249197
13.0972	0.424109	13.0556	0.298449	6.52778	0.24886
13.1042	0.424109	13.0625	0.298449	6.53125	0.24886
13.1111	0.424109	13.0694	0.298449	6.53472	0.24886
13.1181	0.424109	13.0764	0.298449	6.53819	0.24886
13.125	0.424109	13.0833	0.298449	6.54167	0.24886
13.1319	0.424109	13.0903	0.298449	6.54514	0.249197
13.1389	0.424109	13.0972	0.298449	6.54861	0.24886
13.1458	0.424109	13.1042	0.298051	6.55208	0.24886
13.1528	0.424109	13.1111	0.298449	6.55556	0.249197
13.1597	0.424109	13.1181	0.298449	6.55903	0.24886
13.1667	0.424109	13.125	0.298449	6.5625	0.24886
13.1736	0.424109	13.1319	0.298449	6.56597	0.24886
13.1806	0.424109	13.1389	0.298051	6.56944	0.249197
13.1875	0.424109	13.1458	0.298449	6.57292	0.24886
13.1944	0.424109	13.1528	0.298051	6.57639	0.24886
13.2014	0.424109	13.1597	0.298051	6.57986	0.249197
13.2083	0.424109	13.1667	0.298449	6.58333	0.24886
13.2153	0.424109	13.1736	0.298051	6.58681	0.24886
13.2222	0.424109	13.1806	0.298051	6.59028	0.24886
13.2292	0.424109	13.1875	0.298051	6.59375	0.24886
13.2361	0.424109	13.1944	0.298449	6.59722	0.24886
13.2431	0.424109	13.2014	0.298051	6.60069	0.24886
13.25	0.424109	13.2083	0.298051	6.60417	0.24886
13.2569	0.424109	13.2153	0.298051	6.60764	0.249197
13.2639	0.424109	13.2222	0.298051	6.61111	0.24886
13.2708	0.424109	13.2292	0.298449	6.61458	0.24886
13.2778	0.424109	13.2361	0.298051	6.61806	0.24886
13.2847	0.424109	13.2431	0.298051	6.62153	0.24886
13.2917	0.424109	13.25	0.298051	6.625	0.24886
13.2986	0.424109	13.2569	0.298051	6.62847	0.24886
13.3056	0.424109	13.2639	0.298051	6.63194	0.24886
13.3125	0.424109	13.2708	0.298051	6.63542	0.24886
13.3194	0.424109	13.2778	0.298051	6.63889	0.24886
13.3264	0.424109	13.2847	0.298051	6.64236	0.248524
13.3333	0.424109	13.2917	0.298051	6.64583	0.24886
13.3403	0.424109	13.2986	0.298051	6.64931	0.24886
13.3472	0.424109	13.3056	0.298051	6.65278	0.24886
13.3542	0.424109	13.3125	0.298051	6.65625	0.24886
13.3611	0.424109	13.3194	0.298051	6.65972	0.24886
13.3681	0.424109	13.3264	0.298051	6.66319	0.24886
13.375	0.424109	13.3333	0.298051	6.66667	0.24886
13.3819	0.424109	13.3403	0.298051	6.67014	0.248524
13.3889	0.424109	13.3472	0.298051	6.67361	0.249197
13.3958	0.424109	13.3542	0.298051	6.67708	0.24886
13.4028	0.424109	13.3611	0.298051	6.68056	0.24886
13.4097	0.424109	13.3681	0.298051	6.68403	0.24886
13.4167	0.424109	13.375	0.298051	6.6875	0.24886
13.4236	0.424109	13.3819	0.298051	6.69097	0.24886
13.4306	0.424109	13.3889	0.298051	6.69444	0.248524
13.4375	0.424109	13.3958	0.297652	6.69792	0.24886
13.4444	0.424109	13.4028	0.297652	6.70139	0.24886
13.4514	0.424109	13.4097	0.297652	6.70486	0.24886
13.4583	0.424109	13.4167	0.298051	6.70833	0.24886
13.4653	0.424109	13.4236	0.297652	6.71181	0.249197
13.4722	0.424109	13.4306	0.298051	6.71528	0.24886
13.4792	0.424109	13.4375	0.297652	6.71875	0.24886
13.4861	0.424109	13.4444	0.298051	6.72222	0.24886
13.4931	0.424109	13.4514	0.297652	6.72569	0.24886
13.5	0.424109	13.4583	0.297652	6.72917	0.24886
13.5069	0.424109	13.4653	0.297652	6.73264	0.24886
13.5139	0.424109	13.4722	0.297652	6.73611	0.24886
13.5208	0.424109	13.4792	0.297652	6.73958	0.24886
13.5278	0.424109	13.4861	0.297652	6.74306	0.24886
13.5347	0.424109	13.4931	0.298051	6.74653	0.249197
13.5417	0.424109	13.5	0.297652	6.75	0.248524
13.5486	0.424109	13.5069	0.297652	6.75347	0.24886
13.5556	0.424109	13.5139	0.297652	6.75694	0.249197
13.5625	0.424109	13.5208	0.297652	6.76042	0.24886
13.5694	0.424109	13.5278	0.297652	6.76389	0.24886
13.5764	0.424109	13.5347	0.297652	6.76736	0.24886
13.5833	0.424109	13.5417	0.297652	6.77083	0.24886
13.5903	0.424109	13.5486	0.297652	6.77431	0.24886
13.5972	0.424109	13.5556	0.298051	6.77778	0.24886
13.6042	0.424109	13.5625	0.297652	6.78125	0.24886
13.6111	0.424109	13.5694	0.297652	6.78472	0.24886
13.6181	0.424109	13.5764	0.298051	6.78819	0.24886
13.625	0.424109	13.5833	0.297652	6.79167	0.24886
13.6319	0.424109	13.5903	0.298051	6.79514	0.248524
13.6389	0.424109	13.5972	0.297652	6.79861	0.248524
13.6458	0.424109	13.6042	0.298051	6.80208	0.248524
13.6528	0.424109	13.6111	0.297652	6.80556	0.248524
13.6597	0.424109	13.6181	0.297652	6.80903	0.24886
13.6667	0.424109	13.625	0.297652	6.8125	0.248524
13.6736	0.424109	13.6319	0.297652	6.81597	0.248524
13.6806	0.424109	13.6389	0.297652	6.81944	0.248524
13.6875	0.424109	13.6458	0.297652	6.82292	0.248524
13.6944	0.424109	13.6528	0.297652	6.82639	0.24886
13.7014	0.424109	13.6597	0.297652	6.82986	0.248524
13.7083	0.424109	13.6667	0.297652	6.83333	0.248524
13.7153	0.424109	13.6736	0.297652	6.83681	0.248524
13.7222	0.424109	13.6806	0.297652	6.84028	0.248524
13.7292	0.424109	13.6875	0.297652	6.84375	0.248524
13.7361	0.424109	13.6944	0.297652	6.84722	0.248524
13.7431	0.424109	13.7014	0.297652	6.85069	0.24886
13.75	0.424109	13.7083	0.297652	6.85417	0.24886
13.7569	0.424109	13.7153	0.297652	6.85764	0.248524
13.7639	0.424109	13.7222	0.298051	6.86111	0.248524
13.7708	0.424109	13.7292	0.297652	6.86458	0.24886
13.7778	0.424109	13.7361	0.297652	6.86806	0.24886
13.7847	0.424109	13.7431	0.297652	6.87153	0.248524
13.7917	0.424109	13.75	0.297652	6.875	0.248524
13.7986	0.424109	13.7569	0.297652	6.87847	0.248524
13.8056	0.424109	13.7639	0.297652	6.88194	0.24886
13.8125	0.424109	13.7708	0.297652	6.88542	0.24886
13.8194	0.424109	13.7778	0.297652	6.88889	0.24886
13.8264	0.424109	13.7847	0.297652	6.89236	0.24886
13.8333	0.424109	13.7917	0.297652	6.89583	0.24886
13.8403	0.424109	13.7986	0.297652	6.89931	0.24886
13.8472	0.424109	13.8056	0.297652	6.90278	0.24886
13.8542	0.424109	13.8125	0.297652	6.90625	0.24886
13.8611	0.424109	13.8194	0.297652	6.90972	0.24886
13.8681	0.424109	13.8264	0.297652	6.91319	0.24886
13.875	0.424109	13.8333	0.297652	6.91667	0.24886
13.8819	0.424109	13.8403	0.297652	6.92014	0.24886
13.8889	0.424109	13.8472	0.297652	6.92361	0.24886
13.8958	0.424109	13.8542	0.297253	6.92708	0.24886
13.9028	0.424109	13.8611	0.297253	6.93056	0.24886
13.9097	0.424109	13.8681	0.297253	6.93403	0.24886
[truncated: 19,759 more rows]
