# Supplementary material for: Experimental study on the evaluation in thermal-hydraulic-mechanical-chemical properties of cement-stabilized clay
Source: PLoS One. 2024 Nov 21;19(11):e0313760. doi: 10.1371/journal.pone.0313760 (PMC11581339; doi:10.1371/journal.pone.0313760)
Supplement: S5 Data — (XLSX) [file pone.0313760.s005.xlsx]

## Sheet: Sheet1
curing time cement content	1	3	7	28	90
0	33.9914	67.4027	101.061	187.41	283.505
0.06	80.8124	148.863	218.917	403.137	541.951
0.12	159.734	235.032	365.116	856.112	2046.37
