# Supplementary material for: Experimental study on the evaluation in thermal-hydraulic-mechanical-chemical properties of cement-stabilized clay
Source: PLoS One. 2024 Nov 21;19(11):e0313760. doi: 10.1371/journal.pone.0313760 (PMC11581339; doi:10.1371/journal.pone.0313760)
Supplement: S6 Data — (XLSX) [file pone.0313760.s006.xlsx]

## Sheet: Sheet1
curing time cement content	1	3	7	28	90
0% cement	14.2051	16.6972	19.4386	23.6752	28.4102
6% cement	36.6342	41.8677	52.9522	73.2684	80.1776
12% cement	43.556	68.2842	95.1991	122.363	145.291
