# Supplementary material for: Experimental study on the evaluation in thermal-hydraulic-mechanical-chemical properties of cement-stabilized clay
Source: PLoS One. 2024 Nov 21;19(11):e0313760. doi: 10.1371/journal.pone.0313760 (PMC11581339; doi:10.1371/journal.pone.0313760)
Supplement: S7 Data — (XLSX) [file pone.0313760.s007.xlsx]

## Sheet: Sheet1
0% cement													6% cement														12% cement
curing 1 days		curing 3 days			curing 7 days		curing 28 days			curing 90 days			curing 1 days			curing 3 days		curing 7 days		curing 28 days			curing 90 days				curing 1 days			curing 3 days		curing 7 days			curing 28 days			curing 90 days
stain	stress	stain	stress		stain	stress	stain	stress		stain	stress		stain	stress		stain	stress	stain	stress	stain	stress		stain	stress			stain	stress		stain	stress	stain	stress		stain	stress		stain	stress
-0.056206	-0.463941	0	0		0.034729	0.165668				-0.110634	3.93844		0.023139	0		0	0	0	0	0	0		-0.009501	-0.919298			0	0		1.85062	-1.96913	0	0		0	0		-0.0196735	26.3572
-0.595185	-0.537056	0.07137	0.444757		0.026914	0.346146				-0.094937	4.08853		-0.732369	0.0395992				0	0	0.0141947	0.0414001		-0.018596	-0.812638			0.0156703	0.384572		0.0131022	-2.12547	0.000145614	0.112312		0.01724	2.5624		-0.0161898	25.8044
-0.02929	-0.398674	0.064599	0.577965		0.029812	0.682995				-0.108317	3.99293		0.008294	0.0791983				-0.0206145	0.107005	0.0246871	0.0621843		0.029927	-0.720368			0.026229	0.769143		0.0226134	-1.19969	0.00132146	0.224624		0.009064	4.18954		-0.0159429	25.6956
-0.035905	-0.392407	0.090834	0.99518		0.025464	0.876373				-0.096592	3.94109		0.007132	0.118797				-0.0239271	0.226097	0.0300566	0.147933		-0.017885	-0.569893			0.00726192	1.15371		0.0012348	-1.2438	0.00101564	0.336937		0.006863	6.56123		-0.00729465	25.3546
-0.000454	-0.402459	0.053598	1.23799		0.056777	1.05178				-0.108365	3.78972		0.007502	0.158397				0.010041	0.288891	0.0345002	0.0103858		-0.001829	-0.509898			0.0110838	1.53829		0.04059	-1.25354	0.00154311	0.449249		0.006458	8.33333		-0.0180427	25.3006
-0.019745	-0.359161	0.0684075	1.38455		0.032193	1.26829				-0.086663	3.92067		0.012415	0.197996		0.00692461	2.63853	-0.0144187	0.408135	0.00524548	0.509819		-0.029419	-0.404124			0.00711871	1.92286		0.0025452	-1.26229	0.00164512	0.561561		0.014859	9.6206		-0.011594	25.1921
-0.024189	-0.39548	0.080961	1.79958		0.046167	1.27523				-0.109689	3.82927		0.043637	0.237595				0.00128327	0.529625	-0.0183916	1.24646		0.009044	-0.264423			0.0119916	2.15115		0.030555	-1.28475	0.00172456	0.673873		0.010546	10.9079		-0.0095678	25.1245
-0.007928	-0.379645	0.096546	2.01523		0.059779	1.59429				-0.099382	3.72344		0.016747	0.277194		0.030064	3.02137	-0.000959523	0.610556	0.0109236	1.88542		-0.003912	0.031445			0.0184889	2.37943		0.0404154	-1.41389	0.00184561	0.786186		0.014051	12.1951		-0.0118167	25.1476
-0.021058	-0.388607	0.0720045	2.33607		0.039853	1.73617				-0.104724	3.64945		0.015954	0.316793		0.0150329	3.20026	0.00064281	0.738422	0.0210454	2.36945		-0.010568	0.013394			0.0211644	2.60772		0.0186876	-1.26023	0.00192156	0.898498		0.012927	13.4824		-0.0107294	25.2823
-0.021159	-0.400962	0.115587	2.30645		0.035454	1.7933				-0.094465	3.74019		0.02409	0.356392		0.0216191	3.43029	-0.00416419	0.823586	0.00580075	2.8337		-0.017834	0.316613			0.0203052	2.83601		0.007605	-1.29674	0.0216314	1.01081		0.03193	14.7696		-0.0172772	25.1286
-0.023886	-0.368189	0.0957	2.68151		0.037472	1.98564				-0.095079	3.98214		0.016536	0.395992		0.00422246	3.54723	-0.0174098	0.946856	0.0207988	3.12394		0.020273	0.576804			0.0180117	3.0643		0.0160704	-1.22286	0.0225631	1.12312		0.015533	16.0569		-0.0185867	25.065
-0.012877	-0.402011	0.0708765	2.85475		0.049273	2.10219				-0.109641	4.49457		0.028264	0.435591		0.0211965	3.6407	0.0310848	1.06264	0.0119736	3.27566		-0.001778	0.427778			0.0286258	3.29259		0.041463	-1.31603	0.00231542	1.23543		0.02299	17.3442		-0.011594	25.0169
-0.014392	-0.374415	0.101271	2.99668		0.049221	2.2261				-0.106852	4.54903		0.00354	0.47519		0.00092939	3.80547	0.00438002	1.20725	0.00388832	3.51873		0.000152	0.219338			0.0261228	3.52087		-0.0002484	-1.23781	0.00245164	1.34775		0.009423	18.6314		-0.0194265	25.1793
-0.031865	-0.385644	0.0979575	3.40791		0.052068	2.2416				-0.124582	4.33589		0.037139	0.514789		0.00869924	3.96369	0.0115377	1.33319	0.0112323	3.78159		-0.009857	0.18244			0.0189649	3.74916		0.0185994	-1.34199	0.00251456	1.46006		0.045318	19.9187		-0.0159181	25.2459
-0.0354	-0.376106	0.104586	3.4626		0.060504	2.49431				-0.097632	4.47		0.020551	0.554388		0.0255891	4.07365	0.00609028	1.43676	0.00512289	3.97508		0.007875	0.338257			0.0221843	3.97745		0.0061218	-1.28131	0.0034516	1.57237		0.021104	21.206		-0.0195998	25.1674
-0.034037	-0.393621	0.0901995	3.66833		0.049428	2.47973				-0.111674	4.67965		0.019494	0.593987		0.0293048	4.22964	0.0347164	1.51304	0.0151206	4.78705		-0.001423	0.285882			0.0515264	4.20574		0.0291582	-1.23229	0.004216	1.68468		0.023574	22.4932		-0.0153747	25.2334
-0.020048	-0.405448	0.098028	3.92444		0.049894	2.62289				-0.09697	5.23758		0.011781	0.633587		0.0304025	4.32868	0.0143154	1.65715	0.00864055	5.35545		0.016208	0.467048			0.021231	4.43402		0.0309906	-1.31008	0.00514	1.797		0.022541	23.7805		-0.0137687	25.0343
-0.022422	-0.373398	0.115094	4.12525		0.052016	2.79719				-0.100422	5.91292		0.019019	0.673186		0.0359769	4.39824	0.0165582	1.79126	0.00135716	5.92385		0.003912	0.394815			0.0320849	4.66231		0.012492	-1.21804	0.006425	1.90931		0.032784	25.0678		-0.0141389	25.1338
-0.011362	-0.383967	0.0847695	4.27695		0.080844	2.74874				-0.112904	6.23129		0.01886	0.712785		0.0617343	4.61249	0.048816	1.9465	0.00931985	6.49225		0.020578	0.365151			0.0134795	4.8906		0.0375354	-1.30365	0.0071526	2.01538		0.027123	26.355		-0.0187099	25.3497
-0.022472	-0.377098	0.106771	4.31842		0.055121	3.05167				-0.090966	6.101		0.006287	0.752384		0.0267709	4.74021	0.0149559	2.03694	0.014812	7.06065		0.014481	0.669838			0.0703743	5.11889		0.0146736	-1.22823	0.008154	2.12145		0.030717	27.6423		-0.0179938	25.3093
-0.010706	-0.39229	0.112978	4.53153		0.066094	3.02526				-0.08898	6.19462		0.010566	0.791983		0.0434925	4.91614	0.0607808	2.19541	0.0135168	7.62905		0.01758	0.413047			0.0404357	5.34718		0.0144126	-1.19544	0.00915	2.22753		0.042847	28.9295		-0.0181418	25.2913
0.004393	-0.395302	0.111214	4.71677		0.095647	3.14837				-0.091959	6.02348		0.015637	0.831582		0.0304025	4.98841	0.024035	2.3174	0.0098131	8.19745		0.018495	0.645954			0.0610702	5.57546		0.0028926	-1.2614	0.00978214	2.3336		0.026809	30.2168		-0.014806	25.3075
-0.017119	-0.390507	0.126378	4.86706		0.067388	3.23011				-0.086049	5.94063		0.023879	0.871182		0.0522759	5.20616	0.103401	2.48409	0.0114789	8.76585		0.036684	0.930393			0.0350673	5.80375		0.0220032	-1.3063	0.012104	2.43967		0.044644	31.5041		-0.0176726	25.3616
-0.023381	-0.401212	0.106842	5.06388		0.071683	3.22992				-0.071723	5.72344		0.029056	0.910781		0.0478832	5.37245	0.0472137	2.62934	0.0266615	9.33426		0.014887	1.18982			0.0740703	6.03204		0.0091764	-1.25795	0.01341	2.54574		0.036423	32.7913		-0.0173514	25.1085
-0.011968	-0.379129	0.125885	5.26866		0.068164	3.39823				-0.099287	6.88324		0.006075	0.95038		0.0567508	5.50002	0.0550119	2.78679	0.0109857	9.90266		0.025913	1.26118			0.0781258	6.26033		0.0203454	-1.16067	0.014315	2.65182		0.028786	34.0786		-0.0270121	25.0558
-0.014392	-0.417927	0.124755	5.44284		0.088039	3.50983				-0.084347	5.91369		0.005072	0.989979		0.0586937	5.662	0.074132	2.91523	0.0166018	10.4711		0.019765	1.33915			0.0659592	6.48862		0.02628	-0.270261	0.0156489	2.75789		0.039073	35.3659		-0.00517	25.1367
-0.020957	-0.376389	0.137802	5.42828		0.071321	3.69247				-0.074513	5.71467		-0.000845	1.02958		0.0813263	5.79087	0.053304	3.02825	0.00697474	11.0395		0.02322	1.41538			0.0870703	6.7169		0.0376236	1.33796	0.0123	2.86396		0.045408	36.6531		-0.0126071	25.2126
-0.027977	-0.403004	0.138789	5.73454		0.07629	3.68143				-0.071108	5.5212		0.018226	1.06918		0.0633388	5.99483	0.0513802	3.16703	0.036414	11.6079		0.023169	1.75025			0.07562	6.94519		0.016767	2.67246	0.013872	3.52488		0.058256	37.9404		-0.0176726	25.284
0.0051	-0.39446	0.138296	5.78848		0.102117	3.76592				-0.065529	5.71263		0.005811	1.10878		0.0552305	6.08026	0.0468947	3.38089	0.0209228	12.1763		0.031959	1.7891			0.066079	7.14798		0.0562968	4.0942	0.022598	4.18579		0.053269	39.2276		-0.0116683	25.1438
-0.005656	-0.389794	0.141258	5.91271		0.080275	3.83593				-0.073614	5.7015		0.002694	1.14838		0.0609732	6.30034	0.0905823	3.51396	0.0189066	12.7447		0.02073	2.22443			0.055345	7.35077		0.0307296	5.09164	0.040487	4.8467		0.046351	40.5149		-0.0222926	25.354
-0.012978	-0.414297	0.121935	6.15891		0.081931	3.80337				-0.07021	5.73527		0.010777	1.18797		0.0630003	6.4922	0.0693273	3.66844	0.0223442	13.3131		0.04649	1.94607			0.107468	7.55357		0.0324738	6.36708	0.042474	5.50762		0.049855	41.8022		-0.0158934	25.1554
-0.007878	-0.384845	0.144503	6.16502		0.077894	4.04706				-0.063402	5.81848		0.013207	1.22757		0.0740632	6.64013	0.072959	3.80139	0.0189826	13.8815		0.028352	2.29335			0.0850439	7.75636		0.039717	7.32567	0.047904	6.16853		0.049496	43.0894		-0.0188832	25.5257
-0.01212	-0.403852	0.138225	6.40014		0.096061	4.06885				-0.068555	6.08852		0.004913	1.26717		0.0865623	7.02808	0.0779795	3.98802	0.0238401	14.4499		0.045678	2.33858			0.100073	7.95915		0.0249696	8.20725	0.042377	6.82945		0.067465	44.3767		-0.0138424	25.4925
-0.00202	-0.397099	0.136392	6.42209		0.088867	4.18745				-0.067279	6.10745		0.017064	1.30677		0.0923051	7.2402	0.0875911	4.17219	0.028473	15.0183		0.059548	2.778			0.102459	8.16194		0.0406764	8.98433	0.05377	7.49036		0.04707	45.664		-0.0186115	28.2011
-0.020553	-0.376775	0.142456	6.57311		0.095647	4.26267				-0.052859	6.00129		0.010038	1.34637		0.0843669	7.57099	0.0660147	4.33257	0.0294438	15.5867		0.037548	2.75696			0.113909	8.36473		0.0728766	9.81644	0.050764	8.15128		0.059649	46.9512		-0.0191796	25.6154
0.001161	-0.376066	0.146547	6.71154		0.096009	4.31632				-0.058721	6.1989		0.020973	1.38597		0.06942	7.72475	0.077766	4.45453	0.00523063	16.1551		0.029368	2.78854			0.105559	8.56752		0.0764532	10.4616	0.050764	8.81219		0.05902	48.2385		-0.020983	25.6636
-0.004949	-0.345489	0.145913	6.72224		0.097458	4.36127				-0.04501	6.39083		0.021184	1.42557		0.114601	8.10762	0.0990209	4.73728	0.0393091	16.7235		0.043594	2.73406			0.139316	8.77032		0.0862272	11.0813	0.048389	9.4731		0.067376	49.5257		-0.0192539	25.4584
0.007726	-0.350146	0.137167	6.90899		0.095802	4.36527				-0.050211	6.38567		0.002483	1.46517		0.0992297	8.33652	0.108743	5.06872	0.0216722	17.2919		0.046135	3.05797			0.104725	8.97311		0.0762786	11.6599	0.037287	10.134		0.05866	50.813		-0.016412	25.4341
-0.013231	-0.298636	0.160087	6.94181		0.103566	4.53339				-0.048603	6.38068		0.01849	1.50477		0.103706	8.6389	0.115258	5.10004	0.0524617	17.8603		0.035414	3.18952			0.105678	9.1759		0.096786	12.2402	0.03559	10.7949		0.052865	52.1003		-0.0242203	25.3707
-0.009645	-0.282805	0.162345	7.16877		0.106878	4.57097				-0.036736	6.34301		0.004702	1.54437		0.106156	8.97763	0.116755	5.16084	0.053657	18.4287		0.041918	3.25187			0.141939	9.37869		0.0913752	12.7468	0.053091	11.4558		0.054842	53.3875		-0.0144111	25.3658
-0.000151	-0.246986	0.136885	7.13706		0.107448	4.68326				-0.043355	6.12612		0.047705	1.58397		0.123046	9.2559	0.121027	5.39195	0.050444	18.9971		0.045982	3.12816			0.109614	9.58148		0.0913752	13.1831	0.042086	12.1168		0.069712	54.6748		-0.0247142	25.2096
0.009292	-0.206493	0.178353	7.39975		0.093628	4.74852				-0.043923	6.1237		0.014898	1.62357		0.112912	9.5839	0.0999828	5.61252	0.0415513	19.5655		0.063156	3.35114			0.13514	9.78427		0.0871002	13.7161	0.043783	12.7777		0.063647	55.9621		-0.0106552	25.1114
-0.006666	-0.188536	0.160581	7.49422		0.130893	4.72893				-0.038958	6.09122		0.017962	1.66316		0.124903	9.79831	0.133632	5.94239	0.0499206	20.1339		0.03013	3.54311			0.121661	9.98707		0.0671166	14.1628	0.043347	13.4386		0.069487	57.2493		-0.0196982	25.304
0.007373	-0.175625	0.156843	7.51811		0.116505	4.84926				-0.045767	6.23528		0.027947	1.70276		0.125664	10.1049	0.119638	6.10821	0.0550027	20.7023		0.057465	3.71265			0.138956	10.1899		0.064062	14.6317	0.035203	14.0995		0.070655	58.5366		-0.0200442	25.3627
0.009797	-0.151273	0.174403	7.67888		0.11076	4.80423				-0.044159	6.30295		0.014634	1.74236		0.113926	10.425	0.11857	6.14818	0.0551529	21.2707		0.053655	3.7211			0.236407	10.3926		0.0955638	15.0834	0.044704	14.7604		0.070161	59.8238		-0.0256531	25.4788
0.006211	-0.11841	0.151624	7.6692		0.121732	5.01374				-0.042173	6.28353		0.013841	1.78196		0.135207	10.6649	0.117395	6.36462	0.0638211	21.8391		0.054722	4.12458			0.155298	10.5954		0.0757548	15.5228	0.026477	15.4213		0.074698	61.1111		-0.00433015	25.0649
-0.00101	-0.084028	0.154658	7.76473		0.106619	5.06168				-0.060092	6.23544		-0.006022	1.82156		0.128957	10.9808	0.143246	6.52048	0.0543307	22.4075		0.040139	4.27274			0.165912	10.7982		0.0788094	15.9607	0.061041	16.0822		0.075327	62.3984		-0.0187841	25.0776
0.005555	-0.090565	0.160228	7.92826		0.117178	5.1246				-0.016311	6.25128		0.016588	1.86116	0	0.150155	11.3451	0.131281	6.74158	0.0709208	22.9759		0.058431	4.62681			0.168418	11.001		0.0780246	16.2541	0.050425	16.7432		0.078292	63.6856		-0.0179196	25.2742
0.020099	-0.059072	0.178212	8.12279		0.09042	5.17035				-0.0391	6.2867		0.011041	1.90076	0	0.143145	11.674	0.153714	6.9202	0.066661	23.4551		0.076722	4.53809			0.148857	11.2038		0.0633654	16.7967	0.055418	17.4041		0.063782	64.9729		-0.0196246	25.3372
0.006413	-0.019809	0.168894	8.16563		0.136276	5.25068				-0.035412	6.24583		0.017592	1.94036		0.132082	11.8642	0.162044	7.14414	0.0662136	23.9343		0.054112	4.91318			0.188696	11.5451		0.0804672	17.1745	0.045819	18.065		0.077259	66.2602		-0.0123107	25.1339
0.006817	-0.006048	0.185363	8.07866		0.12049	5.39627				-0.040708	6.52852		0.004226	1.97996		0.148128	12.1572	0.14677	7.41379	0.0966299	24.4136		0.0565	4.88585			0.169611	11.8864		0.0476586	17.6708	0.062496	18.7259		0.074069	67.5474		-0.0205634	25.4487
-0.002121	-0.000403	0.214755	8.32151		0.125045	5.40141				-0.022883	6.40931		0.016219	2.01956		0.110631	12.4318	0.136194	7.65349	0.0668113	24.8928		0.0628	5.08793			0.151363	12.2276		0.109874	18.1117	0.060653	19.3868		0.08521	68.8347		-0.0194265	25.4226
0.039642	0.020678	0.179684	8.3367		0.121163	5.50706				-0.035129	6.64261		0.02129	2.05916		0.149226	12.6943	0.14474	7.77724	0.0780205	25.3721		0.061835	5.29108			0.205989	12.5689		0.090765	18.5839	0.055903	20.0477		0.081212	70.122		-0.0266662	25.4823
0.025149	0.055926	0.170668	8.40302		0.127012	5.62537				-0.027989	6.53756		0.032965	2.09876		0.130477	12.9109	0.155635	7.94707	0.0808604	25.8513		0.079161	5.82654			0.178199	12.9102		0.0997524	18.8796	0.065162	20.7086		0.092668	71.4092		-0.0168075	25.3831
0.030502	0.049354	0.183447	8.58656		0.128409	5.53711				-0.017919	6.67099		0.007872	2.13835		0.172197	13.3104	0.14036	8.14633	0.0833271	26.3306		0.063918	6.08323			0.17319	13.2514		0.0824742	19.2346	0.062544	21.3696		0.076899	72.6965		-0.0208351	25.2581
0.033633	0.089485	0.188132	8.55727		0.118058	5.66015				-0.034467	6.74349		0.028633	2.17795		0.152773	13.6127	0.206375	8.39772	0.0927433	26.8098		0.070371	6.21058			0.205989	13.5927		0.112493	19.6999	0.055224	22.0305		0.098867	73.9837		-0.0150783	25.2233
0.02222	0.108387	0.191753	8.79623		0.156099	5.64088				-0.034183	6.97416		-0.001004	2.21755		0.161725	13.8756	0.160015	8.5815	0.0834757	27.289		0.07657	6.53704			0.202053	13.934		0.109175	20.1503	0.062447	22.6914		0.094195	75.271		-0.01661	25.2609
0.035501	0.111433	0.208081	8.65742		0.133637	5.74383				-0.033143	6.9165		0.049025	2.25715		0.178024	14.2483	0.197615	8.79455	0.0960306	27.7683		0.069609	6.76441			0.181658	14.2752		0.100625	20.6341	0.082226	23.3523		0.089748	76.5583		-0.0238249	25.342
0.021412	0.133596	0.197645	8.8834		0.13638	5.71278				-0.011063	6.77634		0.01886	2.29675		0.174983	14.5325	0.163006	9.03127	0.095134	28.2475		0.069812	6.92454			0.213146	14.6165		0.117292	20.9315	0.065598	24.0132		0.085525	77.8455		-0.0212553	25.4159
0.047267	0.148742	0.209715	8.98947		0.143988	5.86241				-0.031914	6.70544		0.03323	2.33635		0.156826	14.8496	0.207977	9.21965	0.0896045	28.7268		0.076773	7.09451			0.213027	14.9578		0.112579	21.3597	0.064435	24.6741		0.102866	79.1328		-0.0227128	25.1023
0.04252	0.186403	0.21866	8.87154		0.137725	6.00821				-0.010591	6.64735		0.038195	2.37595		0.151253	15.2219	0.175825	9.43023	0.104028	29.206		0.075655	7.13791			0.203486	15.299		0.0994032	21.8281	0.085813	25.335		0.089388	80.4201		-0.0086537	25.0783
0.040298	0.18563	0.198923	9.05038		0.148491	5.92681				-0.031299	6.8034		0.02763	2.41555		0.206147	15.5041	0.19815	9.69639	0.0971517	29.6853		0.082463	7.38656			0.209807	15.6403		0.112405	22.212	0.080142	25.996		0.09743	81.7073		-0.0259495	25.1069
0.040349	0.207041	0.218035	9.2076		0.132653	6.00552				0.004019	6.88173		0.039252	2.45515		0.182585	15.8367	0.18608	9.90395	0.101263	30.1645		0.074639	7.88164			0.18464	15.9816		0.148007	22.5643	0.078493	26.6569		0.101967	82.9946		-0.0153252	25.235
0.03232	0.222068	0.205958	9.19634		0.162879	6.07197				-0.017257	7.01299		0.037562	2.49475		0.172281	16.022	0.238741	10.1624	0.0981985	30.6437		0.085817	7.9137			0.219588	16.3228		0.118076	23.0241	0.070446	27.3178		0.126361	84.2818		-0.0057629	25.6273
0.03944	0.217883	0.213533	9.24367		0.152321	6.18629				-0.014798	6.50612		0.046859	2.53435		0.195927	16.3671	0.212463	10.3711	0.110828	31.123		0.069101	7.98439			0.219348	16.6641		0.115983	23.4708	0.081838	27.9787		0.088625	85.5691		-0.0391193	25.7225
0.036511	0.252682	0.233972	9.38054		0.154598	6.12738				0.007092	6.50976		0.042158	2.57395		0.187905	16.6702	0.229767	10.6715	0.106644	31.6022		0.118335	7.91971			0.231395	17.0054		0.154463	23.7667	0.087316	28.6396		0.097924	86.8564		-0.0217244	24.8055
0.042823	0.247805	0.203814	9.44803		0.168314	6.2489				-0.017777	6.48171		0.042686	2.61354		0.200825	16.9981	0.278797	10.9031	0.111576	32.0815		0.088662	7.99324			0.234974	17.1988		0.144256	24.2672	0.083002	29.284		0.103135	88.1436		-0.0213785	24.6602
0.036713	0.273071	0.220894	9.45872		0.14347	6.3337				-0.004019	6.46544		0.047335	2.65314		0.190439	17.2906	0.207869	11.1471	0.122039	32.5607		0.094353	8.19535			0.219825	17.3923		0.141287	24.7173	0.074954	29.9284		0.112614	89.4309		-0.0257273	24.8205
0.047419	0.274775	0.247765	9.60614		0.159463	6.25199				0.010307	6.39195		0.035607	2.69274		0.214928	17.6792	0.228913	11.3747	0.123533	33.04		0.068237	8.54336			0.244875	17.5857		0.126803	25.0217	0.100599	30.5728		0.106549	90.7182		-0.00959255	24.8519
0.070851	0.30362	0.231542	9.57869		0.154598	6.45369				0.005012	6.42078		0.054414	2.73234		0.191366	18.0592	0.21396	11.6281	0.116658	33.5192		0.123365	8.91346			0.214579	17.7791		0.147308	25.3962	0.091776	31.2172		0.10902	92.0054		-0.0192291	24.8128
0.045449	0.327437	0.23876	9.68538		0.178406	6.44362				0.008227	6.54054		0.04892	2.77194		0.196773	18.3082	0.260211	11.9006	0.108138	33.9984		0.090237	9.13728			0.266939	17.9726		0.157169	25.8721	0.074373	31.8616		0.121914	93.2927		-0.0157944	24.9436
0.044692	0.309588	0.234472	9.80551		0.15289	6.57899				-0.003357	6.6533		0.06255	2.81154		0.203613	18.747	0.220582	12.1314	0.133322	34.4777		0.104464	9.34177			0.233781	18.166		0.149404	26.2047	0.103508	32.506		0.113423	94.5799		-0.0266414	24.9454
0.068174	0.340082	0.271204	9.8805		0.167641	6.54342				-0.010543	6.82696		0.054467	2.85114		0.216365	19.0627	0.247179	12.4232	0.123458	34.9569		0.08729	9.48039			0.271354	18.3594		0.134917	26.5595	0.125468	33.1504		0.114411	95.8672		-0.0171782	25.0903
0.055398	0.341802	0.228325	9.87821		0.172765	6.64				0.025295	6.92221		0.039411	2.89074	0	0.199391	19.38	0.2898	12.6785	0.131828	35.4362		0.121891	9.50026			0.240819	18.5529		0.181078	27.0304	0.127941	33.7947		0.113423	97.1545		-0.017771	24.9912
0.057771	0.381859	0.229684	9.82591		0.166244	6.75376				-0.002033	6.8651		0.081832	2.93034	0	0.212565	19.7815	0.243761	12.8869	0.128017	35.9319		0.105277	9.72926			0.287573	18.7463		0.165197	27.3516	0.118875	34.4391		0.12726	98.4417		-0.0161156	25.0078
0.047772	0.396637	0.285211	9.98907		0.170798	6.76912				0.009503	6.72391		0.064452	2.96994		0.242967	20.1176	0.250384	13.1656	0.146027	36.4276		0.110612	10.0087			0.253103	18.9397		0.133871	27.8279	0.127795	35.0835		0.117062	99.729		-0.0218234	24.9618
0.082213	0.402213	0.245477	10.0283		0.161378	6.86422				0.017541	6.77292		0.062497	3.00954		0.22388	20.5358	0.259358	13.4144	0.14924	36.9233		0.092168	10.5406			0.259068	19.1332		0.186314	28.0841	0.122269	35.7279		0.119218	101.016		-0.0139662	24.8994
0.074991	0.416425	0.255696	10.0629		0.170488	6.90431				0.015508	6.75963		0.101643	3.04914		0.222192	20.7521	0.29856	13.7106	0.140199	37.419		0.127074	10.6353			0.301293	19.3266		0.161881	28.5268	0.137879	36.3723		0.119533	102.304		-0.0142626	25.0854
0.071154	0.414253	0.261843	10.1342		0.188861	6.89255				0.002648	6.805		0.054837	3.08873		0.214422	21.1963	0.269825	13.96	0.157312	37.9146		0.113254	10.9626			0.285904	19.52		0.161183	28.9664	0.123481	37.0167		0.138985	103.591		-0.0181665	25.0003
0.065346	0.424395	0.283495	10.2569		0.168107	6.95088				0.005201	6.65114		0.064768	3.12833		0.21628	21.3978	0.2616	14.2611	0.14259	38.4103		0.112339	11.1188			0.276363	19.7135		0.150887	29.2893	0.131383	37.6611		0.116388	104.878		-0.0184877	25.0305
0.065952	0.441447	0.243567	10.4222		0.210444	6.99755				0.013711	6.77295		0.048391	3.16793		0.236379	21.7433	0.264592	14.53	0.151184	38.906		0.092371	11.361			0.277913	19.9069		0.201323	29.6408	0.126729	38.3055		0.131527	106.165		-0.0162146	25.1188
0.073426	0.44156	0.23623	10.2843		0.177112	7.14025				0.007139	6.83137		0.087908	3.20753		0.222446	21.9762	0.266726	14.8161	0.155443	39.4017		0.133628	11.2501			0.291392	20.1003		0.166855	30.0247	0.155815	38.9499		0.125103	107.453		-0.0201184	25.1741
0.064134	0.453998	0.293777	10.3595		0.176854	7.06951				0.019337	6.91458		0.082255	3.24713		0.274636	22.3889	0.285954	15.1735	0.157611	39.8974		0.116658	11.4397			0.281492	20.2938		0.179246	30.4064	0.135697	39.5943		0.123216	108.74		-0.0163878	25.4307
0.075193	0.460778	0.256443	10.4565		0.226023	7.17958				0.010118	7.05226		0.073855	3.28673		0.231313	22.7481	0.285741	15.3188	0.157088	40.3931		0.123568	11.5712			0.293895	20.4872		0.185965	30.8021	0.134534	40.2387		0.126451	110.027		-0.0205386	25.2485
0.080395	0.478847	0.252343	10.4636		0.182599	7.29626				0.027328	7.30419		0.084632	3.32633		0.258168	22.8497	0.287022	15.5849	0.158209	40.8888		0.139675	12.0152			0.296997	20.6806		0.202108	31.3275	0.151549	40.8831		0.128517	111.314		-0.0268884	25.0007
0.081001	0.468943	0.253855	10.5984		0.185342	7.31203				0.009172	7.23767		0.077289	3.36593		0.249133	23.3439	0.300054	15.8597	0.169568	41.3845		0.132409	12.0557			0.336837	20.8741		0.187623	31.6875	0.138509	41.5274		0.128652	112.602		-0.0206129	24.9163
0.073073	0.499033	0.281693	10.6268		0.16495	7.38662				0.022174	6.99105		0.086481	3.40553		0.238829	23.6306	0.315864	16.1483	0.165832	41.8802		0.118589	12.6647			0.28817	21.0675		0.181341	31.989	0.15058	42.1718		0.145409	113.889		-0.0195998	24.848
0.08297	0.487255	0.259609	10.6473		0.19766	7.45578				0.016595	7.2493		0.058376	3.44513		0.25783	24.0412	0.284566	16.4191	0.158357	42.3759		0.120977	12.5987			0.313816	21.2609		0.23265	32.3857	0.135746	42.8162		0.131348	114.78		-0.00855525	24.7286
0.094636	0.515677	0.261335	10.6643		0.180011	7.54835				0.03163	7.41225		0.092979	3.48473		0.244572	24.4327	0.334984	16.7467	0.173379	42.8716		0.105023	12.876			0.315842	21.4544		0.204464	32.8247	0.160857	43.4606		0.146936	115.67		-0.0235037	24.8575
0.078375	0.530942	0.257234	10.8833		0.197091	7.54199				0.016359	7.6821		0.083787	3.52433		0.296002	24.775	0.29984	16.9903	0.184365	43.3673		0.132968	13.1124			0.302842	21.6478		0.205686	33.1757	0.141078	44.105		0.134672	116.561		-0.0205882	24.8769
0.082465	0.54357	0.275362	10.8315		0.216965	7.57676				0.025862	7.44068		0.102858	3.56392		0.266782	25.1828	0.33349	17.3462	0.174574	43.863		0.135305	13.3499			0.325027	21.9683		0.189891	33.5345	0.139236	44.7494		0.143163	117.452		-0.0143864	25.9868
0.095191	0.559179	0.290539	10.7527		0.183686	7.67435				0.022741	7.65684		0.112579	3.60352		0.261968	25.4307	0.327826	17.6359	0.165383	44.3587		0.130427	13.6555			0.326579	22.2887		0.229856	34.0093	0.159936	45.3938		0.131437	118.342		-0.021181	27.0377
0.093676	0.554428	0.264788	10.9782		0.192691	7.66437				0.02137	7.76648		0.084104	3.64312		0.282406	25.8619	0.32601	17.9618	0.17465	44.8544		0.144501	14.0313			0.330752	22.6091		0.203679	34.3827	0.15281	46.0382		0.142399	119.233		-0.0192291	27.8711
0.12034	0.558732	0.295648	11.0002		0.182288	7.78388				0.030826	7.77977		0.096889	3.68272		0.261462	26.1442	0.329963	18.2917	0.172184	45.3501		0.133323	14.524			0.33457	22.9296		0.225842	34.7979	0.154943	46.6826		0.145094	120.124		-0.0115693	28.9083
0.087768	0.587132	0.289748	11.0955		0.214274	7.76527				0.022931	7.69593		0.106398	3.72232		0.280633	26.51	0.306677	18.5878	0.184963	45.8458		0.13749	14.7176			0.312266	23.25		0.230294	35.1602	0.153343	47.327		0.141276	121.014		-0.0184629	29.5197
0.104938	0.55144	0.276872	11.0473		0.200041	7.89234				0.039289	7.95046		0.094247	3.76192		0.262052	26.8959	0.365428	18.9153	0.180031	46.3415		0.139471	14.6961			0.335404	23.5705		0.213975	35.6782	0.161584	47.9714		0.14195	121.905		-0.0064548	30.1507
0.10216	0.583997	0.294394	11.1512		0.208891	7.77188				0.027139	7.78589		0.096836	3.80152		0.304702	27.2482	0.33146	19.2029	0.191539	46.8371		0.141504	15.0477			0.381565	23.8909		0.230031	36.0095	0.154361	48.6158		0.152956	122.796		-0.0122612	30.495
0.101302	0.594721	0.277017	11.2179		0.225919	8.06588				0.043639	7.60073		0.076021	3.84112		0.282321	27.6913	0.354317	19.5729	0.189373	47.3328		0.12748	15.1997			0.348524	24.2114		0.220084	36.4135	0.160954	49.2601		0.149497	123.687		-0.0157944	31.0376
0.095191	0.612056	0.302721	11.1417		0.20325	8.03215				0.024633	7.74723		0.130224	3.88072		0.292371	28.0137	0.361048	19.9016	0.201928	47.8285		0.150395	15.4606			0.359617	24.5318		0.248182	36.7726	0.161051	49.9045		0.154933	124.577		-0.0112233	31.5224
0.086808	0.622304	0.340298	11.3147		0.216551	8.03971				0.051913	7.87172		0.10159	3.92032		0.313062	28.4041	0.379101	20.3432	0.186383	48.3242		0.135661	15.5667			0.351269	24.8523		0.222266	37.1774	0.181024	50.5489		0.144016	125.468		-0.00178475	31.7819
0.123774	0.630231	0.310467	11.3161		0.21122	8.12193				0.037398	7.87575		0.101379	3.95992		0.284855	28.7671	0.346949	20.5251	0.189223	48.8199		0.168331	16.1705			0.377509	25.1727		0.236489	37.646	0.161342	51.1933		0.153855	126.359		-0.0118167	32.1626
0.097615	0.641149	0.322053	11.2993		0.222296	8.17316				0.048651	7.86417		0.096677	3.99952		0.309347	29.1845	0.375361	20.8686	0.207907	49.3156		0.144806	16.4629			0.357471	25.4932		0.228112	38.0533	0.172783	51.8377		0.137682	127.249		-0.00680075	32.7604
0.088273	0.615193	0.261161	11.4877		0.218725	8.21889				0.05891	7.92459		0.109303	4.03911	0	0.293807	29.5355	0.383052	21.1744	0.20402	49.8113		0.149328	16.657			0.367132	25.8136		0.280467	38.4799	0.187811	52.4821		0.171735	128.14		-0.0142131	33.1964
0.113017	0.635611	0.327989	11.4716		0.222607	8.2343				0.04676	7.9857		0.105447	4.07871	0	0.319819	29.8918	0.387753	21.466	0.201479	50.4044		0.149582	16.9202			0.383711	26.1341		0.244255	38.8737	0.177194	53.1265		0.166838	129.031		-0.0037367	33.5354
0.11125	0.64926	0.303807	11.5133		0.2224	8.33282				0.048509	8.15925		0.131967	4.11831		0.312301	30.2884	0.361048	21.8538	0.22203	50.9975		0.163148	17.1773			0.379059	26.4545		0.242161	39.2898	0.171958	53.7709		0.149587	129.921		-0.0073194	34.0595
0.10716	0.637801	0.318215	11.4884		0.22535	8.39731				0.049927	8.07264		0.121401	4.15791		0.309261	30.5631	0.376002	22.1253	0.212465	51.5906		0.14125	17.0329			0.388006	26.775		0.272788	39.6481	0.176031	54.4153		0.15974	130.812		-0.00536745	34.5846
0.110947	0.67019	0.326035	11.5521		0.223642	8.33984				0.058296	8.22529		0.122511	4.19751		0.327334	31.0771	0.437637	22.5247	0.206336	52.1838		0.149074	17.4506			0.376316	27.0954		0.249316	40.0867	0.178164	54.8926		0.161132	131.703		-0.0037862	35.2439
0.129531	0.665187	0.307138	11.6643		0.218466	8.57855				0.053379	8.06799		0.10196	4.23711		0.320832	31.4031	0.377604	22.8191	0.204692	52.7769		0.151818	17.7053			0.442635	27.4159		0.271044	40.4913	0.183642	55.3699		0.167242	132.594		-0.00289685	34.9802
0.123976	0.678688	0.323355	11.6724		0.234666	8.53544				0.065388	8.10976		0.142163	4.27671		0.333922	31.7557	0.387645	23.184	0.220012	53.37		0.168636	18.2102			0.376913	27.7363		0.244343	40.9173	0.183593	55.8473		0.164636	133.484		-0.00472505	35.4418
0.112411	0.687217	0.305051	11.7591		0.220795	8.59272				0.058201	8.32085		0.115537	4.31631		0.301999	32.1997	0.400572	23.5502	0.212614	53.9631		0.154257	18.3813			0.405538	28.0568		0.289543	41.3571	0.187714	56.3246		0.172004	134.375		-0.00519475	35.6568
0.124178	0.69475	0.326766	11.8407		0.234666	8.50419				0.065813	8.2022		0.118971	4.35591		0.342704	32.7016	0.423323	23.9294	0.21919	54.5562		0.163199	18.8258			0.431661	28.3772		0.25394	41.7811	0.193531	56.8019		0.165265	135.266		0.00775225	35.8968
0.117966	0.715827	0.334273	11.8924		0.246105	8.62062				0.060802	8.35248		0.15685	4.39551		0.340847	33.1251	0.408902	24.2447	0.215379	55.1493		0.169601	18.9501			0.392658	28.6977		0.250625	42.2018	0.190622	57.2792		0.161312	136.156		-0.0036135	36.315
0.12847	0.688669	0.328735	11.8614		0.237099	8.77945				0.067941	8.04429		0.121031	4.43511		0.344308	33.4177	0.375683	24.6224	0.218592	55.7424		0.163555	19.2435			0.426053	29.0181		0.287885	42.6112	0.188489	57.7566		0.162884	137.047		-0.00064845	36.4784
0.128975	0.716095	0.341487	11.8976		0.234356	8.72508				0.060423	8.20823		0.132601	4.47471		0.352923	33.5845	0.445008	24.9601	0.222405	56.3355		0.15385	19.808			0.42331	29.3386		0.275058	42.9416	0.189023	58.2339		0.172229	137.938		0.00164945	37.0085
0.103877	0.728355	0.317803	11.9431		0.231354	8.90941				0.073378	8.13902		0.104232	4.5143		0.33105	33.8958	0.415952	25.2836	0.236304	56.9286		0.165841	20.18			0.415199	29.659		0.278897	43.4393	0.19644	58.7112		0.17133	138.829		0.009482	37.2509
0.126753	0.728324	0.345131	12.0241		0.257181	8.91458				0.074134	8.22387		0.143642	4.5539		0.357989	34.0126	0.42578	25.6853	0.2446	57.5218		0.163098	20.2091			0.430468	29.9795		0.276017	43.8164	0.205651	59.1885		0.170746	139.719		0.0049852	37.7922
0.121249	0.738464	0.364224	12.114		0.248848	8.98492				0.081746	8.29552		0.12399	4.5935		0.329277	34.1795	0.407941	26.0115	0.243852	58.1149		0.1852	20.4552			0.427843	30.2999		0.290851	44.2237	0.195179	59.6659		0.17169	140.61		0.00377465	38.3776
0.131854	0.742629	0.360215	12.0821		0.239324	8.85633				0.074371	8.45941		0.129167	4.6331		0.354866	34.2896	0.448853	26.4245	0.227485	58.708		0.167315	20.7527			0.445854	30.6204		0.27785	44.6413	0.1961	60.1432		0.163963	141.501		0.0035519	38.6897
0.118875	0.75367	0.365098	12.1897		0.257491	9.02764				0.061605	8.78934		0.146231	4.6727		0.338229	34.4755	0.465622	26.821	0.246841	59.3011		0.177934	20.936			0.435357	30.9408		0.289717	45.0295	0.201288	60.6205		0.187997	142.391		0.00817245	39.303
0.124329	0.759759	0.33901	12.2096		0.238703	9.09815				0.071865	8.82954		0.136563	4.7123		0.35098	34.5876	0.456438	27.2054	0.230475	59.8942		0.151412	21.2546			0.43846	31.2613		0.289892	45.5476	0.211177	61.0979		0.162884	143.282		0.0058003	39.7738
0.140439	0.774596	0.373479	12.293		0.24362	9.15082				0.052622	8.80634		0.139363	4.7519		0.37429	34.6658	0.44394	27.5496	0.251476	60.4873		0.184539	21.6289			0.452416	31.5817		0.325843	45.9608	0.208705	61.5752		0.181887	144.173		0.00772805	40.2364
0.130288	0.77016	0.337676	12.1881		0.254644	9.27018				0.098578	8.80479		0.146918	4.7915		0.351487	34.7154	0.439452	27.9351	0.23735	61.0804		0.167975	21.4658			0.45981	31.9022		0.290416	46.3689	0.212292	62.0525		0.157853	145.063		0.00710985	40.5967
0.137308	0.773352	0.338043	12.2768		0.262408	9.23784				0.074134	8.8227		0.148291	4.8311		0.359595	34.7958	0.465944	28.3279	0.236679	61.6735		0.174581	21.8431			0.437386	32.2226		0.311009	46.8071	0.204632	62.5298		0.208393	145.954		0.0175615	41.1187
0.134631	0.788257	0.375155	12.3488		0.244655	9.21302				0.084772	8.94823		0.135242	4.8707		0.334259	34.8858	0.436996	28.6798	0.246095	62.2666		0.177477	22.2182			0.45015	32.5431		0.33806	47.1976	0.201966	63.0072		0.171645	146.845		0.00854315	41.2734
0.164981	0.795656	0.358213	12.3689		0.254852	9.40907				0.082834	9.02408		0.154895	4.9103		0.409167	34.9876	0.493075	29.1029	0.223749	62.8597		0.190941	22.4351			0.435954	32.8635		0.318949	47.7087	0.202209	63.4845		0.190872	147.736		0.0126445	41.6425
0.147609	0.79553	0.378089	12.3724		0.258785	9.39898				0.083212	9.01722		0.170691	4.9499		0.370658	35.0246	0.47011	29.4279	0.252671	63.4529		0.176105	22.7237			0.462313	33.184		0.309524	48.0818	0.235173	63.9618		0.179731	148.626		0.00518265	42.2805
0.121148	0.832775	0.353446	12.4976		0.261839	9.44171				0.074702	9.13859		0.149084	4.98949		0.382819	35.0976	0.478654	29.8636	0.262685	64.046		0.188045	22.9769			0.439293	33.5044		0.316856	48.5267	0.209965	64.4391		0.196443	149.517		0.0249249	42.7044
0.151397	0.803715	0.400018	12.472		0.265772	9.53667				0.092479	9.1563		0.15854	5.02909		0.393966	35.1896	0.503757	30.2681	0.242583	64.6391		0.178544	23.3146			0.450863	33.8249		0.320695	48.9834	0.219564	64.9165		0.184358	150.408		0.0116072	43.3179
0.153366	0.832972	0.38205	12.5154		0.267584	9.55237				0.099807	9.34497		0.161551	5.06869		0.378342	35.279	0.479724	30.6671	0.272624	65.2322		0.208369	23.4548			0.458617	34.1453		0.330556	49.283	0.216364	65.3938		0.18948	151.298		0.0129657	43.3912
0.163113	0.838817	0.387111	12.5564		0.274726	9.57664				0.082266	9.46964		0.155529	5.10829		0.386957	35.3525	0.492862	31.0216	0.257753	65.8253		0.185251	23.706			0.479848	34.4658		0.330467	49.8461	0.235561	65.8711		0.207359	152.189		0.0123976	43.9629
0.154881	0.8444	0.394884	12.623		0.272966	9.60008				0.091439	9.45502		0.161182	5.14789		0.365252	35.4362	0.482286	31.3928	0.261863	66.4184		0.18835	24.1403			0.482115	34.7862		0.337885	50.238	0.228338	66.3484		0.203631	153.08		0.0180312	44.5774
0.164022	0.833756	0.377063	12.6542		0.26748	9.75752				0.076687	9.62044		0.159649	5.18749		0.394664	35.5012	0.532491	31.9744	0.24445	67.0115		0.187791	24.6792			0.468518	35.1067		0.348356	50.6697	0.222327	66.8258		0.189839	153.97		0.0149176	44.9627
0.1618	0.861684	0.397745	12.7244		0.28544	9.7752				0.098152	9.73954		0.192139	5.22709		0.38341	35.5965	0.465409	32.2671	0.267618	67.6046		0.209131	24.9133			0.477106	35.4271		0.34312	51.0663	0.215976	67.3031		0.191905	154.861		0.0168943	45.3529
0.169526	0.880864	0.386861	12.7165		0.267687	9.8168				0.084205	10.1684	0	0.171378	5.30629		0.384588	35.6846	0.480151	32.617	0.262909	68.1977		0.196733	25.2223			0.505492	35.7475		0.33928	51.5627	0.241863	67.7804		0.18921	155.752		0.0235658	45.8806
0.150791	0.837031	0.39306	12.7676		0.263961	9.81965				0.092573	10.2816		0.173174	5.35053		0.390285	35.7969	0.505467	33.0162	0.250204	68.7909		0.188655	25.1378			0.514319	36.068		0.340241	51.9324	0.227369	68.2578		0.192579	156.643		0.014745	46.4861
0.175637	0.87426	0.398745	12.812		0.273381	9.90641				0.101557	10.3075		0.181943	5.39478		0.380867	35.8758	0.48859	33.4659	0.272027	69.384		0.188553	25.5462			0.501796	36.3884		0.353592	52.3244	0.229162	68.7351		0.195095	157.533		0.0245542	47.0713
0.173061	0.873717	0.413139	12.8619		0.282024	9.93034				0.099382	10.6157		0.1662	5.43903		0.388018	35.9686	0.509526	33.9319	0.269038	69.9771		0.214974	25.7022			0.504775	36.7089		0.370172	52.8442	0.244336	69.2124		0.203406	158.424		0.0200326	47.6526
0.16685	0.897462	0.420077	12.814		0.271828	10.0173				0.097869	10.8117		0.176449	5.48327		0.390634	36.0876	0.487841	34.2449	0.279201	70.5702		0.199985	25.9401			0.486767	37.0293		0.351322	53.2417	0.240894	69.6897		0.196533	159.315		0.0158323	48.0977
0.158113	0.899656	0.395054	12.8105		0.275554	10.0579				0.101557	10.7523		0.166147	5.52752		0.406971	36.1987	0.513157	34.5882	0.255212	71.1633		0.205269	26.2678			0.502869	37.3498		0.35298	53.6789	0.239294	70.1671		0.191456	160.205		0.0214901	48.5349
0.162355	0.894839	0.417716	12.9576		0.276434	10.0795				0.115362	11.0109		0.179936	5.57177		0.388425	36.2362	0.51038	34.977	0.310439	71.7564		0.203796	26.6743			0.504658	37.6702		0.362318	54.0021	0.230665	70.6444		0.20974	161.096		0.0249744	49.1384
0.17094	0.90129	0.415722	12.9064		0.288804	10.1459				0.107656	11.2633		0.178562	5.61602		0.410634	36.3021	0.51476	35.4649	0.280097	72.3495		0.22539	26.8634			0.498337	37.9907		0.380119	54.382	0.257667	71.1217		0.201385	161.987		0.0320408	49.6859
0.165183	0.894045	0.420077	12.9843		0.281558	10.2445				0.104251	11.5799		0.179936	5.66026		0.423366	36.4156	0.547552	35.901	0.292503	72.9426		0.205879	27.0221			0.517302	38.3111		0.375669	54.8099	0.2391	71.599		0.188267	162.877		0.029298	50.2543
0.156447	0.913025	0.433807	13.0633		0.290098	10.2323				0.107466	11.7529		0.196313	5.70451		0.400053	36.5043	0.566459	36.3036	0.263581	73.5357		0.210909	27.2359			0.51241	38.6316		0.382126	55.1697	0.246954	72.0764		0.207584	163.768		0.0254931	50.8388
0.163214	0.91303	0.423792	13.0175		0.291392	10.3996				0.108696	11.9866		0.177506	5.74876		0.403715	36.5987	0.533666	36.6858	0.275763	74.1289		0.202424	27.666			0.521118	38.952		0.368338	55.6212	0.237355	72.5537		0.219489	164.659		0.0274203	51.3369
0.183514	0.902904	0.446227	13.0967		0.291495	10.3949	0.080648	0.735318		0.108223	12.2547		0.187173	5.793	0	0.416622	36.6363	0.537938	37.1835	0.313205	74.722		0.228896	27.7839			0.517658	39.2725		0.363539	56.0168	0.251753	73.031		0.200845	165.55		0.0272228	52.1532
0.173112	0.948061	0.433895	13.0963		0.294756	10.3777	0.075122	0.825512		0.108554	12.4971		0.189022	5.83725	0	0.416564	36.7156	0.551932	37.5918	0.301472	75.2377		0.206489	28.0897			0.560717	39.5929		0.363976	56.4347	0.239585	73.5084		0.230001	166.44		0.0371057	52.8692
0.181696	0.930013	0.435753	13.2428		0.282438	10.4382	0.06714	0.842852		0.095599	12.8769		0.190554	5.8815		0.417378	36.8012	0.539114	38.0736	0.309019	75.7534		0.20969	28.2482			0.538173	39.9134		0.423311	56.6527	0.248796	73.9857		0.210639	167.331		0.0258885	53.4947
0.177253	0.954306	0.445855	13.0233		0.294446	10.5339	0.095526	1.24681		0.130917	13.0697		0.187015	5.92574		0.409239	36.8956	0.548195	38.4919	0.300873	76.2692		0.209995	28.3099			0.562983	40.2338		0.377937	57.1256	0.257861	74.463		0.211897	168.222		0.032807	54.1176
0.181393	0.938629	0.4489	13.2954		0.31608	10.5147	0.080082	1.06033		0.111012	13.3994		0.173544	5.96999		0.433134	36.9866	0.534201	38.9346	0.306927	76.7849		0.233418	28.6683			0.56012	40.5543		0.395215	57.4383	0.253013	74.9403		0.214053	169.112		0.032461	54.8598
0.195685	0.94914	0.42357	13.3604		0.30547	10.4375	0.096471	0.89442		0.125527	13.3908		0.206086	6.01424		0.423366	37.0302	0.58152	39.3822	0.305209	77.3006		0.210452	29.1537			0.55022	40.8747		0.389455	57.8615	0.24962	75.4177		0.235257	170.003		0.0370568	55.2838
0.177101	0.976749	0.425056	13.3275		0.296619	10.6678	0.078712	1.26331		0.101698	14.0675		0.198796	6.05848		0.417029	37.1051	0.577783	39.7874	0.297361	77.8164		0.218886	29.3974			0.556781	41.1952		0.42401	58.2178	0.249087	75.895		0.208662	170.894		0.032263	55.8696
0.158416	0.95492	0.448752	13.2818		0.308524	10.6498	0.103036	1.82164		0.133281	13.9672		0.198637	6.10273		0.435575	37.2536	0.5765	40.2761	0.303115	78.3321		0.219801	29.7255			0.565129	41.5156		0.411008	58.6729	0.259994	76.3723		0.213694	171.784		0.0290758	56.3366
0.211441	0.983029	0.449049	13.4524		0.309766	10.7877	0.0721	2.10441		0.124393	14.468		0.206615	6.14698		0.408715	37.3125	0.598398	40.7145	0.314326	78.8478		0.24358	30.05			0.560717	41.8361		0.400189	59.0604	0.254322	76.8496		0.214682	172.675		0.0301631	57.0445
0.171546	0.973487	0.447786	13.4106		0.321566	10.6617	0.141293	3.88103		0.119334	14.293		0.19177	6.19122		0.452319	37.4123	0.548836	41.1745	0.346311	79.3636		0.217159	30.5949			0.562387	42.1565		0.388757	59.3851	0.25694	77.327		0.240019	173.566		0.0383416	57.5402
0.176142	0.99098	0.45009	13.4266		0.317943	10.8191	-0.201131	12.583		0.142312	14.9391		0.21475	6.23547		0.423134	37.4865	0.574152	41.6453	0.327029	79.8793		0.225593	30.6262			0.566562	42.477		0.435353	59.8023	0.263533	77.8043		0.21895	174.457		0.0350058	57.9517
0.18816	0.987637	0.45009	13.5613		0.309559	10.8708	0.102044	1.98901		0.117206	15.0149		0.202177	6.27972		0.444936	37.6015	0.545417	42.0439	0.307226	80.395		0.219496	30.9889			0.574077	42.7974		0.409264	60.2014	0.261545	78.2816		0.214952	175.347		0.0382178	58.3673
0.199725	0.993607	0.463311	13.4596		0.29781	10.8224	0.099919	1.98126		0.125906	15.3266		0.215912	6.32396		0.442029	37.7251	0.587611	42.5371	0.334428	80.9108		0.225237	31.1697			0.592085	43.1179		0.412492	60.5752	0.266102	78.7589		0.221196	176.238		0.0388602	59.1169
0.189675	1.01118	0.452864	13.5946		0.352051	11.0272	0.108609	1.86472		0.119617	15.5698		0.211369	6.36821		0.431099	37.8012	0.583552	42.9636	0.332709	81.4265		0.23296	31.2864			0.58684	43.4383		0.439805	60.859	0.257619	79.2363		0.230316	177.129		0.0385885	59.67
0.183464	1.01597	0.457648	13.4427		0.31313	10.9965	0.107145	2.11215		0.161791	15.6528		0.219505	6.41246		0.451447	37.8696	0.578316	43.4546	0.330767	81.9422		0.2229	31.5344			0.583261	43.7588		0.433609	61.3564	0.274536	79.7136		0.223532	178.019		0.0410839	60.4632		0.150995
0.188009	1.02409	0.452939	13.612		0.316132	11.1372	0.105775	2.42006		0.136969	15.6084		0.224682	6.4567		0.438948	38.1012	0.546912	43.8518	0.340332	82.458		0.2323	32.0411			0.572644	44.0792		0.430729	61.6896	0.27401	80.1909		0.234943	178.91		0.0414299	61.0312		0.150706
0.198462	1.0303	0.464525	13.6362		0.300812	11.0651	0.11201	2.57698		0.140704	15.6546		0.207196	6.50095		0.448192	38.2756	0.627775	44.3536	0.357522	82.9737		0.226	32.1437			0.589939	44.3997		0.415197	62.0773	0.278328	80.6683		0.229822	179.801		0.0430606	61.7658		0.15308
0.199472	1.0306	0.459292	13.5763		0.321515	11.1599	0.104217	2.67449		0.123872	15.9573		0.213641	6.5452		0.455808	38.3966	0.613781	44.8242	0.317689	83.4894		0.233418	32.3141			0.609621	44.7201		0.463801	62.5041	0.27758	81.1456		0.21612	180.691		0.0350801	62.3476		0.152669
0.200937	1.04233	0.474467	13.7299		0.330676	11.2745	0.118528	2.83249		0.154604	16.5223		0.240425	6.58944		0.439122	38.4868	0.621044	45.2919	0.341977	84.0052		0.236669	32.5945			0.560597	45.0406		0.43038	62.858	0.275145	81.6229		0.231843	181.582		0.0424925	62.7131		0.15133
0.210936	1.04086	0.486205	13.5886		0.330365	11.1947	0.109507	3.2174		0.135503	16.6969		0.22838	6.63369		0.44604	38.5216	0.606944	45.7554	0.349076	84.5209		0.255367	32.9959			0.633237	45.361		0.444517	63.3404	0.284994	82.1002		0.232562	182.473		0.040738	62.7042		0.159597
0.20028	1.05937	0.470879	13.7438		0.347393	11.299	0.110168	3.45321		0.15172	16.6052		0.218924	6.67794		0.448715	38.6325	0.589427	46.2971	0.350645	85.0366		0.226406	33.4379			0.600913	45.6815		0.427239	63.5995	0.281951	82.5776		0.238851	183.364		0.0468655	62.5977		0.157893
0.201846	1.03329	0.486802	13.7189		0.320428	11.3054	0.107995	3.68377		0.149072	16.9536		0.221195	6.72218		0.455982	38.7163	0.602886	46.8404	0.357223	85.5524		0.228286	33.6751			0.600793	46.0019		0.453155	64.044	0.286938	83.0549		0.228474	184.254		0.0446666	63.2016		0.160686
0.213057	1.07458	0.501155	13.6969		0.336731	11.3962	0.116922	3.90363		0.147229	17.0325		0.243331	6.76643		0.458598	38.8012	0.594447	47.0581	0.361705	86.0681		0.237381	33.8684			0.60974	46.3224		0.431253	64.4968	0.287446	83.5322		0.2424	185.145		0.0509674	63.5953		0.16097
0.203765	1.0653	0.455405	13.7912		0.316184	11.4117	0.111774	4.01728		0.150916	17.4824		0.229225	6.81068		0.456912	38.8758	0.661848	47.5406	0.36066	86.5838		0.243935	33.9016			0.643255	46.6428		0.447833	64.9069	0.281444	84.0095		0.245141	186.036		0.0422945	63.918		0.157608
0.204825	1.07313	0.487923	13.6203		0.377205	11.4811	0.11815	3.9435		0.152666	17.5757		0.233769	6.85492		0.466854	39.0842	0.645292	47.8924	0.359987	87.0996		0.228438	34.5086			0.633594	46.9633		0.46415	65.2165	0.286008	84.4869		0.244107	186.926		0.0543768	64.5		0.160165
0.211895	1.07737	0.514685	13.809		0.332849	11.6036	0.122778	4.43772		0.157441	17.9318		0.259919	6.89917		0.465168	39.1756	0.651061	48.3837	0.370823	87.6153		0.237381	34.6608			0.633954	47.2837		0.455423	65.6419	0.284571	84.9642		0.247656	187.817		0.0518072	65.0555		0.15936
0.204876	1.08948	0.491142	13.8677		0.343097	11.563	0.109318	4.77254		0.154793	17.846		0.218712	6.94342		0.459064	39.2848	0.64198	48.8711	0.36193	88.131		0.243122	34.9942			0.652919	47.6042		0.449316	66.1229	0.282965	85.4415		0.245949	188.708		0.0493614	65.3981		0.158461
0.215683	1.09639	0.488886	13.9124		0.349463	11.6142	0.106011	5.0486		0.160136	17.7351		0.250093	6.98766		0.474063	39.3365	0.642836	49.3292	0.376877	88.6468		0.247441	35.2287			0.623217	47.9246		0.448357	66.5156	0.290517	85.9189		0.245231	189.598		0.0470388	65.4608		0.162689
0.205785	1.09087	0.477677	13.9866		0.333005	11.6228	0.104595	5.26276		0.163209	17.9181		0.240742	7.03191		0.474005	39.4252	0.644757	49.7832	0.363948	89.1625		0.241395	35.7853			0.641945	48.2451		0.467989	67.004	0.294787	86.3962		0.250307	190.489		0.0565763	65.6737		0.168029
0.244972	1.11851	0.485576	13.94		0.348066	11.6651	0.125093	5.37936		0.174793	18.422		0.252681	7.07616		0.473714	39.5285	0.630658	50.2346	0.374037	89.6782		0.253386	35.8595			0.645045	48.5655		0.45778	67.4778	0.2906	86.8735		0.248555	191.38		0.0491634	65.5956		0.165642
0.202805	1.14108	0.488584	14.0898		0.333988	11.8333	0.114938	5.07714		0.157725	18.876		0.233927	7.1204		0.461447	39.6051	0.664199	50.721	0.388012	90.194		0.250947	36.3034			0.665919	48.8859		0.462492	67.9723	0.300035	87.3508		0.256596	192.271		0.0535865	65.7272		0.17102
0.220934	1.09656	0.491293	13.9929		0.362972	11.8512	0.13043	4.73826		0.167842	18.3023		0.249565	7.16465		0.467377	39.6954	0.650418	51.198	0.354905	90.7097		0.250998	36.394			0.646118	49.2064		0.474359	68.3752	0.296479	87.8282		0.247072	193.161		0.0560818	65.7989		0.168993
0.253254	1.12422	0.533795	14.136		0.352051	11.8823	0.129391	4.86628		0.183019	18.99		0.24275	7.2089		0.495575	39.7846	0.666228	51.6905	0.381958	91.2254		0.258263	36.7216			0.657331	49.5268		0.470781	68.8514	0.29668	88.3055		0.264593	194.052		0.0694985	65.7148		0.169108
0.225479	1.12901	0.503178	14.0884		0.341234	11.8304	0.157493	5.01747		0.159379	19.3564		0.241482	7.25314		0.483249	39.8958	0.659819	52.1605	0.375008	91.7412		0.261515	36.835			0.659837	49.8473		0.478984	69.2946	0.295902	88.7828		0.250756	194.943		0.0487438	65.9644		0.171623
0.214218	1.12413	0.507616	14.1039		0.344753	11.9299	0.131233	5.26058		0.178291	19.1138		0.239369	7.29739		0.469877	39.9584	0.657363	52.6123	0.377026	92.2569		0.251607	37.0373			0.705398	50.1002		0.463714	69.8077	0.305212	89.2601		0.24878	195.833		0.0538582	66.0397		0.177023
0.210279	1.12886	0.51356	14.217		0.349567	11.9634	0.133547	5.45098		0.173847	19.2196		0.253844	7.34164		0.490226	40.0102	0.669114	53.0977	0.373514	92.7726		0.266291	36.9431			0.678205	50.3531		0.51354	70.2208	0.305854	89.7375		0.252913	196.724		0.0567243	66.462		0.177395
0.226186	1.14578	0.52725	14.1801		0.354225	12.0156	0.145213	5.59189		0.194414	19.4509		0.256696	7.38588		0.494877	40.1022	0.655868	53.6409	0.378372	93.2884		0.257095	37.6604			0.646597	50.6061		0.470781	70.6611	0.303344	90.2148		0.267648	197.615		0.0619377	67.0928		0.17594
0.225378	1.18256	0.508594	14.2818		0.356036	12.0893	0.131705	5.94897		0.180939	19.6769		0.25078	7.43013		0.493307	40.2152	0.704898	54.1142	0.38988	93.8041		0.27	37.8496			0.717088	50.859		0.473575	71.1581	0.304394	90.6921		0.258483	198.505		0.058602	67.6691		0.176549
0.237448	1.13688	0.531076	14.2618		0.369235	12.121	0.134161	6.15674		0.186045	19.6482		0.251889	7.47438		0.469587	40.3625	0.65138	54.5556	0.388759	94.3198		0.265021	37.7493			0.661743	51.1119		0.482648	71.582	0.309736	91.1695		0.26356	199.396		0.059961	68.2511		0.179647
0.234468	1.15471	0.538342	14.2668		0.362299	12.2118	0.133358	6.41713		0.1764	19.9478		0.257964	7.51862	0	0.504063	40.4857	0.691012	55.0786	0.39287	94.8356		0.272846	37.8299			0.686553	51.3648		0.518949	72.1355	0.311283	91.6468		0.270478	200.287		0.0670527	68.8401		0.180544
0.23669	1.15462	0.522749	14.4027		0.357486	12.1379	0.145544	6.97862		0.196967	20.3631		0.260342	7.56287	0	0.493075	40.5422	0.666015	55.5591	0.416186	95.7438		0.272439	38.2616			0.692518	51.6178		0.505948	72.5256	0.310144	92.1241		0.26612	201.178		0.0623827	69.52		0.179884
0.23361	1.17342	0.518813	14.2948		0.367371	12.2892	0.121362	7.02509		0.175029	20.9428		0.257542	7.60712		0.493424	40.6362	0.715793	56.0707	0.397802	96.6521		0.278841	38.2927			0.674983	51.8707		0.506383	73.0142	0.311983	92.6014		0.267198	202.068		0.0629261	70.0304		0.18095
0.21538	1.2	0.533649	14.4381		0.358366	12.2782	0.139168	6.82951		0.195265	20.9495		0.256591	7.65136		0.517493	40.7154	0.694001	56.4971	0.396157	97.5604		0.275081	38.3761			0.716849	52.1236		0.503417	73.3655	0.310919	93.0788		0.269579	202.959		0.0623827	70.6474		0.183442
0.250325	1.15278	0.520024	14.4173		0.363231	12.2549	0.136381	6.94164		0.188787	21.2713		0.253791	7.69561		0.486331	40.8154	0.713977	57.0072	0.409833	98.4686		0.261414	38.5313			0.715895	52.3765		0.499927	73.9714	0.315877	93.5561		0.259112	203.85		0.069993	71.2121		0.186368
0.241639	1.18478	0.525776	14.4545		0.377464	12.3638	0.168309	7.02878		0.184958	21.3812		0.283428	7.73986		0.508191	40.9012	0.694001	57.5108	0.444509	99.3769		0.297437	39.1405			0.686314	52.6295		0.520258	74.4189	0.311127	94.0334		0.260011	204.74		0.0643841	71.7535		0.183565
0.24881	1.17368	0.53645	14.5608		0.39651	12.477	0.148425	7.04467		0.19361	21.4965		0.266417	7.7841		0.496854	40.9761	0.682573	58.0061	0.425528	100.285		0.278181	39.2454			0.753586	52.8824		0.498793	74.904	0.325021	94.5107		0.261493	205.631		0.0655699	72.6142		0.191762
0.252143	1.20151	0.582397	14.5814		0.377257	12.577	0.153337	7.0632		0.193657	22.0413		0.268583	7.82835		0.515923	41.102	0.729573	58.493	0.403034	101.193		0.279654	39.7074			0.701702	53.1353		0.537187	75.349	0.30896	94.9881		0.276543	206.522		0.0657432	73.2752		0.182286
0.240225	1.20689	0.54031	14.602		0.377309	12.4172	0.16028	7.07794		0.19725	21.8985		0.255164	7.8726		0.504121	41.2462	0.687059	58.9829	0.40819	102.102		0.276352	40.0654			0.714583	53.3882		0.521219	75.8557	0.317272	95.4654		0.268367	207.412		0.0764418	73.5889		0.187191
0.249113	1.20647	0.559082	14.557		0.350861	12.5669	0.157493	7.16317		0.196116	21.9091		0.275134	7.91684		0.511447	41.3626	0.753071	59.4893	0.426275	103.01		0.289765	40.432			0.765632	53.6412		0.525668	76.3093	0.317488	95.9427		0.264638	208.303		0.0640134	74.0764		0.190493
0.249063	1.22265	0.549545	14.647		0.373065	12.6837	0.155935	7.00133		0.209921	21.9482		0.280522	7.96109		0.527028	41.4656	0.706073	59.9802	0.427171	103.918		0.280772	40.642			0.733907	53.8941		0.516767	76.6949	0.323073	96.42		0.276722	209.194		0.0723398	75.0872		0.193844
0.238054	1.22328	0.545038	14.5614		0.3859	12.571	0.158154	7.1672		0.199851	22.1615		0.28776	8.00534		0.510516	41.5625	0.732243	60.4483	0.420595	104.826		0.291747	40.764			0.739153	54.147		0.523226	77.1726	0.327481	96.8974		0.268681	210.085		0.0688066	75.2445		0.196488
0.244366	1.21982	0.565983	14.6005		0.368976	12.7351	0.181203	7.28925		0.223254	22.2276		0.281262	8.04959		0.512028	41.6396	0.738866	60.956	0.452058	105.735		0.28001	40.8126			0.726749	54.3999		0.520956	77.558	0.328265	97.3747		0.283641	210.975		0.0677688	75.8316		0.196959
0.250527	1.22557	0.57459	14.679		0.375704	12.7376	0.154518	7.82339		0.223396	22.4319		0.282424	8.09383		0.707607	41.7262	0.719316	61.4478	0.435019	106.643		0.294948	41.1664			0.777679	54.6529		0.533259	78.0495	0.332402	97.852		0.266839	211.866		0.069548	76.7853		0.199441
0.249467	1.24279	0.57337	14.6835		0.384037	12.8557	0.17426	7.60689		0.221268	22.563		0.262666	8.13808		0.077499	41.801	0.717714	61.9339	0.447499	107.551		0.26934	41.7252			0.724363	54.9058		0.552719	78.3768	0.326666	98.3294		0.278115	212.757		0.0706843	77.3374		0.195999
0.240831	1.25342	0.568267	14.8424		0.385952	12.8189	0.176197	7.40965		0.223112	22.7073		0.307043	8.18233		0.516272	41.8758	0.729252	62.4243	0.452656	108.459		0.289613	41.8394			0.744284	55.1587		0.537885	78.9367	0.329839	98.8067		0.263335	213.647		0.0707586	77.8944		0.201202
0.252295	1.23795	0.564993	14.7102		0.408259	12.8627	0.179786	7.86916		0.223538	22.92		0.286386	8.22657		0.515807	41.9856	0.774755	62.9669	0.440624	109.368		0.288139	41.9551			0.724007	55.4116		0.542597	79.3712	0.330115	99.284		0.28692	214.538		0.079975	78.2988		0.20137
0.252699	1.27547	0.586928	14.7887		0.38559	13.0445	0.16642	8.19269		0.221457	23.0784		0.287496	8.27082		0.555341	42.1063	0.74143	63.4451	0.463865	110.276		0.312833	42.1107			0.793545	55.6646		0.52785	79.777	0.339262	99.7613		0.282023	215.429		0.0722414	78.8441		0.20695
0.245932	1.26173	0.588222	14.8394		0.387194	13.0073	0.171285	8.34576		0.227509	23.3201		0.309314	8.31507		0.524411	42.2151	0.753714	63.9604	0.463267	111.184		0.28189	42.4687			0.770167	55.9175		0.584656	80.2397	0.329624	100.239		0.288987	216.319		0.0808148	79.4619		0.201071
0.254062	1.25539	0.590508	14.7533		0.398011	13.0332	0.185171	8.02516		0.22888	23.5085		0.284643	8.35931		0.529237	42.3623	0.744954	64.4643	0.467154	112.093		0.295253	42.8278			0.76277	56.1704		0.546523	80.7279	0.338863	100.716		0.279328	217.21		0.0740696	80.2886		0.206706
0.248911	1.27754	0.572228	14.9557		0.392784	13.0236	0.18092	8.13077		0.224294	23.9562		0.283269	8.40356		0.533888	42.4865	0.779989	64.9882	0.449964	113.001		0.296828	43.072			0.773387	56.4233		0.55586	81.2068	0.340549	101.193		0.302823	218.101		0.0787397	81.1535		0.211141
0.279766	1.27359	0.581292	14.9023		0.391179	13.1551	0.191688	8.24872		0.221457	24.1706		0.291405	8.44781		0.535458	42.5327	0.758626	65.5002	0.450937	113.909		0.32269	43.1759			0.750127	56.6763		0.597308	81.449	0.343357	101.671		0.286965	218.992		0.0722903	82.1614		0.212881
0.257849	1.29105	0.588374	14.9985		0.402048	13.0718	0.190555	8.57015		0.219377	24.3532		0.291352	8.49205		0.528365	42.6012	0.754673	66.0136	0.491816	114.817		0.293474	43.3498			0.765992	56.9292		0.564761	81.9743	0.338241	102.148		0.291458	219.882		0.0783195	82.4061		0.209709
0.25391	1.27536	0.594773	14.8793		0.418662	13.3027	0.180353	8.76259		0.245665	24.1726		0.296318	8.5363		0.532725	42.6953	0.782234	66.5312	0.473431	115.726		0.293576	43.7144			0.743208	57.1821		0.569734	82.466	0.3476	102.625		0.282203	220.773		0.0798017	82.6576		0.215512
0.275019	1.31511	0.592564	15.0342		0.401324	13.2119	0.192491	8.96126		0.261692	24.3768		0.30625	8.58055		0.543423	42.7825	0.734059	67.0713	0.466855	116.634		0.304551	43.9871			0.815849	57.7935		0.570694	82.8974	0.348754	103.103		0.294018	221.664		0.0777018	83.4122		0.216228
0.271939	1.3049	0.588604	15.0026		0.409916	13.219	0.191972	8.9616		0.234932	24.6117		0.310107	8.62479		0.54133	42.8101	0.780738	67.6229	0.442044	117.542		0.318422	44.3451			0.764083	58.4049		0.586924	83.339	0.342172	103.58		0.29312	222.554		0.0780725	84.1502		0.212147
0.270626	1.30299	0.586699	14.9038		0.406655	13.4272	0.185643	9.17319		0.242071	24.3482		0.299752	8.66904		0.540225	42.8955	0.73203	68.1712	0.487107	118.45		0.294389	44.6307			0.801059	59.0163		0.58169	83.8165	0.354151	104.057		0.297073	223.445		0.0841258	84.9449		0.219574
0.262142	1.3137	0.600181	15.1045		0.414988	13.3996	0.202788	9.36607		0.256255	24.6495		0.312431	8.71329		0.564992	43.0164	0.791848	68.6784	0.461474	119.359		0.307599	44.9619			0.737127	59.6277		0.601322	84.308	0.355679	104.535		0.28993	224.336		0.0822234	85.7386		0.224078
0.289765	1.30838	0.59078	15.0703		0.399875	13.4169	0.186493	9.55464		0.238289	24.9859		0.305352	8.75753		0.549179	43.1215	0.770805	69.2063	0.465808	120.267		0.310445	45.4035			0.821454	60.2391		0.564935	84.6371	0.358691	105.012		0.291368	225.226		0.0852131	86.2877		0.225975
0.284968	1.3323	0.593463	15.1321		0.404274	13.4924	0.199718	9.68178		0.250062	25.0914		0.325057	8.80178		0.552085	43.2015	0.779992	69.6751	0.498541	121.175		0.314154	45.7439			0.788416	60.8505		0.607954	85.2399	0.351019	105.489		0.303857	226.117		0.0792088	86.7998		0.221142
0.277595	1.33721	0.587102	15.0958		0.422648	13.5523	0.187201	9.95442		0.254175	25.0952		0.315442	8.84603		0.555225	43.2987	0.788001	70.2335	0.474701	122.083		0.309835	45.9182			0.789726	61.4619		0.583259	85.5806	0.352826	105.967		0.298511	227.008		0.0846203	87.3402		0.22228
0.277645	1.32707	0.625879	15.2318		0.414056	13.6317	0.192161	10.0125		0.245192	25.3757		0.28776	8.89027		0.547376	43.3858	0.793451	70.7602	0.494432	122.992		0.321877	46.1171			0.818831	62.0733		0.597308	86.0287	0.35457	106.444		0.307001	227.899		0.0757251	88.2268		0.223379
0.276534	1.3339	0.594613	15.2151		0.417472	13.7348	0.192539	10.2545		0.242733	25.6645		0.347298	8.93452		0.556504	43.4564	0.796121	71.3309	0.477691	123.9		0.315475	46.505			0.811436	62.6847		0.621043	86.32	0.362875	106.921		0.293479	228.789		0.0944543	88.8804		0.228611
0.279918	1.351	0.637299	15.1383		0.418611	13.7362	0.194806	10.3086		0.25791	25.7363		0.32997	8.97877		0.546737	43.4876	0.793343	71.7829	0.491816	124.808		0.324671	46.82			0.817162	63.2961		0.59661	86.8855	0.359831	107.399		0.310326	229.68		0.0917609	89.5571		0.226694
0.279766	1.36055	0.636148	15.2363		0.404378	13.775	0.190555	10.4535		0.251953	26.2077		0.329601	9.02301		0.571329	43.5862	0.77732	72.3637	0.496822	125.716		0.310343	47.2285			0.808931	63.9075		0.589804	87.2186	0.358944	107.876		0.310461	230.571		0.0822729	90.3727		0.226135
0.282746	1.34685	0.619825	15.2091		0.418197	13.7722	0.229048	10.5459		0.252946	26.6132		0.324106	9.06726		0.566388	43.6959	0.816629	72.8914	0.4889	126.625		0.331429	47.4892			0.83863	64.5189		0.568076	87.6332	0.356218	108.353		0.311449	231.461		0.087857	90.7455		0.224417
0.281837	1.35522	0.630018	15.2149		0.406293	13.8938	0.191405	10.8523		0.260889	26.7108		0.308786	9.11151		0.58662	43.7846	0.803705	73.4234	0.537551	127.533		0.319184	47.776			0.820144	64.754		0.625842	88.0475	0.359673	108.831		0.293389	232.352		0.0886226	91.4858		0.226594
0.263808	1.36218	0.623121	15.3532		0.446766	13.8514	0.205574	10.9112		0.258808	26.9623		0.335465	9.15575		0.582725	43.8695	0.794197	73.9528	0.498541	128.441		0.35348	48.0741			0.843282	64.9891		0.609439	88.3542	0.367979	109.308		0.320838	233.243		0.0919831	92.3598		0.231827
0.296835	1.37632	0.662512	15.2762		0.426374	13.9623	0.198017	10.7129		0.256066	27.2301		0.326695	9.2		0.553074	43.9857	0.799752	74.5241	0.515432	129.35		0.322283	48.6812			0.798317	65.2243		0.620433	88.8951	0.369375	109.785		0.29285	234.133		0.0905498	93.0948		0.2364
0.284109	1.39172	0.634731	15.4015		0.420008	13.9073	0.216485	10.7506		0.24661	27.4891		0.338634	9.24425	0	0.570399	44.0635	0.808726	75.0527	0.506836	130.258		0.3359	48.7616			0.841972	65.4594		0.612841	89.211	0.367121	110.263		0.319221	235.024		0.0946022	93.8261		0.234958
0.292795	1.36661	0.646452	15.3162		0.461207	14.0056	0.212376	10.9511		0.255357	27.8059		0.32622	9.28849	0	0.578539	44.1145	0.84013	75.6293	0.52567	131.196		0.326907	49.0555			0.853062	65.6945		0.623835	89.7124	0.369118	110.74		0.314863	235.915		0.0908958	94.7209		0.236236
0.309106	1.38865	0.671511	15.3659		0.42891	14.0905	0.205621	11.1598		0.258572	28.0356		0.330763	9.33274		0.58005	44.2051	0.82432	76.2545	0.505342	132.133		0.353073	49.3065			0.846621	65.9297		0.618163	90.0131	0.374625	111.217		0.317873	236.806		0.0887216	95.6426		0.23976
0.290724	1.38338	0.640668	15.4602		0.434345	14.1001	0.213604	11.5375		0.257201	28.361		0.354694	9.37699		0.570632	44.2876	0.784264	76.7724	0.526118	133.071		0.334579	49.7268			0.881808	66.1648		0.636575	90.4432	0.37543	111.695		0.305294	237.696		0.0895862	96.442		0.240275
0.30037	1.39384	0.65262	15.3679		0.43067	14.1884	0.219177	11.2469		0.271905	28.2479		0.336732	9.42123		0.564934	44.3958	0.811288	77.3215	0.543157	134.009		0.33905	50.0075			0.877039	66.3999		0.632736	90.7123	0.378457	112.172		0.321287	238.587		0.094726	96.9492		0.242212
0.298198	1.41961	0.653005	15.5381		0.430308	14.1548	0.216768	11.5887		0.270392	28.4836		0.33351	9.46548		0.587608	44.5248	0.815027	77.8044	0.525594	134.947		0.315322	50.5812			0.859384	66.6351		0.620782	91.1833	0.383356	112.649		0.314638	239.478		0.0942315	97.7715		0.249182
0.311783	1.40621	0.652312	15.5697		0.429738	14.2643	0.218704	11.7844		0.243584	28.4927		0.366264	9.50973		0.577376	44.6955	0.818872	78.4701	0.529256	135.884		0.365064	50.7442			0.881451	66.8702		0.630992	91.5992	0.37881	113.126		0.319715	240.368		0.0939103	98.6729		0.246227
0.29532	1.42902	0.652157	15.6121		0.427099	14.1489	0.221255	12.1348		0.283488	28.9307		0.355751	9.55397		0.58912	44.7685	0.846218	79.3711	0.532844	136.822		0.333715	51.0044			0.851393	67.1053		0.654638	91.9901	0.369914	113.604		0.314549	241.259		0.0944295	99.3315		0.240444
0.299259	1.3958	0.65663	15.5424		0.450131	14.2669	0.223144	11.8189		0.28259	29.1293		0.344234	9.59822		0.596329	44.8562	0.807123	79.7698	0.556983	137.76		0.347789	51.3525			0.9096	67.3405		0.678024	92.4845	0.39464	114.081		0.324207	242.15		0.0901796	100.289		0.256516
0.313197	1.43665	0.668658	15.5437		0.43921	14.3773	0.240147	11.8317		0.265948	29.3408		0.3352	9.64247		0.578539	44.9102	0.795799	80.023	0.530078	138.698		0.341641	51.7558			0.876919	67.5756		0.668513	92.8182	0.38594	114.558		0.322186	243.04		0.103398	101.265		0.250861
0.304561	1.43275	0.6521	15.6753		0.442522	14.3049	0.236369	11.9514		0.277578	29.4681		0.356649	9.68671		0.601852	44.9988	0.861492	80.5346	0.53217	139.635		0.369231	51.9156			0.872744	67.8107		0.659437	93.2703	0.386564	115.036		0.321467	243.931		0.0895862	101.72		0.255132
0.297895	1.41873	0.666451	15.6463		0.449975	14.4852	0.240431	12.6029		0.278429	30.2539		0.35163	9.73096		0.580515	45.0875	0.854443	81.0546	0.540317	140.573		0.353277	52.341			0.917352	68.0459		0.692422	93.5164	0.395365	115.513		0.329104	244.822		0.100038	102.022		0.260941
0.287594	1.45632	0.671339	15.6733		0.454271	14.4743	0.216012	12.6837		0.267555	30.2903		0.367743	9.77521		0.623247	45.1952	0.845898	81.5914	0.542633	141.511		0.349415	52.6564			0.894691	68.281		0.647919	94.0051	0.39563	115.99		0.325825	245.713		0.0868191	102.861		0.261116
0.309662	1.43527	0.67894	15.6296		0.456393	14.5025	0.219082	12.8254		0.269399	30.6538		0.362355	9.81945		0.598771	45.2936	0.852948	82.1666	0.549883	142.449		0.345605	53.166			0.872504	68.5161		0.655337	94.382	0.391911	116.468		0.32569	246.603		0.114616	103.418		0.258661
0.31047	1.45566	0.683983	15.7959		0.455358	14.4069	0.236085	12.7721		0.249116	30.623		0.347615	9.8637		0.614352	45.366	0.864165	82.7485	0.531797	143.386		0.371517	53.6142			0.930712	68.7513		0.656035	94.7454	0.399914	116.945		0.334854	247.494		0.0944048	104.099		0.263944
0.315671	1.44513	0.691663	15.7032		0.448112	14.6262	0.244918	12.861		0.299658	30.8708		0.367109	9.90795		0.618247	45.4326	0.842694	83.2966	0.571032	144.324		0.350025	54.0679			0.895048	68.9864		0.688583	95.1676	0.399906	117.422		0.34047	248.385		0.10498	104.996		0.267937
0.322842	1.45985	0.710825	15.785		0.442367	14.7179	0.234243	13.0336		0.272236	31.1934		0.373924	9.95219		0.602841	45.502	0.872387	83.8923	0.558327	145.262						0.897434	69.2215		0.67401	95.631	0.41919	117.9		0.324387	249.275		0.0988521	105.804		0.280857
0.310015	1.47478	0.663736	15.8509		0.458205	14.7105	0.240997	13.0223		0.281266	31.152		0.375932	9.99644		0.617433	45.5926	0.834574	84.4627	0.544651	146.2						0.932144	69.4567		0.681165	95.9665	0.402131	118.377		0.321871	250.166		0.108044	106.494		0.269428
0.309864	1.44501	0.667537	15.7894		0.459085	14.8128	0.252711	13.3708		0.291904	31.6317		0.374241	10.0407		0.597434	45.7051	0.9133	84.9914	0.579179	147.137						0.954089	69.6918		0.679158	96.259	0.407659	118.854		0.330497	251.057		0.101397	107.267		0.273132
0.332336	1.48928	0.710515	15.8582		0.461776	14.7722	0.228954	13.3984		0.289824	31.5428		0.373026	10.0849		0.610282	45.802	0.868115	85.53	0.54652	148.075						0.899103	69.9269		0.707519	96.8046	0.402366	119.332		0.330811	251.947		0.104214	108.029		0.269586
0.31961	1.48777	0.675173	15.8675		0.468867	14.8284	0.238305	13.2762		0.2885	32.1014		0.351366	10.1292		0.601678	45.8759	0.882963	86.1003	0.579327	149.013		0.366995	55.4256			0.930475	70.3773		0.688234	97.1582	0.409244	119.809		0.328655	252.838		0.114047	108.889		0.274194
0.327033	1.49181	0.70124	15.9173		0.453961	14.8186	0.24317	13.3181		0.276727	32.7259		0.370437	10.1734		0.599992	46.0622	0.90187	86.6593	0.557206	149.951		0.355614	55.9501			0.915922	70.8276		0.682126	97.5594	0.406008	120.286		0.329463	253.729		0.111997	110.073		0.272025
0.316126	1.49006	0.670179	15.9936		0.462138	14.9019	0.257056	13.4018		0.294504	32.9077		0.361087	10.2177		0.640747	46.1425	0.87506	87.2679	0.592929	150.888		0.367402	56.3599			0.952419	71.278		0.691812	97.8628	0.409818	121.048		0.325825	254.62		0.104411	110.739		0.274578
0.351122	1.49605	0.724499	15.9947		0.474094	14.9883	0.251247	13.4353		0.288405	32.7477		0.37086	10.2619		0.609003	46.2846	0.878264	87.788	0.56169	151.826		0.370806	56.755			0.927969	71.7283		0.697919	98.2934	0.41046	121.81		0.355879	255.51		0.105548	111.819		0.279113
0.333548	1.50261	0.70725	16.0564		0.468453	15.0329	0.260126	13.2652		0.294694	32.6524		0.375245	10.3062		0.622433	46.3951	0.902726	88.4196	0.57462	152.764		0.375379	57.0223			0.940612	72.1787		0.700015	98.6922	0.415797	122.573		0.338987	256.401		0.104065	112.759		0.282742
0.340466	1.49248	0.714039	15.9167		0.47958	15.1586	0.251341	13.6104		0.292802	32.5742		0.368113	10.3504		0.604934	46.5215	0.885954	89.0194	0.581046	153.702		0.374769	57.4988			1.00764	72.629		0.68326	99.0305	0.412546	123.335		0.339886	257.292		0.105918	112.904		0.280532
0.350263	1.53319	0.720518	16.0762		0.471196	15.1401	0.276279	14.2298		0.316395	32.7633		0.37086	10.3947		0.62505	46.6012	0.903367	89.5639	0.580149	154.639		0.38234	57.8718			0.955521	73.0794		0.740066	99.4426	0.418021	124.097		0.336067	258.182		0.107302	113.899		0.284254
0.33678	1.51292	0.706704	15.9874		0.471765	15.3536	0.256962	13.9297		0.308925	32.8718		0.376566	10.4389		0.622782	46.6748	0.908493	90.2052	0.582989	155.577		0.379698	58.0789			0.933574	73.5297		0.717116	99.8609	0.42856	124.859		0.35516	259.073		0.111873	114.992		0.291421
0.337386	1.52047	0.724107	16.1062		0.483514	15.1943	0.262771	13.875		0.306892	33.2467		0.373554	10.4832		0.622492	46.7951	0.87837	90.7859	0.564979	156.515		0.381374	58.49			0.905425	73.9801		0.710921	100.263	0.425592	125.621		0.340784	259.964		0.108093	115.834		0.293658
0.334255	1.54246	0.707484	16.2036		0.485688	15.2683	0.270233	14.1256		0.307175	33.4292		0.394739	10.5274		0.630747	46.8975	0.912981	91.4154	0.623943	157.453		0.387421	58.9569			0.98713	74.4304		0.710311	100.556	0.428925	126.383		0.348332	260.854		0.105301	116.832		0.295959
0.34688	1.54658	0.758369	16.2517		0.48134	15.347	0.26636	14.2762		0.312565	33.679		0.392256	10.5716		0.632491	47.0623	0.912338	91.9911	0.572901	158.39		0.382492	59.4328			0.94741	74.8808		0.703417	101.091	0.434932	127.145		0.348916	261.745		0.115357	118.114		0.300103
0.335113	1.54661	0.721766	16.2062		0.481444	15.3742	0.270281	14.3408		0.308499	33.931		0.380211	10.6159		0.639875	47.1827	0.894714	92.6362	0.592032	159.328		0.389402	59.6768			0.9591	75.3311		0.717728	101.37	0.427918	127.907		0.359428	262.636		0.110762	119.626		0.295263
0.350516	1.52698	0.728868	16.1091		0.468194	15.5251	0.269903	14.5176		0.312943	34.0744		0.399441	10.6601		0.670805	47.2762	0.914583	93.1914	0.599579	160.266		0.393975	59.678			0.972697	75.6707		0.710572	101.768	0.427571	128.669		0.34604	263.527		0.103547	119.576		0.295024
0.343951	1.55984	0.747833	16.2049		0.483462	15.5037	0.269383	14.7735		0.307364	35.0133		0.373185	10.7044		0.637782	47.3845	0.934022	93.799	0.599655	161.204		0.404137	60.3071			0.994644	76.0103		0.749839	102.103	0.43698	129.431		0.346804	264.417		0.114171	120.123		0.301516
0.349001	1.5517	0.757277	16.2477		0.489155	15.5303	0.270847	14.8754		0.30779	34.5493		0.405674	10.7486		0.638887	47.4636	0.927186	94.436	0.610117	162.141		0.404137	60.6486			0.968998	76.3499		0.723051	102.468	0.449406	130.193		0.351881	265.308		0.120719	121.115		0.314584
0.347132	1.55998	0.747706	16.2631		0.49283	15.5726	0.269667	15.1578		0.317482	34.6093		0.394527	10.7929		0.669875	47.5863	0.898987	95.199	0.592032	163.079		0.394686	61.0915			0.988919	76.6895		0.733608	102.871	0.438663	130.955		0.35251	266.199		0.110465	122.31		0.307064
0.332437	1.57709	0.728706	16.3419		0.498213	15.5673	0.262299	15.2686		0.3276	34.8816		0.396852	10.8371		0.63534	47.7202	0.955279	95.6455	0.628052	164.017		0.392806	61.35			1.01444	77.0291		0.734306	103.222	0.442749	131.717		0.354801	267.089		0.126501	122.825		0.309925
0.347536	1.57	0.770319	16.2946		0.487189	15.6709	0.293424	15.3256		0.31909	35.0042		0.39775	10.8814		0.657956	47.8145	0.920457	96.24	0.610865	164.955		0.404492	61.9494			0.987726	77.3687		0.761445	103.612	0.440953	132.479		0.353902	267.98		0.115851	123.282		0.308667
0.345011	1.59003	0.764352	16.3923		0.497385	15.6117	0.274815	15.2974		0.321359	35.161		0.401131	10.9256		0.652956	47.9032	0.918961	96.8711	0.61064	165.892		0.381832	62.5413			0.987367	77.7083		0.731079	104.025	0.447399	133.241		0.35251	268.871		0.116543	123.684		0.313179
0.35294	1.59448	0.740797	16.3212		0.480719	15.8934	0.275476	15.6266		0.332517	35.3373		0.339744	10.9699		0.664003	48.0196	0.938937	97.4627	0.620953	166.83		0.402003	62.9604			0.983194	78.0479		0.74059	104.397	0.448033	134.003		0.345771	269.761		0.117729	124.421		0.313623
0.397227	1.58962	0.802746	16.3951		0.493296	15.7737	0.267116	15.7783		0.30883	35.5769		0.404248	11.0141		0.662549	48.1596	0.91832	98.0563	0.621552	167.768		0.405001	63.2741			1.03532	78.3875		0.763627	104.722	0.451683	134.765		0.357541	270.652		0.129391	125.539		0.320695
0.351829	1.59506	0.765687	16.4277		0.499145	15.9025	0.296069	15.5402		0.343344	35.7343		0.428338	11.0584		0.662607	48.2852	0.945773	98.6308	0.648082	168.706		0.415112	63.7973			0.988203	78.7271		0.750712	105.102	0.456434	135.527		0.359428	271.543		0.114764	126.953		0.324068
0.361625	1.59584	0.785944	16.4134		0.487447	15.9348	0.290779	15.6729		0.326276	36.0621		0.425168	11.1026		0.656677	48.3985	0.942461	99.2764	0.645615	169.644		0.397481	64.2395			1.03317	79.0667		0.757343	105.437	0.455863	136.289		0.368862	272.434		0.117532	127.133		0.323662
0.378947	1.60547	0.773302	16.4413		0.529681	15.8823	0.293518	15.7796		0.340035	36.2223	0	0.414021	11.1469		0.656851	48.503	0.971516	99.8719	0.678199	170.581		0.408202	64.5812			1.01182	79.4063		0.750537	105.809	0.4624	137.051		0.360057	273.324		0.118075	127.879		0.328304
0.357788	1.60723	0.775187	16.3913		0.51374	15.9505	0.306885	16.1304		0.333557	36.5855	0	0.428444	11.1977		0.66627	48.6326	0.940858	100.462	0.637918	171.519		0.410437	64.9762			1.0575	79.746		0.782998	106.114	0.458006	137.814		0.375017	274.215		0.13201	128.664		0.325184
0.372331	1.6128	0.78241	16.4724		0.50049	15.9534	0.286103	16.1844		0.345046	37.2115		0.419463	11.2486		0.663596	48.7625	0.957736	101.21	0.647857	172.457		0.418211	65.7156			1.0148	80.0856		0.761182	106.497	0.464544	138.576		0.363965	275.106		0.120422	129.894		0.329826
0.370715	1.6214	0.751239	16.5006		0.495108	16.1705	0.293565	15.9442		0.328357	37.6178		0.422421	11.2995		0.670223	48.8752	0.947589	101.945	0.669754	173.395		0.400987	66.3445			1.02232	80.4252		0.766418	106.783	0.461579	139.338		0.38481	275.996		0.118224	130.745		0.327721
0.391117	1.64383	0.809497	16.5528		0.495832	16.0536	0.28275	16.2232		0.338947	37.8052		0.399388	11.3503		0.659061	48.9866	0.960621	102.283	0.647558	174.332		0.4081	66.873			1.04832	80.7648		0.782039	107.092	0.465906	140.1		0.365493	276.887		0.121658	132.041		0.335452
0.367736	1.64078	0.785394	16.6039		0.508254	16.1786	0.311702	16.399		0.338427	37.8725		0.405463	11.4012	0	0.665107	49.1845	0.95058	102.871	0.672744	175.27		0.410285	67.134			1.02757	81.1044		0.776977	107.475	0.456305	140.862		0.36976	277.778		0.126674	132.692		0.32854
0.381472	1.62376	0.796779	16.4624		0.495315	16.2248	0.29673	16.6045		0.343391	38.085		0.427493	11.4521	0	0.687084	49.2649	0.986791	103.495	0.652117	175.705		0.435639	67.7328			1.03746	81.444		0.781252	107.731	0.472028	141.624		0.36127	278.553		0.122943	133.461		0.33986
0.382734	1.64437	0.809576	16.6014		0.531337	16.3314	0.293518	16.7342		0.350767	38.1949		0.412648	11.503		0.674293	49.3545	0.997046	104.088	0.671547	176.141		0.409624	68.1669			1.01456	81.7836		0.7823	108.125	0.476086	142.386		0.373534	279.328		0.129219	134.252		0.342782
0.366221	1.64296	0.774481	16.6553		0.50815	16.3576	0.300556	16.942		0.33091	38.4481		0.453273	11.5538		0.67377	49.4711	0.977926	104.679	0.640609	176.576		0.419481	68.7188			1.07181	82.1232		0.797832	108.366	0.470906	143.148		0.364819	280.103		0.126402	134.854		0.339052
0.37622	1.64193	0.806279	16.5859		0.522642	16.313	0.300697	17.0391		0.357008	38.812		0.444134	11.6047		0.680456	49.5859	0.981879	105.275	0.649427	177.012		0.428525	69.139			1.05726	82.4628		0.767117	108.768	0.484672	143.91		0.372052	280.879		0.118866	135.721		0.348964
0.374553	1.66026	0.792229	16.717		0.514723	16.4629	0.295833	17.2914		0.345283	38.9276		0.441651	11.6556		0.67127	49.6583	0.980703	105.901	0.650847	177.447		0.435893	69.5301			1.05941	82.8024		0.783347	109.177	0.473258	144.672		0.377892	281.654		0.127514	136.293		0.345479
0.396016	1.6556	0.82951	16.7236		0.520468	16.4537	0.306176	17.5075		0.351145	39.0087		0.431983	11.7065		0.674351	49.7468	0.990958	106.515	0.661086	177.882		0.416433	70.0319			1.05166	83.142		0.767727	109.332	0.485159	145.434		0.38216	282.429		0.127909	137.186		0.354166
0.383845	1.68826	0.804631	16.7796		0.525748	16.5587	0.307451	17.4626		0.359419	39.2858		0.432881	11.7573		0.66284	49.8786	0.981236	107.114	0.671547	178.318		0.43447	70.5774			1.08386	83.4816		0.799664	109.762	0.485527	146.196		0.378341	283.204		0.131368	137.949		0.354435
0.37829	1.66899	0.819558	16.6226		0.503544	16.6775	0.303862	17.675		0.349443	39.633		0.439062	11.8082		0.693188	49.9465	0.99256	107.771	0.669455	178.753		0.424867	70.7472			1.05047	83.8212		0.783871	110.03	0.486519	146.958		0.376769	283.979		0.125661	138.977		0.355159
0.404802	1.69393	0.821533	16.7412		0.525178	16.5832	0.305515	17.6894		0.350578	39.9866		0.414074	11.8591		0.687258	50.0682	1.02022	108.559	0.673863	179.189		0.43447	71.3104			1.07158	84.1706		0.79949	110.257	0.485252	147.72		0.375286	284.755		0.13332	140.116		0.359087
0.384249	1.69582	0.808895	16.7734		0.526731	16.7222	0.304523	17.745		0.348545	40.1142		0.451424	11.9099		0.688595	50.1399	0.981984	109.054	0.653088	179.624		0.426188	71.8641			1.10414	84.52		0.805774	110.527	0.49687	148.482		0.383822	285.53		0.134828	140.94		0.367684
0.394097	1.68223	0.82106	16.6807		0.524247	16.7434	0.33102	17.7767		0.362303	40.0957		0.453485	11.9608		0.682549	50.2741	1.00388	109.62	0.678049	180.06		0.432844	72.3453			1.07706	84.8694		0.802283	110.701	0.491955	149.244		0.372681	286.305		0.134259	141.455		0.364047
0.401419	1.69988	0.814741	16.898		0.531648	16.832	0.307593	18.3039		0.360932	40.193		0.456654	12.0117		0.700397	50.4962	1.00837	110.235	0.679693	180.495		0.441228	72.4426			1.09734	85.2188		0.79504	111.035	0.505695	150.006		0.388539	287.08		0.136211	142.234		0.374214
0.399146	1.71921	0.825167	16.8322		0.523626	16.8086	0.30372	18.6748		0.364431	40.3517		0.467009	12.0626		0.701328	50.6673	1.03112	110.872	0.653387	180.93		0.451847	72.6468			1.07408	85.5683		0.831078	111.327	0.500556	150.768		0.381351	287.855		0.135272	143.154		0.370411
0.395915	1.71852	0.840252	16.9865		0.525748	16.8941	0.323368	18.662		0.363202	40.594		0.458134	12.1134		0.6872	50.8282	1.00848	111.443	0.679096	181.366		0.426594	73.071			1.10652	85.9177		0.824796	111.521	0.504716	151.53		0.384001	288.63		0.134877	144.119		0.378537
0.386067	1.71151	0.822797	16.8389		0.520986	17.0006	0.326344	18.7738		0.369726	40.8189		0.46685	12.1643		0.690921	50.9762	1.02856	112.102	0.665045	181.801		0.443057	73.6267			1.0711	86.2671		0.817816	111.852	0.503509	152.292		0.378386	289.406		0.137669	145.167		0.377632
0.41066	1.71554	0.82406	16.9373		0.530613	17.0293	0.322612	18.8483		0.363391	41.0282		0.480745	12.2152		0.701735	51.0291	1.01189	112.704	0.693221	182.237		0.452812	73.7816			1.09829	86.6165		0.815895	112.135	0.499358	153.054		0.385933	290.181		0.136705	146.026		0.374518
0.387936	1.71418	0.825641	17.0045		0.532787	17.0497	0.319731	18.7528		0.369915	41.3621		0.466481	12.266		0.676386	51.146	1.02001	113.252	0.671174	182.672		0.551077	79.5995			1.07468	86.9659		0.825669	112.352	0.511434	153.817		0.393346	290.956		0.141128	147.139		0.383575
0.405206	1.72163	0.842386	16.9874		0.536927	16.9885	0.342875	18.7773		0.35767	41.6964		0.463786	12.3169		0.712955	51.2167	1.0339	113.825	0.697629	183.107						1.11118	87.3153		0.835006	112.613	0.513052	154.579		0.385439	291.731		0.13589	148.281		0.38992
0.420154	1.73389	0.857393	16.991		0.548831	17.1023	0.318031	18.9562		0.373887	41.8073		0.456866	12.3678		0.705572	51.3852	1.05088	114.487	0.679469	183.543						1.11464	87.6648		0.81223	112.932	0.5155	155.341		0.389168	292.506		0.145526	149.23		0.39178
0.371119	1.74067	0.83512	17.03		0.539877	17.2092	0.333853	19.2036		0.366748	42.1811		0.476782	12.4187		0.698653	51.3429	1.05484	115.116	0.712276	183.978						1.10724	88.0142		0.805424	113.224	0.522765	156.103		0.388584	293.282		0.137916	150.234		0.397302
0.415559	1.72859	0.840806	16.9944		0.535737	17.3017	0.316425	18.982		0.373083	42.3578		0.466903	12.4695		0.699467	51.5301	1.04533	115.733	0.71676	184.414		0.426036	79.1157			1.14147	88.3636		0.850189	113.445	0.516685	156.865		0.367649	294.057		0.136829	151.415		0.392681
0.398944	1.74987	0.844596	17.094		0.546192	17.211	0.354541	19.1552		0.37488	42.7176		0.485869	12.5204		0.699409	51.6069	1.04789	116.335	0.70002	184.849		0.44392	77.0628			1.11511	88.713		0.83675	113.738	0.509878	157.627		0.39995	294.832		0.139102	152.493		0.387507
0.429598	1.75441	0.886934	17.0764		0.551678	17.3129	0.330028	19.5087		0.382397	42.7883		0.502616	12.5713		0.717548	51.5397	1.05046	116.987	0.698227	185.284		0.459925	77.5096			1.12263	89.0624		0.85298	114.099	0.531675	158.389		0.398422	295.607		0.147206	153.212		0.404073
0.395208	1.7695	0.852326	17.1722		0.539929	17.359	0.332153	19.5797		0.38027	42.9808		0.476043	12.6222		0.728013	51.6409	1.08218	117.627	0.713921	185.72		0.445953	77.8915			1.13241	89.4118		0.837013	114.222	0.520113	159.151		0.392447	296.382		0.142166	154.453		0.400487
0.417478	1.74529	0.874891	17.0986		0.545053	17.3836	0.336357	19.7264		0.382066	43.4425		0.486714	12.673		0.72499	51.6421	1.05078	118.222	0.694491	186.155		0.487312	78.2184			1.15042	89.7612		0.866506	114.61	0.527978	159.913		0.395592	297.158		0.144958	155.368		0.406543
0.428487	1.77369	0.877752	17.1513		0.545053	17.4408	0.349345	20.1205		0.371286	43.8817		0.459507	12.7239		0.714176	51.8278	1.03368	118.717	0.704655	186.591		0.454184	78.5084			1.15209	90.1107		0.839804	114.898	0.540376	160.675		0.403948	297.933		0.148763	156.498		0.41609
0.396016	1.79417	0.844539	17.2162		0.557837	17.4667	0.338293	20.6223		0.374218	44.1314		0.515136	12.7748		0.698711	51.844	1.06819	119.312	0.693893	187.026		0.465209	78.6639			1.15137	90.4601		0.851584	115.161	0.528869	161.437		0.389258	298.708		0.146366	157.628		0.407229
0.418993	1.77266	0.882917	17.2046		0.552506	17.5064	0.329036	21.1483		0.387598	44.0714		0.497069	12.8256		0.740804	51.9686	1.05451	119.935	0.731557	187.461		0.44204	78.3511			1.14911	90.8095		0.859351	115.448	0.538051	162.199		0.404846	299.483		0.146959	158.626		0.4143
0.426618	1.77416	0.857332	17.1805		0.552247	17.577	0.354257	21.1279		0.364715	44.7215		0.491258	12.8765		0.72156	52.0467	1.07428	120.552	0.708914	187.897		0.47842	78.3253			1.18298	91.1589		0.868338	115.589	0.519996	162.961		0.401207	300.258		0.148268	159.725		0.400397
0.42379	1.80058	0.910011	17.2086		0.560994	17.5471	0.319401	21.2489		0.396959	44.736		0.488775	12.9274		0.727897	52.1164	1.05451	121.132	0.719077	188.332		0.470341	79.0741			1.13587	91.5083		0.870869	115.806	0.550682	163.723		0.41446	301.034		0.142512	161.075		0.424025
0.427275	1.79922	0.858921	17.3111		0.545571	17.6342	0.338765	21.1112		0.38651	44.6301		0.484284	12.9783		0.727606	52.1746	1.11412	121.77	0.728794	188.768		0.465921	79.858			1.16163	91.8577		0.874971	116.017	0.541703	164.485		0.387101	301.809		0.143006	162.238		0.422528
0.436718	1.81388	0.884982	17.3039		0.555508	17.6103	0.32521	21.0208		0.388733	44.8859		0.507318	13.0291		0.725397	52.3285	1.06669	122.329	0.724458	189.203		0.452914	80.7881			1.17594	92.2072		0.87689	116.243	0.543783	165.247		0.408036	302.584		0.143821	163.344		0.424151
0.437021	1.78569	0.906038	17.3322		0.572122	17.7343	0.356572	20.8664		0.397479	45.2945		0.513604	13.08		0.733362	52.342	1.08549	122.946	0.739032	189.638		0.488937	81.3006			1.15984	92.5566		0.845564	116.574	0.543823	166.009		0.404891	303.359		0.152099	164.12		0.424182
0.441263	1.8145	0.903575	17.3466		0.55851	17.6851	0.344291	21.0312		0.400694	45.3786		0.496593	13.1309		0.726967	52.5342	1.06883	123.564	0.714145	190.074		0.473898	82.3659			1.1794	92.906		0.877151	116.811	0.547747	166.771		0.408081	304.134		0.147602	165.371		0.427243
0.437728	1.81374	0.897696	17.3835		0.56322	17.8924	0.352085	21.3041		0.389016	45.4115		0.506948	13.1817		0.74935	52.5168	1.08528	124.174	0.741722	190.509		0.47715	82.8027			1.20028	93.2554		0.872615	117.117	0.544764	167.533		0.407721	304.91		0.145551	166.404		0.424916
0.439041	1.79894	0.885663	17.4612		0.568965	17.7692	0.322896	21.3289		0.405186	45.4278		0.504835	13.2326		0.738595	52.6383	1.0981	124.738	0.747774	190.945		0.46902	83.4298			1.16426	93.6048		0.88771	117.298	0.554174	168.295		0.422277	305.685		0.152197	167.461		0.437797
0.464594	1.83113	0.909881	17.4392		0.564928	17.8712	0.3578	21.5409		0.407124	45.8909		0.526125	13.2835		0.742025	52.6462	1.09147	125.38	0.749345	191.38		0.496711	83.6149			1.17177	93.9542		0.881514	117.439	0.575441	169.057		0.402375	306.46		0.147775	168.552		0.454598
0.438788	1.84142	0.91076	17.5016		0.581438	17.9835	0.352604	21.7083		0.399985	45.9561		0.499763	13.3344		0.764641	52.8618	1.11668	125.989	0.742394	191.815		0.475727	84.1412			1.1904	94.3036		0.880817	117.738	0.55958	169.82		0.426006	307.235		0.156003	169.676		0.442068
0.445909	1.86244	0.902049	17.4919		0.578178	18.0147	0.351848	21.8785		0.413838	45.9797		0.514291	13.3852		0.740222	52.9138	1.09393	126.534	0.73679	192.251		0.479436	84.6288			1.18768	94.6531		0.902806	117.997	0.567013	170.582		0.417515	308.01		0.146761	170.846		0.44794
0.449898	1.82875	0.924108	17.4962		0.569379	17.968	0.366065	21.9174		0.409819	46.3096		0.523483	13.4361		0.755978	52.9288	1.10835	127.148	0.744188	192.686		0.489344	85.5513			1.19619	95.0025		0.91319	118.265	0.563078	171.344		0.422007	308.786		0.152963	171.691		0.444832
0.44404	1.85558	0.900929	17.5658		0.583146	18.0595	0.359453	21.9702		0.43119	46.6967		0.511491	13.487		0.780454	53.1412	1.08421	127.765	0.737761	193.122		0.499557	86.4543			1.16336	95.3519		0.890939	118.557	0.571068	172.106		0.403094	309.561		0.144834	172.913		0.451144
0.45207	1.84804	0.901088	17.6017		0.572743	18.0912	0.356997	22.4457		0.402586	47.0888		0.5182	13.5378		0.749467	53.2639	1.12491	128.398	0.774081	193.557		0.484009	87.5988			1.19524	95.7013		0.901847	118.835	0.569038	172.868		0.441639	310.336		0.157806	173.971		0.455231
0.456211	1.84485	0.936017	17.5593		0.57766	18.1126	0.348306	22.7441		0.402727	47.6834		0.496171	13.5887		0.753304	53.4307	1.106	128.947	0.747327	193.992		0.48848	87.7433			1.18261	96.0507		0.900974	119.21	0.577894	173.63		0.410956	311.111		0.155113	175.05		0.462316
0.447373	1.86977	0.92115	17.5693		0.598207	18.2363	0.361861	22.8032		0.401876	47.3616		0.542396	13.6396		0.76092	53.4662	1.12929	129.568	0.741272	194.428		0.477556	88.7096			1.20056	96.4001		0.910224	119.397	0.573869	174.392		0.419986	311.886		0.158943	176.187		0.459095
0.474592	1.87519	0.908523	17.7685		0.58268	18.2507	0.354777	23.0486		0.429298	47.0745		0.526072	13.6905		0.791559	53.5745	1.1327	130.204	0.781181	194.863		0.497727	89.2127			1.20398	96.7496		0.912231	119.678	0.580148	175.154		0.418503	312.661		0.15363	177.111		0.464118
0.456009	1.89138	0.9317	17.6609		0.575952	18.4136	0.356194	23.2136		0.417242	47.5353		0.525332	13.7413		0.743478	53.6581	1.14008	130.76	0.75054	195.299		0.492748	89.5508			1.20563	97.099		0.901409	119.942	0.575157	175.916		0.425332	313.437		0.166553	178.086		0.460125
0.45515	1.88514	0.914357	17.6331		0.587856	18.2709	0.373716	23.0001		0.415351	48.2869		0.536532	13.7922		0.774989	53.8057	1.13441	131.323	0.767429	195.734		0.492697	90.3356			1.20788	97.4484		0.921218	120.202	0.586951	176.678		0.421648	314.212		0.157831	179.221		0.469561
0.456766	1.87844	0.939294	17.8248		0.576211	18.3911	0.372299	23.3344		0.429913	47.9895		0.521793	13.8431		0.788012	53.8367	1.11658	131.902	0.760405	196.169		0.484568	91.2282			1.25004	97.7978		0.920606	120.473	0.590824	177.44		0.41765	314.987		0.160302	180.361		0.478567
0.463634	1.88728	0.936576	17.7245		0.585682	18.4537	0.364554	23.6618		0.421734	48.0518		0.530879	13.894		0.781908	53.9733	1.1483	132.529	0.781628	196.605		0.508092	91.7828			1.20386	98.1472		0.926017	120.69	0.585036	178.202		0.411495	315.762		0.155212	181.798		0.473879
0.45712	1.8688	0.928258	17.7539		0.593187	18.5503	0.358697	23.632		0.433695	48.3822		0.537958	13.9448		0.762838	54.1169	1.12288	133.05	0.774005	197.04		0.490309	92.3845			1.2289	98.4966		0.92113	120.961	0.587808	178.964		0.430992	316.537		0.16171	182.745		0.476125
0.493075	1.90042	0.923354	17.8276		0.606851	18.649	0.368474	24.0158		0.425942	48.3307		0.544298	13.9957		0.775455	54.2295	1.16347	133.645	0.787683	197.476		0.508905	92.711			1.23421	98.7607		0.910921	121.172	0.584384	179.726		0.418593	317.313		0.161216	183.797		0.473351
0.453635	1.89304	0.958566	17.7199		0.587908	18.6337	0.359642	24.1639		0.4536	48.4872		0.537007	14.0466		0.776734	54.3127	1.16069	134.245	0.787533	197.911		0.500369	93.6647			1.22948	99.0247		0.946786	121.524	0.604641	180.488		0.43544	318.088		0.16339	184.744		0.489759
0.477067	1.90111	0.964678	17.9236		0.593291	18.6344	0.361295	24.1964		0.423814	49.0282		0.531143	14.0974		0.771269	54.4814	1.14435	134.768	0.770644	198.346		0.502808	94.4272			1.22644	99.2887		0.933784	121.728	0.595559	181.25		0.432924	318.863		0.159461	185.653		0.488359
0.469845	1.90958	0.957441	17.7388		0.601986	18.6786	0.36342	24.266		0.430764	49.3865		0.549422	14.1483		0.762722	54.5954	1.15599	135.29	0.780806	198.782		0.512869	95.0395			1.23509	99.5528		0.924185	122.113	0.606907	182.012		0.433777	319.638		0.160252	187.026		0.497663
0.506255	1.91859	0.941844	17.8635		0.591065	18.7306	0.385005	24.1938		0.412561	49.911		0.531249	14.1992	0	0.803012	54.64	1.17736	135.848	0.770718	199.217		0.511497	95.6922			1.22457	99.8168		0.974795	122.241	0.604843	182.774		0.422412	320.413		0.167121	188.285		0.495972
0.475956	1.93634	0.975853	17.9012		0.601882	18.8127	0.381037	24.5462		0.431001	50.125		0.542396	14.2501	0	0.797954	54.8631	1.16977	136.376	0.79523	199.356		0.520744	96.5263			1.27696	100.081		0.935179	122.642	0.611651	183.536		0.436698	321.189		0.164181	189.575		0.501554
0.478683	1.92483	0.973038	17.8344		0.590444	18.81	0.375653	24.6099		0.425232	50.6119		0.570078	14.3009		0.790396	54.9772	1.16486	136.947	0.791642	199.494		0.512056	97.3907			1.24223	100.345		0.951498	122.926	0.605958	184.298		0.44694	321.964		0.168851	190.495		0.496885
0.487066	1.95011	0.978987	17.9684		0.620825	18.9512	0.38269	24.4917		0.427313	50.4948		0.538645	14.3518		0.79435	55.0779	1.16689	137.54	0.799041	199.632		0.513834	98.1274			1.25567	100.609		0.937274	123.251	0.605916	185.061		0.42641	322.739		0.161413	191.552		0.496851
0.477168	1.93983	0.970788	17.9021		0.603383	18.9767	0.387791	24.835		0.448116	50.5156		0.555498	14.4027		0.766734	55.1196	1.16881	138.113	0.777667	199.77		0.506873	98.7244			1.27205	100.873		0.961619	123.553	0.619656	185.823		0.438674	323.514		0.170679	192.317		0.508118
0.484339	1.92867	0.956637	17.993		0.602503	18.9885	0.388783	25.3898		0.443151	50.52		0.548154	14.4535		0.803536	55.3564	1.20417	138.725	0.795529	199.909		0.528061	99.3094			1.23498	101.137		0.951498	123.817	0.610173	186.585		0.439528	324.289		0.170754	193.507		0.506443
0.492873	1.9498	0.966446	17.986		0.608145	18.9784	0.396293	24.5951		0.445894	50.0429		0.569709	14.5044		0.799873	55.3077	1.17031	139.41	0.804646	200.047		0.512919	99.8951			1.27345	101.401		0.955075	124.155	0.629636	187.347		0.44402	325.065		0.171297	194.986		0.522597
0.48449	1.9516	0.996032	18.009		0.614097	19.1992	0.385666	24.9805		0.448258	50.4044		0.545407	14.5553		0.799175	55.4653	1.17009	139.96	0.789326	200.185		0.52049	100.738			1.26526	101.665		0.933435	124.496	0.612512	188.109		0.43225	325.84		0.161364	195.793		0.508385
0.485803	1.96617	0.990565	18.1482		0.603228	19.2573	0.385005	25.2677		0.446792	50.6705		0.551113	14.6062		0.793129	55.6266	1.1952	140.505	0.823404	200.324		0.530398	101.391			1.29087	101.929		0.963452	124.779	0.636443	188.871		0.435125	326.615		0.176461	196.719		0.528248
0.502266	1.95693	0.968455	18.0039		0.618444	19.1042	0.392798	25.2762		0.448068	50.9241		0.565271	14.657		0.800512	55.9086	1.17116	141.165	0.806963	200.462		0.529077	102.435			1.28011	102.193		0.95839	125.049	0.624289	189.633		0.432744	327.39		0.161068	197.928		0.51816
0.501054	1.97297	1.031	18.1707		0.610163	19.329	0.389775	25.0719		0.456531	51.1882		0.565905	14.7079		0.804349	55.8349	1.20256	141.633	0.822881	200.6		0.515612	103.29			1.27789	102.457		0.987273	125.429	0.628591	190.395		0.449905	328.165		0.175572	199.195		0.521731
0.484844	1.97372	0.977111	18.0271		0.6083	19.3284	0.425576	24.9787		0.435019	51.4519		0.567331	14.7588		0.804175	56.0875	1.1639	142.131	0.804945	200.739		0.530449	104.182			1.2517	102.721		0.978199	125.618	0.639123	191.157		0.440876	328.941		0.173175	200.122		0.536864
0.496711	1.9745	1.00388	18.1057		0.61948	19.339	0.404936	25.3298		0.469202	51.9205		0.564267	14.8097		0.808652	56.1974	1.2203	142.757	0.802031	200.877		0.534513	104.783			1.29721	102.985		0.98422	126.043	0.638151	191.919		0.443077	329.716		0.17483	201.137		0.536047
0.500448	1.98977	0.9704	18.1562		0.61301	19.4266	0.409234	25.0696		0.450007	52.0838		0.581014	14.8605		0.809233	56.2968	1.1859	143.303	0.814213	201.015		0.52552	105.855			1.26618	103.249		0.98518	126.424	0.627584	192.681		0.440112	330.491		0.167912	202.651		0.527171
0.510346	2.0081	1.02312	18.1629		0.635369	19.4341	0.407392	25.3402		0.459368	51.9596		0.582176	14.9114		0.821326	56.5121	1.21175	143.909	0.807261	201.153		0.524555	106.573			1.2788	103.513		0.969647	126.753	0.642589	193.443		0.462619	331.266		0.176708	203.982		0.539775
0.507164	2.01762	1.01035	18.2148		0.61948	19.5516	0.418113	25.3678		0.452182	52.4592		0.566856	14.9623		0.807198	56.5854	1.19007	144.465	0.825422	201.292		0.526536	106.487			1.2817	103.777		1.00237	127.236	0.649564	194.205		0.450983	332.041		0.173051	204.76		0.545633
0.488783	1.98452	1.00153	18.0782		0.624086	19.5241	0.414429	25.4054		0.475538	52.4678		0.561679	15.0131		0.816268	56.8146	1.21891	145.055	0.82049	201.43		0.534971	107.207			1.2766	104.041		0.987885	127.618	0.644364	194.967		0.459878	332.817		0.175843	205.741		0.541266
0.518022	2.00379	1.02167	18.1898		0.638319	19.6142	0.4209	25.4785		0.476342	52.6413		0.57198	15.064	0	0.837605	56.775	1.22521	145.604	0.812045	201.568		0.556565	107.86			1.2993	104.305		0.991287	128.009	0.646647	195.729		0.442358	333.592		0.173002	207.02		0.543184
0.507669	2.02112	1.00841	18.2416		0.613269	19.6143	0.421939	25.7691		0.459274	52.8227		0.577792	15.1149	0	0.818593	57.047	1.25053	146.268	0.845076	202.537		0.528619	108.588			1.30335	104.569		1.00787	128.286	0.650197	196.491		0.464685	334.367		0.178314	208.126		0.546165
0.515042	2.01378	1.02927	18.2936		0.627709	19.6466	0.415799	26.0028		0.477193	53.3648		0.582229	15.1658		0.820861	57.1255	1.22916	146.871	0.838949	203.506		0.554329	109.35			1.31146	104.833		0.988583	128.845	0.654043	197.253		0.455161	335.142		0.177202	209.268		0.549396
0.514689	2.02181	1.01819	18.3345		0.613838	19.7286	0.420192	26.0949		0.455349	53.5378		0.586561	15.2166		0.829291	57.2346	1.22553	147.452	0.836184	204.475		0.548283	110.094			1.29687	105.098		0.995564	129.206	0.650367	198.015		0.451792	335.917		0.176807	210.434		0.552812
0.511255	2.02623	1.03889	18.3251		0.642356	19.801	0.414193	26.1157		0.466129	54.1809		0.578637	15.2675		0.839872	57.3246	1.24689	148.132	0.84844	205.444		0.562001	110.851			1.29247	105.362		0.980905	129.629	0.665679	198.777		0.448018	336.693		0.181007	211.685		0.565827
0.522516	2.01433	1.01374	18.395		0.630763	19.8288	0.441351	26.3002		0.455491	54.8167		0.576629	15.3184		0.82464	57.5327	1.22809	148.602	0.85143	206.413						1.29663	105.626		1.04583	130.025	0.657339	199.539		0.469357	337.468		0.179204	212.536		0.558738
0.512972	2.02646	1.03283	18.277		0.639872	19.7307	0.424159	26.3737		0.468635	54.8273		0.573829	15.3692		0.828593	57.5785	1.24038	149.207	0.837828	207.382						1.33045	105.89		1.00935	130.481	0.663455	200.301		0.461136	338.243		0.17913	213.655		0.563937
0.544079	2.02944	1.02329	18.3558		0.647687	19.9978	0.425718	26.6017		0.466177	54.8226		0.594169	15.4201		0.825221	57.6995	1.23258	149.715	0.845451	208.351		0.552449	113.014			1.31273	106.154		1.02942	130.974	0.659392	201.064		0.45278	339.018		0.18417	214.947		0.560483
0.527263	2.04143	1.02369	18.4311		0.636249	20.0062	0.438423	26.6196		0.466035	55.0774		0.588621	15.471		0.869116	57.8395	1.26495	150.291	0.868319	209.32		0.572112	113.649			1.3191	106.418		1.00141	131.377	0.659349	201.826		0.457138	339.793		0.187258	216.166		0.560447
0.527718	2.0202	1.04221	18.4064		0.637284	19.9851	0.437903	26.6861		0.466082	55.3879		0.588886	15.5219		0.836965	58.0425	1.26997	150.891	0.849785	210.289		0.537511	114.508			1.31111	106.682		1.04155	131.898	0.671624	202.588		0.459115	340.568		0.178413	218.168		0.57088
0.53095	2.05821	1.02579	18.4738		0.638319	20.1247	0.44102	26.7559		0.484001	55.0416		0.583022	15.5727		0.84243	57.9484	1.25362	151.438	0.865852	211.258		0.562204	115.02			1.3132	106.946		1.02488	132.326	0.663797	203.35		0.46756	341.344		0.177029	219.173		0.564228
0.528425	2.05697	1.06364	18.4649		0.656331	20.0707	0.443287	27.0547		0.475443	55.2335		0.578214	15.6236		0.839582	58.3111	1.27691	151.999	0.858604	212.227		0.54437	115.678			1.322	107.21		1.03448	132.831	0.672223	204.112		0.473985	342.119		0.181773	220.132		0.57139
0.534535	2.03951	1.05143	18.4783		0.636404	20.2013	0.436911	27.2641		0.485561	55.3224		0.591104	15.6745		0.838186	58.3908	1.22457	152.537	0.885881	213.196		0.567946	116.437			1.32941	107.474		1.04775	133.214	0.674722	204.874		0.472233	342.894		0.181946	220.922		0.580261
0.536555	2.07794	1.04623	18.4314		0.643754	20.1873	0.43677	27.3014		0.50452	55.2329		0.596968	15.7254		0.850279	58.4982	1.30703	153.157	0.867348	214.165		0.559613	117.122			1.38001	107.738		1.03221	133.749	0.690993	205.636		0.469088	343.669		0.18076	222.173		0.594254
0.537818	2.07233	1.0756	18.4902		0.657366	20.2452	0.442862	27.3721		0.481353	55.7832		0.608063	15.7762		0.841907	58.7011	1.26068	153.687	0.878108	215.134		0.565812	118.048			1.34493	108.002		1.02523	134.257	0.676324	206.398		0.469852	344.444		0.181205	223.144		0.581638
0.538323	2.09021	1.05079	18.5415		0.659488	20.1911	0.427796	27.6105		0.4788	56.4554		0.612395	15.8271		0.863186	58.7681	1.27841	154.307	0.891112	216.103		0.554329	119.01			1.34493	108.266		1.04556	134.826	0.685844	207.16		0.464506	345.22		0.179204	223.873		0.589826
0.533323	2.06543	1.07495	18.5086		0.643443	20.3478	0.451978	27.6551		0.477665	56.4148		0.587723	15.878		0.853651	58.9941	1.30607	154.861	0.872727	217.072		0.5839	119.984			1.34759	108.53		1.05298	135.322	0.689176	207.811		0.503635	345.995		0.195733	225.095		0.592691
0.554937	2.08537	1.05965	18.5872		0.63982	20.3536	0.441776	28.3522		0.491377	56.7085		0.654711	15.9288		0.835047	59.0358	1.27659	155.449	0.897091	218.041		0.572925	120.868			1.3616	108.794		1.03544	135.793	0.683074	208.462		0.46482	346.77		0.186443	226.336		0.587444
0.540848	2.09883	1.07177	18.5818		0.67341	20.4359	0.442059	28.513		0.486223	56.8869		0.595965	15.9797		0.862837	59.1613	1.28449	155.992	0.867571	219.01		0.573332	121.47			1.33717	109.058		1.05944	136.32	0.691469	209.113		0.472817	347.545		0.186937	227.809		0.594664
0.541049	2.09648	1.08357	18.6751		0.667665	20.5951	0.447113	28.3188		0.485514	57.2084		0.608697	16.0306		0.858593	59.366	1.28289	156.56	0.88618	219.979		0.571909	122.177			1.34087	109.322		1.04007	136.745	0.697452	209.764		0.465494	348.32		0.184837	229.038		0.606783
0.550998	2.09854	1.05355	18.5982		0.657107	20.3842	0.461424	27.9319		0.481731	57.3737		0.600191	16.0815		0.86993	59.4245	1.32904	157.229	0.885881	220.948		0.573027	123.012			1.36577	109.586		1.0542	137.311	0.701304	210.414		0.498603	349.096		0.195338	230.312		0.610135
0.558977	2.10061	1.10878	18.66		0.668079	20.6037	0.462085	27.9231		0.49757	57.7409		0.6153	16.1323		0.877604	59.6697	1.28941	158.035	0.905087	221.917		0.574399	123.92			1.36971	109.85		1.05734	137.765	0.695044	211.065		0.481532	349.871		0.187431	231.562		0.604688
0.551301	2.12396	1.07796	18.7121		0.666164	20.6184	0.465911	28.1265		0.485419	58.0353		0.605897	16.1832		0.848186	59.6156	1.25736	158.463	0.868768	222.886		0.572773	124.519			1.36334	110.114		1.07008	138.346	0.70345	211.716		0.476455	350.646		0.191583	232.845		0.612001
0.546251	2.103	1.10439	18.6417		0.666061	20.6252	0.473279	28.2786		0.495963	57.8427		0.613768	16.2341		0.869	59.7493	1.2768	158.944	0.893727	223.855		0.575415	125.922			1.35512	110.378		1.08989	138.816	0.687515	212.367		0.483059	351.421		0.191904	234.201		0.598138
0.571248	2.12145	1.12716	18.7459		0.664871	20.7721	0.452309	28.4371		0.501494	58.0994		0.635798	16.2849		0.856151	59.8784	1.29828	159.498	0.886104	224.824		0.579073	126.777			1.39194	110.642		1.05961	139.324	0.702793	213.018		0.484766	352.196		0.197685	235.007		0.61143
0.546503	2.13778	1.08308	18.8008		0.661455	20.7533	0.468839	28.5416		0.496861	58.2201		0.620953	16.3358		0.886906	59.9962	1.31473	160.074	0.881995	225.793		0.589692	127.086			1.37689	110.906		1.0693	139.829	0.694957	213.669		0.483059	352.972		0.190322	236.212		0.604612
0.557815	2.12129	1.09723	18.8223		0.671444	20.8772	0.460338	28.6263		0.505702	58.555		0.629617	16.3867		0.868418	60.193	1.31141	160.816	0.917044	226.761		0.586644	127.828			1.3484	111.17		1.08291	140.282	0.70253	214.32		0.477624	353.747		0.190742	237.399		0.611201
0.568925	2.14451	1.08975	18.8165		0.666682	20.8013	0.470492	29.0273		0.504804	58.8304		0.620002	16.4376		0.883825	60.1437	1.30415	161.242	0.909645	227.73		0.58893	128.643			1.37781	111.434		1.08614	140.908	0.712687	214.971		0.489753	354.522		0.193535	238.7		0.620037
0.561401	2.15101	1.13188	18.8981		0.697374	20.9048	0.472004	29.2716		0.506411	59.1178		0.649533	16.4884		0.893011	60.3783	1.31088	161.769	0.903518	228.699		0.603055	129.51			1.39889	111.698		1.0727	141.427	0.711403	215.622		0.495593	355.297		0.19388	239.851		0.626034
0.558472	2.17214	1.10724	18.8919		0.675739	21.0285	0.468839	29.4359		0.499792	58.9949		0.623013	16.5393		0.873825	60.5243	1.30928	162.37	0.908899	229.668		0.582782	130.469			1.38696	111.962		1.07462	141.992	0.710163	216.273		0.487731	356.072		0.195141	241.109		0.624943
0.566299	2.17074	1.11391	18.7972		0.675843	20.9928	0.476113	29.5333		0.523905	58.9396		0.633209	16.5902		0.887779	60.4606	1.29154	162.887	0.906059	230.637		0.590607	131.142			1.41371	112.226		1.09565	142.514	0.716804	216.923		0.501164	356.848		0.194646	242.457		0.630788
0.58867	2.16477	1.14083	18.8977		0.678327	21.1176	0.47975	29.7445		0.500171	59.5086		0.646998	16.6411		0.890046	60.7304	1.35959	163.544	0.913233	231.606		0.603665	132.266			1.41823	112.49		1.0837	143.163	0.729335	217.574		0.490337	357.623		0.19388	243.73		0.641815
0.56534	2.17137	1.11993	18.9032		0.693699	21.1595	0.474838	30.1439		0.527262	59.5526		0.61773	16.6919		0.889581	60.8705	1.29016	164.271	0.920856	232.575		0.599244	132.953			1.39866	112.755		1.10176	143.602	0.72017	218.225		0.483419	358.398		0.190174	245.248		0.63375
0.576652	2.15297	1.11561	18.8988		0.679984	21.1839	0.471484	30.441		0.516577	59.7904		0.634054	16.7428		0.878302	60.9694	1.30639	164.65	0.926237	233.544		0.591725	133.604			1.41058	113.019		1.07846	144.094	0.723402	218.876		0.494785	359.173		0.196648	246.338		0.636594
0.598568	2.19159	1.13912	18.9983		0.682778	21.1341	0.471484	30.4308		0.520217	59.8581		0.657616	16.7937		0.878244	61.1656	1.34645	165.322	0.914056	234.513		0.600819	134.446			1.41056	113.283		1.11267	144.695	0.720701	219.527		0.494919	359.948		0.197685	247.229		0.634217
0.566956	2.18157	1.14472	18.9502		0.668235	21.2925	0.472807	30.3543		0.508019	60.1096		0.633949	16.8445		0.919871	61.2278	1.3144	165.783	0.917269	235.482		0.598482	135.24			1.43005	113.547		1.09905	145.142	0.73921	220.178		0.503365	360.724		0.202874	248.8		0.650505
0.585893	2.17627	1.14685	19.0573		0.690283	21.3419	0.474885	30.7833		0.514874	60.3644		0.633685	16.8954		0.895627	61.4484	1.32124	166.223	0.93498	236.451		0.611947	135.906			1.3875	113.811		1.10961	145.768	0.726338	220.829		0.495099	361.499		0.198031	249.535		0.646441
0.582661	2.20121	1.15683	19.0143		0.679725	21.3453	0.466997	31.1872		0.524614	60.6115		0.618787	16.9463		0.89022	61.3009	1.3065	166.889	0.919286	237.42		0.59457	136.912			1.42948	114.075		1.10176	146.227	0.743983	221.48		0.500131	362.274		0.206259	250.563		0.662145
0.580035	2.18714	1.14791	19.1553		0.689507	21.3777	0.480742	30.6603		0.521635	60.8009		0.660205	16.9972		0.865686	61.831	1.34559	167.137	0.942079	238.389		0.607425	137.624			1.43338	114.339		1.11546	146.863	0.745864	222.131		0.497974	363.049		0.200181	252.117		0.663819
0.584428	2.22306	1.13826	19.0766		0.708295	21.4559	0.505585	30.4362		0.531375	61.0465		0.638703	17.048		0.197149	61.5077	1.35072	167.653	0.935056	239.358		0.606713	138.326			1.44508	114.603		1.11886	147.487	0.735295	222.782		0.513877	363.824		0.211646	253.495		0.654412
0.58463	2.19943	1.16452	19.1482		0.697891	21.5603	0.488204	30.4471		0.52277	61.2248		0.642401	17.0989		0.189532	61.5116	1.36899	168.179	0.944396	240.327		0.604579	139.349			1.42237	114.867		1.11066	148.031	0.740982	223.432		0.501388	364.599		0.201021	255.143		0.659474
0.583772	2.21299	1.17622	19.1342		0.702136	21.4679	0.499492	30.7602		0.516671	62.3179		0.631149	17.1498		-0.035813	61.7483	1.35564	168.719	0.939015	241.296		0.630187	140.234			1.42673	115.131		1.13884	148.513	0.747587	224.083		0.500894	365.375		0.203368	256.575		0.672828
0.59064	2.22693	1.16182	19.1694		0.692457	21.6192	0.500437	31.0543		0.519177	62.1088		0.646945	17.2006		0.839116	61.969	1.38277	169.257	0.943499	242.265		0.603207	140.955			1.4312	115.395		1.12837	149.228	0.760991	224.734		0.479735	366.15		0.198699	258.203		0.684892
0.588721	2.21366	1.15094	19.1551		0.695562	21.6883	0.491038	31.2995		0.539507	62.0729		0.657194	17.2515		0.912836	61.7641	1.40178	169.807	0.947236	243.234		0.611997	141.693			1.43728	115.659		1.11607	149.752	0.749715	225.385		0.521245	366.925		0.205444	258.9		0.674744
0.595437	2.22701	1.15601	19.1224		0.698668	21.6362	0.487826	31.5412		0.516671	62.2379		0.646998	17.3024		0.907662	61.6992	1.38352	170.362	0.933411	244.203		0.606815	142.69			1.43728	115.923		1.11241	150.281	0.761399	226.036		0.497974	367.7		0.20065	260.128		0.685259
0.611749	2.2433	1.18955	19.2604		0.697426	21.7873	0.500956	31.4524		0.541162	62.2243		0.657933	17.3533		0.906906	61.8786	1.40499	170.89	0.95471	245.172		0.644871	143.543			1.44439	116.187		1.15987	150.911	0.752886	226.687		0.503994	368.475		0.204629	260.991		0.677597
0.601598	2.2323	1.15847	19.2787		0.691784	21.7964	0.491699	31.7678		0.536718	62.3401		0.637383	17.4041		0.904348	61.8877	1.37593	171.409	0.959568	246.141		0.614487	144.47			1.43506	116.451		1.14801	151.441	0.772902	227.338		0.494605	369.251		0.207841	261.94		0.695612
0.591549	2.23438	1.16714	19.3063		0.697529	21.8723	0.498217	31.6815		0.567118	62.5881		0.664009	17.455	0	0.916848	61.9424	1.3848	171.835	0.96181	247.11		0.621905	145.163			1.43086	116.715		1.14792	152.024	0.759135	227.989		0.532072	370.026		0.210188	262.965		0.683221
0.639725	2.25007	1.18227	19.3587		0.690438	21.8423	0.507049	32.0957		0.538845	62.9313		0.662952	17.5059	0	0.927836	62.0813	1.39153	172.421	0.968162	247.669		0.598076	146.12			1.4454	116.979		1.14356	152.443	0.773717	228.64		0.50952	370.801		0.208088	264.48		0.696346
0.613213	2.25849	1.16673	19.2317		0.727341	21.9716	0.493163	32.2239		0.543526	63.092		0.643247	17.5568		0.90586	62.1119	1.39281	173.001	0.967265	248.228		0.647157	147.063			1.43063	117.243		1.12776	153.102	0.773627	229.291		0.51527	371.576		0.207223	265.797		0.696264
0.612809	2.25937	1.18636	19.2676		0.712487	22.0136	0.499351	32.13		0.544093	63.0512		0.654182	17.6076		0.925627	62.175	1.3849	173.502	0.97414	248.787		0.62536	147.914			1.47868	117.507		1.13919	153.693	0.775171	229.941		0.51527	372.351		0.206407	266.659		0.705405
0.611799	2.27059	1.16419	19.414		0.715385	21.9246	0.511347	32.4222		0.538703	63.8239		0.689631	17.6585		0.910627	62.2717	1.41353	174.058	0.950898	249.346		0.632778	148.523			1.42984	117.771		1.15534	154.22	0.779292	230.592		0.526636	373.127		0.211102	267.725		0.709156
0.620131	2.25689	1.20911	19.3218		0.717818	22.088	0.509647	32.6494		0.545748	64.0403		0.677374	17.7094		0.929987	62.3585	1.40039	174.542	0.96547	249.905		0.615097	149.44			1.45631	118.035		1.1652	154.78	0.778605	231.243		0.507723	373.902		0.204975	268.882		0.708531
0.626494	2.28011	1.18857	19.3964		0.709796	22.1413	0.506719	33.1251		0.550381	64.4195		0.68028	17.7602		0.925162	62.4548	1.43126	175.083	0.962033	250.464		0.648021	150.107			1.46017	118.299		1.13483	155.323	0.793075	231.894		0.513653	374.677		0.213696	270.036		0.721698
0.600336	2.27078	1.2136	19.3376		0.71906	22.174	0.502987	33.1138		0.540027	64.6605		0.658673	17.8111		0.932022	62.3699	1.42421	175.655	0.994766	251.023		0.626173	150.995			1.45869	118.563		1.16197	155.957	0.780712	232.545		0.53589	375.452		0.209743	271.263		0.710448
0.632756	2.28008	1.18088	19.444		0.700583	22.3145	0.502515	33.4549		0.555109	64.755		0.695442	17.862		0.926964	62.6653	1.40007	176.159	0.980642	251.582		0.63476	151.476			1.47562	118.827		1.16441	156.276	0.783367	233.196		0.515135	376.227		0.211201	272.713		0.712864
0.632655	2.29707	1.20223	19.3616		0.74411	22.2688	0.487685	33.7227		0.549199	64.8633		0.680227	17.9129		0.938417	62.801	1.4052	176.808	0.992674	252.141		0.640146	152.534			1.48005	119.091		1.18876	156.974	0.787901	233.847		0.513922	377.003		0.208112	273.886		0.71699
0.624727	2.27724	1.20682	19.3686		0.704154	22.4502	0.515598	34.1554		0.553124	64.8032		0.670876	17.9637		0.935394	62.8487	1.40819	177.419	0.989086	252.7		0.668396	153.272			1.50572	119.355		1.17837	157.485	0.789594	234.498		0.5212	377.778		0.212263	275.321		0.718531
0.623818	2.2964	1.19512	19.5148		0.720975	22.214	0.511631	34.1358		0.557899	65.0458		0.69708	18.0146		0.941673	63.0113	1.41973	177.774	0.981838	253.259		0.637605	154.187			1.47119	119.619		1.16546	158.056	0.790053	235.149		0.542404	378.766		0.21634	276.473		0.718948
0.625232	2.28292	1.23602	19.4809		0.706173	22.4446	0.501381	34.1845		0.561918	65.9345		0.675367	18.0655		0.952894	63.1414	1.43853	178.342	1.00486	253.818		0.643042	154.897			1.48914	119.883		1.19775	158.533	0.795638	235.8		0.518235	379.755		0.211991	277.72		0.724031
0.621848	2.30075	1.19201	19.5495		0.7217	22.4715	0.511017	34.1694		0.572745	65.2606		0.698506	18.1163		0.942429	63.3153	1.42283	178.793	1.01046	254.377		0.638113	156.179			1.49527	120.148		1.17951	159.169	0.798798	236.45		0.530454	380.744		0.214042	278.884		0.726906
0.62099	2.31978	1.215	19.4749		0.713522	22.491	0.535766	34.2685		0.563714	65.7462		0.688891	18.1672		0.914174	63.4392	1.42528	179.264	1.00882	254.936		0.648224	156.909			1.48834	120.412		1.18972	159.737	0.805026	237.101		0.509969	381.733		0.213721	280.283		0.732574
0.635332	2.31873	1.23455	19.5783		0.724753	22.5384	0.505821	34.6974		0.574494	66.0391		0.699193	18.2181		0.967371	63.5107	1.45028	179.738	0.996262	255.495		0.642737	157.667			1.48709	120.676		1.16686	160.342	0.806949	237.752		0.525648	382.721		0.202207	281.848		0.734323
0.629171	2.3416	1.21131	19.5369		0.738728	22.4984	0.512245	34.7656		0.293181	90.4472		0.686355	18.269		0.94115	63.7395	1.45135	180.281	0.985648	256.054		0.655338	158.511			1.49868	120.94		1.21057	160.832	0.804984	238.403		0.536384	383.71		0.219973	283.085		0.740586
0.633059	2.32967	1.21794	19.5971		0.731068	22.7239	0.513662	35.0128		0.442442	69.5069		0.696921	18.3198		0.959347	63.7669	1.42891	180.809	1.01076	256.613		0.636945	159.468			1.4955	121.204		1.18509	161.419	0.803502	239.054		0.536609	384.699		0.219132	284.149		0.739222
0.638059	2.31861	1.20853	19.5902		0.728118	22.6724	0.514276	35.4144		0.57804	66.2889		0.70791	18.3707		0.962836	64.0347	1.44932	181.312	0.997606	257.172		0.663315	160.33			1.48425	121.468		1.20315	162.053	0.80878	239.705		0.539215	385.687		0.215846	285.355		0.744078
0.635887	2.33627	1.2177	19.7213		0.73526	22.7403	0.506671	35.5945		0.574021	66.6256		0.687148	18.4216		0.952836	64.199	1.45519	181.8	1.0053	257.731		0.655643	161.108			1.51151	121.732		1.18335	162.579	0.812483	240.356		0.546987	386.676		0.217576	286.805		0.747485
0.643008	2.3281	1.2006	19.7445		0.726306	22.7978	0.509505	35.8287		0.552083	68.8089		0.695706	18.4725		0.967719	64.2992	1.44515	182.376	1.01412	258.29		0.650562	161.846			1.52606	121.996		1.20909	163.256	0.817714	241.007		0.539349	387.665		0.222171	287.952		0.752297
0.637756	2.35402	1.19045	19.6622		0.736243	22.7492	0.514748	35.6014		0.590096	67.172		0.702415	18.5233		0.96051	64.5401	1.48499	182.992	1.03662	258.849		0.653661	163.026			1.48938	122.26		1.21563	163.741	0.79841	241.658		0.540023	388.653		0.214092	288.628		0.734537
0.648209	2.34602	1.21058	19.7294		0.735312	22.8844	0.532696	35.4179		0.58447	67.1197		0.710815	18.5742		0.966847	64.7131	1.446	183.65	1.00784	259.408		0.658996	163.735			1.51368	122.524		1.2289	164.317	0.83225	242.309		0.542	389.642		0.222665	289.812		0.76567
0.656188	2.35171	1.20722	19.7943		0.756066	22.8836	0.530712	35.4312		0.596384	67.4853		0.711608	18.6251		0.963591	64.8189	1.45818	183.949	1.02787	259.967		0.661943	164.605			1.51424	122.788		1.21956	164.771	0.825199	242.959		0.565675	390.631		0.220664	291.143		0.767435
0.646694	2.36417	1.23807	19.7776		0.738728	22.9967	0.536946	35.8278		0.58759	67.733		0.700144	18.6759		0.982603	64.8032	1.42646	184.388	1.03662	260.526		0.661384	165.459			1.51773	123.052		1.21127	165.359	0.824122	243.61		0.536609	391.62		0.227953	292.362		0.766434
0.67563	2.3366	1.25647	19.8002		0.731016	22.8887	0.538741	36.2641		0.584895	67.6436		0.730098	18.7268		0.982312	65.0261	1.49674	184.97	1.02197	261.085		0.636792	166.294			1.54609	123.316		1.23588	165.866	0.833903	244.261		0.547211	392.608		0.212906	293.63		0.77553
0.66346	2.371	1.20771	19.8165		0.740488	23.0182	0.524241	36.4928		0.586503	68.0572		0.716151	18.7777		0.964871	65.163	1.47431	185.433	1.03961	261.644		0.675509	166.948			1.5363	123.58		1.18806	166.32	0.840454	244.912		0.540428	393.597		0.22442	294.807		0.781622
0.650229	2.35368	1.22424	19.8674		0.752961	23.0567	0.523958	36.8765		0.608346	67.9393		0.7208	18.8286		0.968126	65.2552	1.48553	186.05	1.03564	262.202		0.673172	167.872			1.52651	123.844		1.24661	166.97	0.829083	245.563		0.572324	394.586		0.22269	296.499		0.771047
0.673206	2.36389	1.2168	19.8017		0.754772	23.0878	0.521927	36.9292		0.588016	68.0959		0.71446	18.8794		0.974696	65.4124	1.48585	186.555	1.04252	262.761		0.667837	168.661			1.54406	124.108		1.22898	167.435	0.833435	246.214		0.540562	395.574		0.224445	297.15		0.775095
0.66649	2.37678	1.28609	19.7892		0.751822	23.1569	0.540536	36.9474		0.589907	68.3444		0.689895	18.9303		0.965336	65.5237	1.48019	187.067	1.04902	263.32		0.668599	169.708			1.5004	124.372		1.23596	167.968	0.833528	246.865		0.548334	396.563		0.224247	298.43		0.775181
0.656541	2.37455	1.27038	19.8746		0.771231	23.1932	0.52103	37.7581		0.601254	68.4928		0.71969	18.9812		0.982196	65.6461	1.48809	187.632	1.02421	263.879		0.67932	170.502			1.52043	124.636		1.26816	168.529	0.835166	247.516		0.555028	397.552		0.232252	299.735		0.776704
0.654218	2.38507	1.26457	19.8065		0.757464	23.3043	0.53501	36.8075		0.597803	68.7532		0.716573	19.032		0.971498	65.716	1.48649	188.057	1.03901	264.438		0.67937	171.458			1.53292	124.9		1.23727	169.068	0.838162	248.167		0.550895	398.54		0.221306	301.091		0.77949
0.66957	2.40261	1.25464	19.9537		0.751564	23.2051	0.535057	36.4418		0.595675	69.1622		0.730996	19.0829		1.00336	65.8886	1.53306	188.591	1.05851	264.997		0.67307	171.857			1.53231	125.164		1.22296	169.543	0.828428	248.818		0.551838	399.529		0.234303	302.155		0.770438
0.665732	2.40459	1.27406	19.8088		0.772008	23.3179	0.550549	36.5633		0.587969	69.3523		0.69148	19.1338		0.994579	66.1891	1.49867	189.291	1.04992	265.556		0.685264	172.776			1.53721	125.428		1.25027	170.201	0.86039	249.468		0.550131	400.518		0.229633	303.563		0.800162
0.663409	2.40101	1.28204	19.8607		0.762898	23.3624	0.55343	36.6179		0.606786	69.7724		0.701359	19.1847		0.987254	66.132	1.48585	189.487	1.04297	266.115		0.682775	173.537			1.55237	125.692		1.26371	170.606	0.840454	250.119		0.554264	401.507		0.232104	304.919		0.781622
0.671489	2.41409	1.29241	19.9894		0.766314	23.3344	0.555272	36.726		0.566882	72.0267		0.708226	19.2355		0.995161	66.2665	1.51116	190.001	1.06217	266.674		0.679167	174.469			1.5167	125.956		1.25097	171.136	0.844479	251.018		0.557319	402.495		0.221702	306.269		0.785366
0.658056	2.40431	1.28895	19.9337		0.752495	23.4836	0.557775	37.1249		0.600167	70.2905	0	0.726136	19.2864	0	0.977894	66.4511	1.50326	190.455	1.05747	267.233		0.687754	175.357			1.56229	126.22		1.2563	171.65	0.842794	251.916		0.556735	403.484		0.242901	307.554		0.783798
0.673055	2.40419	1.28887	20.0345		0.771956	23.5296	0.546204	37.6699		0.609717	70.725	0	0.728407	19.3291	0	0.998649	66.5161	1.51415	190.932	1.05463	268.007		0.705334	176.317			1.54011	126.484		1.23073	172.254	0.860951	252.815		0.558981	404.473		0.226026	309.253		0.800685
0.666237	2.43633	1.29562	19.9966		0.763312	23.6438	0.546109	38.0217		0.595439	70.9622		0.727668	19.3718		0.996207	66.8323	1.4976	191.389	1.0627	268.78		0.678659	177.097			1.57177	126.748		1.2898	172.901	0.851288	253.713		0.561946	405.461		0.230992	310.036		0.800211
0.668964	2.4403	1.28805	20.0467		0.761294	23.5788	0.554941	37.9181		0.604706	70.809		0.736543	19.4146		1.00278	66.9022	1.55443	191.869	1.04424	269.554		0.68689	178.015			1.55717	127.012		1.27104	173.34	0.848876	254.612		0.559386	406.45		0.230177	311.516		0.797944
0.684467	2.46987	1.29422	20.0577		0.787742	23.7226	0.55513	38.0547		0.604044	71.1721		0.739184	19.4573		1.00289	67.0172	1.53135	192.283	1.07159	270.327		0.689837	178.811			1.56296	127.276		1.27776	173.895	0.875128	255.51		0.567607	407.439		0.233933	312.859		0.82262
0.688861	2.43604	1.29586	19.9787		0.769989	23.6831	0.553194	38.093		0.58882	71.7869		0.740294	19.5		0.979987	67.1161	1.53466	192.701	1.0701	271.101		0.699542	179.979			1.58013	127.54		1.31616	174.397	0.854836	256.409		0.557903	408.427		0.231906	314.265		0.803546
0.706687	2.45363	1.29249	20.0896		0.78122	23.6856	0.567316	38.2211		0.610332	71.7496		0.746263	19.5427		0.987777	67.2565	1.54695	193.116	1.06113	271.875		0.681962	181.373			1.55784	127.805		1.27087	174.938	0.859945	257.307		0.575244	409.416		0.229707	315.057		0.808348
0.68169	2.45664	1.33338	20.1023		0.768954	23.8227	0.549226	38.3482		0.607495	71.8802		0.735856	19.5854		0.990684	67.3683	1.55539	193.579	1.07779	272.648		0.690599	181.815			1.58325	128.069		1.28117	175.562	0.850106	258.206		0.556151	410.405		0.226322	316.603		0.7991
0.694517	2.44737	1.31726	20.174		0.806012	23.8125	0.564104	38.6504		0.609434	72.2418		0.741245	19.6281		1.01475	67.4851	1.53082	193.973	1.07809	273.422		0.691514	182.545			1.56687	128.333		1.2638	176.19	0.893243	259.104		0.576996	411.394		0.237046	317.756		0.839649
0.704566	2.48002	1.31767	20.0794		0.780289	23.8989	0.563774	38.9979		0.613358	72.4795		0.74526	19.6708		1.03522	67.7451	1.55485	194.411	1.07652	274.195		0.706096	183.35			1.58247	128.597		1.29295	176.719	0.869619	260.003		0.559206	412.382		0.230226	318.983		0.826138
0.699668	2.46449	1.34309	20.1516		0.770144	23.8607	0.561034	39.047		0.611608	72.527		0.727351	19.7136		0.993242	67.7445	1.57568	194.875	1.06957	274.969		0.688669	184.633			1.56709	128.861		1.28919	177.219	0.885202	260.901		0.582342	413.371		0.239492	320.134		0.840942
0.698961	2.46205	1.30796	20.2106		0.780289	23.91	0.569111	39.2565		0.611656	72.8302		0.740611	19.7563		1.01656	67.8858	1.54556	195.288	1.08542	275.742		0.691057	185.07			1.60265	129.125		1.29129	177.874	0.880947	261.8		0.57484	414.36		0.238108	321.404		0.8369
0.695072	2.47194	1.33297	20.138		0.773819	23.9544	0.558011	38.9812		0.626738	72.7964		0.73649	19.799		1.02289	68.233	1.56148	195.77	1.09259	276.516		0.705842	185.892			1.60878	129.389		1.26598	178.311	0.889552	262.698		0.570212	415.348		0.238577	322.621		0.845075
0.725069	2.48808	1.35552	20.2318		0.79328	23.9692	0.567269	39.1239		0.63435	72.8563		0.756618	19.8417		1.03132	68.274	1.5525	196.173	1.09625	277.289		0.707773	186.646			1.5845	129.653		1.30656	178.979	0.887115	263.597		0.569449	416.337		0.232327	324.14		0.842759
0.685376	2.49253	1.33182	20.1843		0.799128	24.0747	0.578935	38.9392		0.633877	72.9738		0.755825	19.8844		1.01597	68.4967	1.60538	196.693	1.09042	278.063		0.697865	187.698			1.60195	129.917		1.29469	179.324	0.901598	264.495		0.596134	417.326		0.240184	325.133		0.856519
0.700324	2.46024	1.32466	20.2492		0.810256	24.1161	0.579785	39.7152		0.644373	72.9619		0.75572	19.9271		1.03499	68.482	1.55763	197.008	1.08788	278.836		0.716868	188.478			1.60062	130.181		1.28099	179.977	0.898587	265.394		0.579242	418.315		0.245817	326.595		0.853658
0.71103	2.48253	1.32779	20.2729		0.786965	24.1437	0.577565	39.4474		0.617849	73.6058		0.762059	19.9698		1.03103	68.7308	1.59299	197.481	1.10664	279.61		0.708738	189.183			1.59852	130.445		1.3056	180.324	0.887736	266.292		0.58962	419.303		0.234526	328.097		0.843349
0.68775	2.50211	1.39599	20.2877		0.779926	24.2173	0.582146	39.5386		0.648345	73.6016		0.755614	20.0126		1.01336	68.8324	1.56564	198.009	1.09842	280.383		0.701879	190.107			1.57058	130.709		1.30874	180.888	0.898109	267.191		0.567876	420.292		0.241271	329.361		0.853204
0.709111	2.49792	1.33322	20.4356		0.811239	24.136	0.573314	39.6015		0.628062	74.0621		0.756195	20.0553		1.03034	68.9232	1.56212	198.479	1.10186	281.157		0.707671	191.115			1.61299	130.973		1.3152	181.413	0.887306	268.089		0.585532	421.281		0.24174	330.786		0.84294
0.699062	2.52055	1.34597	20.2781		0.792607	24.3192	0.603873	39.712		0.645177	74.0553		0.745365	20.098		1.04539	69.1455	1.56756	199.032	1.11875	281.93		0.714276	192.186			1.60195	131.237		1.29774	181.978	0.915604	268.988		0.597661	422.269		0.244211	332.242		0.869824
0.713656	2.52777	1.35872	20.4362		0.80182	24.2478	0.5855	40.358		0.628771	74.3458		0.773418	20.1407		1.03347	69.2408	1.53969	199.651	1.11344	282.704		0.707722	192.635			1.61034	131.501		1.31816	182.476	0.900607	269.886		0.594202	423.258		0.237737	333.552		0.864582
0.714666	2.53267	1.34614	20.3719		0.799542	24.4809	0.580541	40.5864		0.663569	74.4053		0.758414	20.1834		1.03004	69.3642	1.59534	199.805	1.10701	283.477		0.720526	193.393			1.60493	131.765		1.30263	182.952	0.912972	270.785		0.579916	424.247		0.239319	334.824		0.876454
0.707243	2.50211	1.34811	20.3494		0.791054	24.383	0.579407	40.6878		0.640591	74.8362		0.753448	20.2261		1.01417	69.4696	1.59662	200.176	1.12077	284.251		0.714988	194.34			1.62801	132.029		1.32052	183.482	0.914712	271.683		0.594741	425.235		0.238009	336.221		0.878124
0.721786	2.52637	1.33815	20.4808		0.813982	24.4198	0.589656	40.46		0.638369	74.9044		0.781553	20.2688		1.04685	69.5957	1.57291	200.601	1.10956	285.024		0.724845	195.138			1.60493	132.293		1.34556	183.906	0.91848	272.582		0.598604	426.224		0.247448	337.616		0.881741
0.700981	2.53919	1.376	20.5368		0.791623	24.5597	0.59811	40.2555		0.653025	75.6103		0.764067	20.3116		1.05156	69.8054	1.58198	201.036	1.15178	285.798		0.727639	196.078			1.61398	132.557		1.32078	184.429	0.924614	273.48		0.597526	427.213		0.242482	338.64		0.88763
0.717848	2.52511	1.37123	20.5094		0.814034	24.5295	0.606659	40.0076		0.631419	76.4461		0.777433	20.3543		1.05068	69.8782	1.62332	201.56	1.12809	286.571		0.72769	196.977			1.65937	132.821		1.32986	184.94	0.924517	274.379		0.604849	428.202		0.243692	340.2		0.887537
0.706536	2.56244	1.37222	20.498		0.80772	24.627	0.632778	40.0807		0.63156	77.1805		0.754769	20.397	0	1.05429	69.9483	1.6057	201.979	1.13519	287.345		0.727944	197.666			1.62039	133.085		1.33466	185.55	0.914808	275.277		0.58953	429.19		0.242062	341.655		0.878216
0.709465	2.54899	1.38226	20.4905		0.809997	24.5435	0.609257	40.2658		0.620686	76.7127		0.768716	20.4397	0	1.05225	70.0989	1.5806	202.444	1.14423	287.897		0.73206	198.444			1.61865	133.349		1.36319	185.912	0.917707	276.176		0.5951	430.179		0.25444	342.591		0.880999
0.725119	2.54907	1.35494	20.5222		0.818434	24.7346	0.613886	40.3908		0.660023	76.8858		0.763116	20.4824		1.04388	70.2314	1.62354	202.914	1.12077	288.448		0.723778	199.532			1.63747	133.613		1.35699	186.475	0.9179	277.074		0.59838	431.168		0.248041	344.153		0.881184
0.720827	2.5596	1.37617	20.5415		0.813931	24.7814	0.614877	40.4351		0.644515	76.8075		0.764965	20.5251		1.05615	70.3681	1.59235	203.287	1.1331	289		0.749182	200.505			1.65203	133.877		1.33474	186.969	0.91563	277.973		0.617248	432.156		0.252933	345.514		0.879005
0.727038	2.54776	1.37255	20.588		0.811136	24.726	0.628858	40.5602		0.645366	77.2144		0.784459	20.5678		1.04586	70.5278	1.61862	203.789	1.14064	289.552		0.733533	201.524			1.61789	134.141		1.33169	187.464	0.942681	278.871		0.596179	433.145		0.243297	346.934		0.904973
0.717393	2.56947	1.38349	20.5249		0.804666	24.8641	0.611807	40.7349		0.386227	96.0982		0.771885	20.6106		1.05545	70.5782	1.63208	204.21	1.14931	290.103		0.727182	202.361			1.61975	134.405		1.35481	187.983	0.938297	279.77		0.605837	434.134		0.255577	348.306		0.910148
0.721786	2.56888	1.36111	20.7177		0.832615	24.8787	0.621206	40.7657		0.641205	78.3225		0.775636	20.6533		1.03272	70.7719	1.62567	204.672	1.1476	290.655		0.734194	203.182			1.62511	134.669		1.34914	188.531	0.939713	280.668		0.59555	435.122		0.250339	349.732		0.911521
0.73027	2.57898	1.35317	20.6187		0.811084	24.9702	0.635187	41.0813		0.656099	77.7035		0.77104	20.696		1.07231	70.9457	1.61488	205.046	1.15552	291.207		0.776721	203.98			1.66264	134.933		1.35743	189.065	0.947961	281.315		0.61298	436.111		0.248486	350.623		0.919522
0.722796	2.59268	1.38204	20.8406		0.819262	24.8509	0.621395	41.4419		0.668202	77.8714		0.772678	20.7387		1.059	71.0935	1.62215	205.535	1.14894	291.758		0.737445	205.159			1.63343	135.198		1.37113	189.421	0.936393	281.962		0.616125	436.979		0.24641	351.943		0.908302
0.721281	2.57942	1.39388	20.7164		0.81921	24.9887	0.630936	41.5367		0.665271	78.7281		0.775055	20.7814		1.06754	71.1694	1.60954	205.966	1.15768	292.31		0.736988	205.993			1.66352	135.462		1.34818	190.086	0.946106	282.608		0.611992	437.847		0.258146	353.301		0.917723
0.72219	2.59355	1.39686	20.6737		0.820193	25.0885	0.620214	41.849		0.650472	78.5839		0.762323	20.8241		1.07062	71.3891	1.62407	206.37	1.16067	292.862		0.732263	207.02			1.66275	135.726		1.36092	190.524	0.937369	283.255		0.615406	438.715		0.253625	355.04		0.909248
0.743703	2.61552	1.4053	20.7285		0.827905	25.0711	0.618845	41.9583		0.655673	79.1584		0.80184	20.8668		1.04987	71.4147	1.63956	206.788	1.13093	293.413		0.77606	207.616			1.68453	135.99		1.35481	191.064	0.955575	283.902		0.613429	439.583		0.249029	356.261		0.926908
0.733906	2.60454	1.39975	20.763		0.826611	25.1473	0.62404	42.0462		0.663616	78.9214		0.790534	20.9096		1.07208	71.6553	1.61328	207.154	1.18803	293.965		0.741358	208.52			1.64327	136.254		1.39626	191.488	0.944544	284.548		0.608623	440.451		0.251426	357.749		0.916208
0.736078	2.6071	1.4163	20.8321		0.849436	25.1284	0.620498	42.2764		0.66858	78.9765		0.797666	20.9523		1.069	71.8728	1.684	207.656	1.16172	294.517		0.742933	209.189			1.64831	136.518		1.37584	191.966	0.943031	285.195		0.608982	441.319		0.252513	358.674		0.91474
0.7434	2.61469	1.40894	20.81		0.836134	25.1637	0.619695	42.3047		0.66163	79.1201		0.787576	20.995		1.07057	71.9229	1.64511	208.027	1.17211	295.068		0.745727	210.593			1.70094	136.782		1.37192	192.515	0.939273	285.842		0.624526	442.187		0.257158	360.201		0.911095
0.742289	2.61485	1.43244	20.8775		0.826301	25.2156	0.654268	42.2786		0.670188	79.3708		0.785727	21.0377		1.06655	72.0412	1.64522	208.479	1.14939	295.62		0.7691	211.181			1.68103	137.046		1.36188	193.083	0.961091	286.489		0.621651	443.056		0.260692	361.54		0.932258
0.738754	2.63248	1.43343	20.7928		0.829147	25.2172	0.634384	42.45		0.676523	79.733		0.784564	21.0804		1.07353	72.04	1.65024	209.125	1.21358	296.172		0.752231	211.806			1.68584	137.31		1.39391	193.557	0.963504	287.135		0.613295	443.924		0.259728	363.02		0.944234
0.742693	2.64792	1.43484	20.7575		0.83277	25.3246	0.635942	42.4541		0.672268	80.0287		0.796187	21.1231		1.08487	72.288	1.63347	209.289	1.17614	296.723		0.752587	212.564			1.6587	137.574		1.385	194.004	0.969667	287.782		0.627131	444.792		0.257998	364.31		0.950274
0.756682	2.64855	1.45577	20.8216		0.845037	25.2957	0.65304	42.7577		0.668911	80.3014		0.812353	21.1658		1.07888	72.5083	1.6481	209.589	1.17069	297.275		0.751621	213.519			1.67822	137.838		1.38422	194.505	0.986187	288.429		0.627356	445.66		0.258419	365.789		0.966463
0.747592	2.64333	1.41167	20.989		0.836911	25.3137	0.632683	42.9064		0.667209	80.3845		0.799568	21.2086		1.07644	72.5211	1.6527	210.006	1.18608	297.827		0.792624	214.306			1.66629	138.102		1.407	194.867	0.961038	289.075		0.626143	446.528		0.255478	367.051		0.941817
0.751783	2.6628	1.42656	20.9589		0.838256	25.4209	0.634809	43.176		0.686925	80.6743		0.790428	21.2513		1.07801	72.7133	1.66082	210.394	1.16523	298.378		0.756346	215.137			1.66705	138.366		1.39713	195.41	0.975486	289.722		0.614193	447.396		0.276999	368.037		0.955976
0.753551	2.63114	1.42019	20.8758		0.848608	25.5101	0.63684	43.1876		0.668817	81.2003		0.81996	21.294		1.09708	72.8477	1.66028	210.722	1.19505	298.93		0.762037	216.063			1.69145	138.63		1.39713	195.988	0.975585	290.369		0.623268	448.264		0.255651	369.7		0.956073
0.758903	2.65909	1.46645	20.9866		0.846486	25.4809	0.648364	43.5596		0.667824	81.5344		0.802104	21.3367		1.09068	73.0086	1.69884	211.175	1.17644	299.482		0.749487	217.025			1.66694	138.894		1.41005	196.406	0.996492	291.015		0.630411	449.132		0.260049	371.05		0.976563
0.762994	2.64313	1.43326	20.9495		0.862531	25.5154	0.639201	43.5831		0.661772	81.8869		0.796557	21.3794		1.07615	73.1425	1.67011	211.503	1.21052	300.033		0.766762	217.863			1.68895	139.158		1.43736	196.918	0.965673	291.662		0.627625	450		0.256022	372.405		0.94636
0.754308	2.67317	1.4518	21.0492		0.838153	25.601	0.643499	43.761		0.669148	82.272		0.815839	21.4221		1.10638	73.3481	1.6997	211.9	1.17906	300.585		0.76097	219.059			1.69253	139.422		1.3809	197.346	0.981354	292.309		0.633421	450.868		0.274232	373.487		0.961727
0.743552	2.67003	1.46918	21.0421		0.847521	25.634	0.627535	44.2847		0.670897	81.9507		0.795236	21.4648		1.09987	73.4097	1.68485	212.212	1.19296	301.137		0.765492	219.992			1.70142	139.686		1.40761	197.79	0.97667	292.956		0.627176	451.736		0.264843	374.873		0.957137
0.763347	2.66629	1.44831	20.993		0.846124	25.7585	0.644633	44.3544		0.682386	82.1865		0.806541	21.5076		1.08906	73.5619	1.68677	212.585	1.1952	301.688		0.752028	220.937			1.70294	139.95		1.43692	198.299	1.00177	293.602		0.639485	452.604		0.26205	376.241		0.981734
0.762741	2.70714	1.46038	21.0994		0.863359	25.7891	0.646711	44.3005		0.666784	82.5311		0.808866	21.5503		1.10603	73.614	1.68336	212.952	1.18197	302.24		0.783733	221.479			1.69893	140.214		1.40455	198.702	0.988977	294.249		0.635802	453.472		0.265682	377.513		0.979088
0.754914	2.68325	1.46504	21.0735		0.853835	25.7253	0.645294	44.3407		0.695482	83.9842		0.826933	21.593		1.09353	73.7939	1.67214	213.439	1.19849	302.791		0.773672	222.617			1.71031	140.478		1.41904	199.261	0.990422	294.896		0.646584	454.34		0.266621	378.905		0.980518
0.752743	2.69678	1.47386	21.1077		0.859994	25.8742	0.650489	44.5371		0.676334	82.9535		0.810345	21.6357		1.09998	73.909	1.69938	213.787	1.19438	303.343		0.774333	223.078			1.72885	140.742		1.41336	199.686	1.01075	295.542		0.643169	455.208		0.265682	380.482		1.00064
0.762943	2.69421	1.4588	21.1454		0.866826	25.83	0.65748	44.4695		0.691747	82.9504		0.806383	21.6784		1.10237	74.1704	1.66605	213.883	1.22838	303.895		0.754111	224.127			1.72668	141.006		1.44897	200.136	0.989574	296.189		0.613834	456.076		0.262693	381.867		0.979679
0.762135	2.69889	1.47245	21.0808		0.857303	25.9309	0.659322	44.6985		0.690754	83.1443		0.815258	21.7211		1.12057	74.1899	1.74253	214.221	1.21112	304.446		0.780887	224.768			1.72766	141.27		1.41284	200.608	0.995752	296.836		0.645236	456.944		0.269364	382.782		0.985794
0.756884	2.71682	1.49458	21.1575		0.863773	25.9177	0.643924	44.9752		0.708532	83.3544		0.829575	21.7638		1.11028	74.3108	1.7044	214.438	1.19632	304.998		0.779261	225.901			1.72462	141.534		1.43998	201.125	1.00203	297.482		0.642406	457.812		0.272576	383.855		0.992008
0.767034	2.70388	1.46854	21.2076		0.864756	25.9448	0.650631	45.3817		0.691936	83.8956		0.82313	21.8066	0	1.11342	74.5467	1.70707	214.749	1.21231	305.55		0.781091	226.519			1.73492	141.798		1.44975	201.645	1.01553	298.129		0.632837	458.681		0.268252	385.316		1.00537
0.77274	2.7216	1.46413	21.2336		0.870656	26.0444	0.655213	45.211		0.68787	84.3186		0.827198	21.8493	0	1.11946	74.6083	1.73003	215.032	1.20409	306.053		0.777636	227.493			1.70522	142.062		1.43902	202.003	1.01129	298.776		0.637778	459.549		0.27564	386.6		1.00118
0.766579	2.70961	1.48784	21.1097		0.870553	26.0468	0.651529	45.568		0.70021	84.9029		0.823816	21.892		1.10685	74.7627	1.70269	215.298	1.20581	306.556		0.796638	228.369			1.72424	142.326		1.44565	202.601	1.00198	299.423		0.641732	460.417		0.269685	388.037		0.991959
0.765115	2.72466	1.50166	21.2647		0.869052	26.2285	0.642224	45.928		0.682859	84.8712		0.835069	21.9347		1.12853	74.8922	1.71198	215.588	1.21172	307.059		0.788966	229.353			1.72918	142.59		1.45176	203.047	1.00019	300.069		0.625694	461.285		0.26588	389.446		0.990183
0.779911	2.73295	1.50565	21.3705		0.871743	26.0902	0.672074	46.2197		0.695435	84.9104		0.816315	21.9774		1.13359	75.0455	1.72298	215.976	1.24878	307.562		0.782767	229.898			1.72693	142.855		1.44713	203.528	1.01667	300.716		0.654355	462.153		0.272132	390.827		1.00651
0.763398	2.70973	1.48352	21.3072		0.878006	26.2227	0.653465	46.0762		0.687398	85.1071		0.835809	22.0201		1.11202	75.2688	1.75727	216.107	1.20947	308.065		0.774384	230.803			1.72821	143.119		1.44382	203.891	1.01169	301.042		0.644158	463.021		0.272205	392.065		1.00158
0.804908	2.73779	1.48368	21.237		0.883078	26.2696	0.653701	46.1509		0.706309	85.3704		0.829997	22.0628		1.124	75.3294	1.71829	216.419	1.22569	308.568		0.798417	231.68			1.74186	143.383		1.47925	204.394	1.00985	301.369		0.662891	463.889		0.276851	393.339		0.999751
0.781376	2.74606	1.48568	21.4332		0.874538	26.347	0.655921	46.4693		0.698603	85.6892		0.841673	22.1056		1.10987	75.5341	1.73367	216.469	1.25297	309.071		0.799992	232.561			1.73703	143.647		1.46808	204.779	1.02549	301.695		0.631534	464.757		0.272304	394.809		1.01524
0.782537	2.74285	1.50856	21.3886		0.883647	26.436	0.668957	46.1303		0.700352	85.9955		0.845476	22.1483		1.14684	75.5685	1.73548	216.624	1.22225	309.575		0.798163	233.502			1.72983	143.911		1.46616	205.431	1.02322	302.021		0.645505	465.625		0.275072	396.241
0.773043	2.75647	1.49342	21.3869		0.860874	26.4089	0.671035	46.437		0.698177	86.3972		0.828518	22.191		1.12132	75.7931	1.76454	216.846	1.22883	310.078		0.812948	234.567			1.73746	144.175		1.46415	205.675	1.03474	302.347		0.644787	466.493		0.273886	397.529
0.796778	2.7621	1.51223	21.4584		0.892601	26.5343	0.668721	46.2779		0.716711	86.3211		0.84368	22.2337		1.13062	75.8789	1.75044	216.97	1.22405	310.581		0.78795	235.623			1.7338	144.439		1.47593	206.184	1.02815	302.674		0.644292	467.361		0.282632	399.009
0.780568	2.7662	1.49641	21.4374		0.875987	26.4382	0.681993	46.6328		0.697468	86.8984		0.832956	22.2764		1.13272	76.001	1.73089	217.171	1.265	311.084		0.800246	236.506			1.77216	144.703		1.47192	206.661	1.03555	303		0.652783	468.229		0.275763	400.514
0.785062	2.73369	1.50915	21.5158		0.89964	26.5887	0.66532	46.6636		0.704513	86.8341		0.866872	22.3191		1.14394	76.0901	1.76849	217.322	1.23966	311.587		0.816403	237.17			1.77316	144.967		1.49076	207.136	1.03006	303.326		0.650537	469.097		0.275492	401.979
0.790213	2.76193	1.5042	21.4497		0.887115	26.5483	0.672263	47.04		0.729618	87.4598		0.841303	22.3618		1.12621	76.3946	1.75546	217.458	1.23541	312.09		0.810916	238.471			1.79267	144.984		1.46677	207.575	1.04576	303.652		0.636925	469.965		0.263854	403.411
0.782436	2.7638	1.52294	21.5497		0.872261	26.5114	0.654929	47.1392		0.697043	87.9234		0.850389	22.4046		1.13888	76.2487	1.7577	217.596	1.26448	312.593		0.798162	239.276			1.78228	145.055		1.47419	208.113	1.0283	303.979		0.670573	470.833		0.286685	404.56
0.789506	2.77291	1.53182	21.4799		0.91967	26.7153	0.691155	47.2337		0.698887	88.1595		0.858525	22.4473		1.14958	76.5048	1.78291	217.675	1.23705	313.096		0.805174	239.963			1.78287	145.016		1.48893	208.539	1.04687	304.305		0.66051	471.701		0.273886	406.087
0.779507	2.79814	1.53567	21.4938		0.907921	26.6226	0.677553	47.2904		0.697705	88.1797		0.841197	22.49		1.14103	76.6485	1.79306	217.805	1.26037	313.599		0.812186	240.664			1.79316	145.109		1.49609	208.921	1.05351	304.631		0.665452	472.569		0.277197	407.456
0.802383	2.78848	1.54337	21.5646		0.893378	26.8618	0.67897	47.3964		0.704182	88.4418		0.853454	22.5327		1.14196	76.865	1.75375	217.898	1.25215	314.102		0.819909	241.77			1.7766	145.202		1.50315	209.343	1.05401	304.958		0.650582	473.437		0.272033	409.007
0.789961	2.81138	1.54086	21.5553		0.884993	26.752	0.684496	47.4998		0.709666	88.5316		0.851023	22.5754		1.14068	76.8164	1.79327	218.039	1.27158	314.605		0.810712	242.83			1.7904	145.178		1.49617	209.782	1.05175	305.284		0.669585	474.306		0.29264	410.244
0.784608	2.79726	1.54035	21.6186		0.92262	26.8065	0.706553	47.7451		0.709241	88.8979		0.846057	22.6181		1.1444	77.0111	1.78035	218.164	1.24818	315.108		0.817318	243.804			1.77842	145.238		1.49146	210.229	1.04139	305.61		0.659836	475.174		0.280236	411.64
0.795768	2.80457	1.54403	21.5123		0.895293	26.8407	0.678686	48.1132		0.704087	89.0296		0.856676	22.6608		1.14748	77.1769	1.78013	218.28	1.2499	315.612		0.81305	244.495			1.81237	145.182		1.50097	210.624	1.05512	305.936		0.670214	476.042		0.283399	413.092
0.796222	2.80831	1.55994	21.6519		0.913925	26.8897	0.681898	48.1628		0.712125	89.0811		0.857574	22.7036		1.15225	77.2755	1.77362	218.385	1.28204	316.115		0.828699	245.164			1.7976	145.295		1.50638	211.156	1.06015	306.263		0.662936	476.91		0.283399	414.657
0.797333	2.79255	1.54278	21.6434		0.893895	27.0579	0.68067	48.3503		0.712314	89.3948		0.870729	22.7463		1.14097	77.5479	1.80043	218.494	1.24908	316.618		0.832662	246.296			1.79822	145.193		1.50342	211.511	1.05844	306.589		0.677851	477.778		0.28965	415.685
0.797283	2.83755	1.55851	21.5869		0.90523	27.0198	0.69517	48.252		0.713874	89.4088		0.868299	22.789		1.16493	77.5671	1.81218	218.555	1.25304	317.121		0.817673	247.418			1.79092	145.39		1.50874	211.948	1.05215	306.915		0.668102	478.616		0.279248	416.977
0.805413	2.80488	1.57701	21.6692		0.90611	27.1405	0.695926	48.5659		0.707491	89.956		0.861748	22.8317		1.16341	77.7507	1.79178	218.57	1.27442	317.624		0.816301	248.237			1.79166	145.435		1.51406	212.444	1.06141	307.241		0.671921	479.453		0.282509	418.344
0.801323	2.84994	1.5622	21.681		0.907921	27.028	0.672405	48.8251		0.717042	89.9705		0.867083	22.8744		1.17039	77.8738	1.79797	218.69	1.29377	318.127		0.827683	248.901			1.79634	145.452		1.50054	212.85	1.0519	307.568		0.673044	480.291		0.294739	419.978
0.815311	2.82573	1.57575	21.6727		0.912062	27.0926	0.694934	48.8897		0.717704	90.5578		0.874215	22.9171		1.15958	78.045	1.77981	218.721	1.27539	318.63		0.82311	250.001			1.80143	145.585		1.5152	213.302	1.06951	307.894		0.677087	481.129		0.283324	422.037
0.80107	2.86289	1.54094	21.7478		0.90787	27.1941	0.708536	48.8253		0.741154	90.5296		0.880396	22.9598		1.17237	78.173	1.82104	218.917	1.27584	319.133		0.828496	250.602			1.79536	145.585		1.56851	213.646	1.06151	308.22		0.670663	481.966		0.282657	422.794
0.8041	2.83988	1.60688	21.6979		0.919877	27.206	0.691911	48.9777		0.724181	90.963		0.871627	23.0025		1.1619	78.2511	1.78708	218.571	1.29108	319.636		0.831341	251.15			1.80098	145.626		1.51432	213.997	1.0761	308.547		0.684724	482.804		0.28666	423.788
0.817786	2.83598	1.57483	21.7696		0.921999	27.3091	0.691203	49.2615		0.717798	91.2263		0.8842	23.0453		1.17138	78.396	1.80662	218.503	1.28809	320.139		0.840791	252.151			1.80163	145.625		1.52759	214.505	1.06644	308.873		0.664598	483.642		0.298322	424.999
0.824098	2.87575	1.59483	21.6842		0.924898	27.2341	0.706694	49.5989		0.723141	91.1599		0.872895	23.088		1.1683	78.4954	1.82446	218.523	1.28443	320.642		0.820214	253.175			1.80455	145.755		1.5104	214.89	1.06695	309.199		0.677042	484.48		0.285029	426.388
0.812382	2.86662	1.57609	21.8364		0.923656	27.3909	0.696681	49.8391		0.714962	91.3478		0.870887	23.1307		1.16684	78.7161	1.80876	218.452	1.27195	321.146		0.842062	253.918			1.80504	145.741		1.55481	215.271	1.07198	309.525		0.678075	485.317		0.29175	427.375
0.813998	2.85226	1.58789	21.7469		0.91025	27.354	0.714157	49.4162		0.741202	91.4201		0.882879	23.1734		1.18307	78.8536	1.84561	218.432	1.32142	321.649		0.842214	255.165			1.8063	145.812		1.52314	215.691	1.06936	309.852		0.679827	486.155		0.280483	443.578
0.806524	2.85974	1.58931	21.7964		0.95207	27.438	0.717935	49.5572		0.728956	91.9227		0.891121	23.2161		1.19661	78.8866	1.81656	218.382	1.29788	322.152		0.863148	255.801			1.81292	145.938		1.5522	216.117	1.07228	310.178		0.694922	486.993		0.289106	430.291
0.842581	2.86647	1.5981	21.7731		0.916151	27.5175	0.703813	49.7329		0.73359	91.919		0.883989	23.2588		1.18248	79.2056	1.86292	218.393	1.29579	322.655		0.83632	256.626			1.80448	145.949		1.55438	216.43	1.06971	310.504		0.68131	487.831		0.295011	431.691
0.816321	2.89827	1.62186	21.874		0.920291	27.4684	0.711323	49.8889		0.733259	92.0171		0.878072	23.3015		1.18254	79.233	1.83482	218.329	1.31373	323.158		0.843332	257.402			1.81357	145.958		1.55804	216.88	1.07988	310.83		0.680861	488.668		0.295135	432.862
0.81925	2.87613	1.6063	21.9438		0.94058	27.6196	0.700318	49.8615		0.733968	92.154		0.880819	23.3443		1.19254	79.4157	1.83504	218.359	1.28906	323.661		0.836625	258.143			1.81192	146.029		1.54713	217.207	1.06765	311.157		0.68724	489.506		0.296568	434.566
0.831319	2.89438	1.60329	21.7974		0.926657	27.6686	0.735127	50.2325		0.744842	92.4814		0.88663	23.387		1.17778	79.566	1.83418	218.337	1.33428	324.164		0.858422	259.129			1.81987	146.036		1.54644	217.647	1.08873	311.483		0.704266	490.344		0.300843	435.973
0.822381	2.89713	1.64253	21.8884		0.93851	27.689	0.715526	50.3584		0.748483	92.5938		0.896773	23.4297		1.19295	79.583	1.83269	218.337	1.29131	324.667		0.848514	260.16			1.80448	146.155		1.55507	217.966	1.07706	311.809		0.686611	491.182		0.296642	437.297
0.824805	2.89647	1.61735	21.8764		0.92614	27.7047	0.713307	50.6612		0.730375	92.8905		0.900894	23.4724		1.19795	79.8525	1.85982	218.303	1.33996	325.17		0.852427	260.999			1.81072	146.143		1.57349	218.452	1.07897	312.136		0.68715	492.019		0.297013	438.909
0.821977	2.91805	1.61232	21.8795		0.952588	27.8119	0.717463	50.8031		0.735055	93.2918		0.895664	23.5151	0	1.17714	79.9159	1.85854	218.252	1.3079	325.673		0.834999	261.987			1.82659	146.203		1.55158	218.701	1.09281	312.462		0.684544	492.857		0.2981	440.283
0.847984	2.93111	1.60663	22.0298		0.9279	27.8083	0.714393	50.9361		0.742195	93.4029		0.888374	23.5578	0	1.19004	80.0576	1.87328	218.278	1.31657	326.248		0.873208	262.823			1.80705	146.38		1.54783	219.038	1.08929	312.788		0.710196	493.695		0.311121	441.526
0.836874	2.92886	1.65358	21.9358		0.947826	27.7391	0.718738	51.3399		0.744464	93.5659		0.901739	23.6005		1.19818	80.2586	1.85405	218.236	1.31926	326.823		0.846584	263.59			1.81474	146.403		1.58143	219.573	1.08753	313.114		0.688812	494.533		0.295135	443.316
0.82531	2.8979	1.63032	21.9996		0.95119	27.9042	0.706175	52.2395		0.758932	93.6768		0.909822	23.6433		1.21307	80.3795	1.84978	218.205	1.31133	327.399		0.86269	264.505			1.81124	146.404		1.55019	219.817	1.09029	313.441		0.700358	495.37		0.300966	444.381
0.834753	2.91601	1.64454	21.9861		0.932972	27.9212	0.719352	52.2687		0.737372	93.8984		0.907234	23.686		1.20167	80.5605	1.86815	218.114	1.315	327.974		0.849226	265.567			1.83321	146.429		1.57323	220.215	1.10504	313.767		0.688947	496.208		0.297235	446.044
0.836672	2.92624	1.62864	22.1024		0.94058	27.9249	0.717038	51.8935		0.751225	93.9675		0.911513	23.7287		1.19952	80.6754	1.88076	218.116	1.31709	328.549		0.872852	266.379			1.82386	146.569		1.60734	220.444	1.09462	314.093		0.700717	497.046		0.314778	447.492
0.848287	2.93147	1.62312	22.0947		0.935922	28.0016	0.722989	52.0735		0.761012	94.402		0.913415	23.7714		1.18022	80.8943	1.88257	218.043	1.35296	329.124		0.852122	267.623			1.82049	146.562		1.57654	220.917	1.09326	314.42		0.695371	497.884		0.297309	449.085
0.830057	2.95244	1.64036	22.0637		0.963767	28.1356	0.69158	52.5324		0.769428	94.457		0.896668	23.8141		1.20638	80.9321	1.88535	217.97	1.33017	329.699		0.863452	268.412			1.82552	146.653		1.57288	221.145	1.09895	314.746		0.698291	498.721		0.301584	450.739
0.845005	2.94068	1.63701	22.1161		0.954865	28.1739	0.73952	52.5892		0.752738	94.8239		0.90512	23.8568		1.20615	81.0801	1.89518	217.932	1.32322	330.274		0.854103	269.298			1.82175	146.743		1.58535	221.647	1.11082	315.072		0.708085	499.559		0.305265	452.382
0.837379	2.96188	1.64421	22.15		0.949534	28.1282	0.730735	52.0707		0.758506	94.8757		0.915686	23.8995		1.18388	81.3797	1.89229	217.868	1.35162	330.849		0.886774	270.296			1.82039	146.761		1.61537	221.938	1.10333	315.398		0.710241	500.397		0.302992	453.643
0.843136	2.9422	1.65618	22.1387		0.962887	28.1946	0.733521	52.1529		0.762052	95.1023		0.906388	23.9423		1.2251	81.327	1.88887	217.82	1.32396	331.424		0.874275	271.095			1.82626	146.808		1.5775	222.234	1.10423	315.725		0.702874	501.235		0.303511	455.12
0.851923	2.96647	1.61182	22.1293		0.955538	28.2086	0.735269	52.264		0.764511	95.1311		0.918697	23.985		1.2187	81.5337	1.88108	217.743	1.33906	331.999		0.867212	272.054			1.83337	146.785		1.60656	222.634	1.11314	316.051		0.705524	502.072		0.302572	456.643
0.837379	2.97902	1.69107	22.1587		0.952639	28.2518	0.743865	52.2833		0.765834	95.7716		0.91912	24.0277		1.2126	81.6111	1.91568	217.715	1.33495	332.574		0.859692	272.999			1.82902	146.912		1.59033	222.942	1.09422	316.377		0.698651	502.91		0.304845	457.672
0.850004	2.95605	1.66404	22.2385		0.934628	28.3175	0.741929	52.3632		0.766496	95.8076		0.893656	24.0704		1.22033	81.8016	1.90874	217.571	1.34743	333.149		0.891702	273.524			1.82292	146.935		1.6015	223.319	1.10398	316.703		0.712577	503.748		0.306525	458.897
0.858084	2.98531	1.67091	22.1919		0.967028	28.3925	0.741456	52.4621		0.768293	96.1397		0.938139	24.1131		1.21103	81.967	1.89261	217.498	1.3336	333.724		0.873563	274.271			1.82467	147.059		1.61179	223.654	1.09583	317.03		0.713925	504.586		0.306204	460.381
0.848186	2.97596	1.65199	22.2949		0.961542	28.5526	0.755012	52.6468		0.76399	96.429		0.917377	24.1558		1.21696	82.0517	1.93267	217.387	1.34287	334.299		0.878797	275.55			1.83035	147.138		1.59303	223.992	1.13472	317.356		0.71397	505.423		0.30744	461.937
0.845863	2.97806	1.66078	22.186		0.965993	28.407	0.741881	52.7718		0.773777	96.4284		0.920335	24.1985		1.24382	82.3499	1.89763	217.285	1.36036	334.874		0.881083	276.112			1.83493	147.131		1.63588	224.23	1.11264	317.682		0.73441	506.261		0.30907	463.447
0.856367	2.98618	1.67944	22.2143		0.9721	28.453	0.753925	52.7273		0.767253	96.82		0.91912	24.2413		1.20545	82.3588	1.91408	217.219	1.35266	335.449		0.898816	276.958			1.81717	147.261		1.61476	224.667	1.10172	318.009		0.725291	507.099		0.307662	464.87
0.867123	3.00177	1.64321	22.3424		0.966252	28.5951	0.748919	52.8575		0.788198	96.7883		0.91109	24.284		1.22795	82.4136	1.9096	217.048	1.35872	336.024		0.884589	278.142			1.83814	147.28		1.61354	224.966	1.11334	318.335		0.725965	507.937		0.312184	466.364
0.85162	3.01036	1.70321	22.3763		0.968477	28.6196	0.764222	52.8787		0.774297	97.2079		0.92118	24.3267		1.21324	82.6768	1.97134	216.983	1.35079	336.599		0.887231	278.89			1.83752	147.349		1.60638	225.356	1.11389	318.661		0.718327	508.774		0.306847	467.861
0.868083	2.99382	1.6863	22.3768		0.960455	28.7052	0.75964	53.1703		0.778316	97.1942		0.926833	24.3694		1.23708	82.7426	1.91611	216.81	1.38367	337.174		0.889009	279.692			1.83843	147.345		1.6556	225.573	1.11022	318.987		0.714823	509.612		0.316384	469.052
0.87485	3.00741	1.68363	22.3332		0.992596	28.7694	0.753406	53.3239		0.785314	97.5648		0.933014	24.4121		1.21708	82.9142	1.92647	216.68	1.36574	337.749		0.906488	280.577			1.84288	147.473		1.61563	225.837	1.11555	319.314		0.714734	510.45		0.305883	470.754
0.847176	3.00789	1.71359	22.3963		0.970703	28.8319	0.74566	54.0813		0.781342	97.6056		0.930637	24.4548		1.24231	82.9102	1.93534	216.431	1.36791	338.324		0.881185	281.747			1.83678	147.508		1.62523	226.158	1.11857	319.64		0.724976	511.287		0.317348	471.822
0.864245	3.00115	1.68865	22.4226		0.968788	28.7141	0.755909	54.3456		0.780207	97.4899		0.945904	24.4975		1.25359	83.091	1.96333	216.274	1.38405	338.899		0.900696	282.193			1.84109	147.471		1.62942	226.388	1.11862	319.966		0.718417	512.125		0.307563	473.529
0.843995	3.00286	1.67877	22.3722		0.991405	28.8074	0.752272	54.3941		0.798032	97.5133		0.937716	24.5403		1.23487	83.2746	1.93844	216.073	1.37067	339.474		0.890585	283.07			1.84148	147.555		1.64469	226.757	1.12255	320.292		0.739487	512.963		0.320288	475.118
0.88192	2.99575	1.68555	22.4746		0.9721	28.9294	0.752178	54.5327		0.789285	97.8864		0.937769	24.583		1.2426	83.3956	1.95564	215.903	1.36297	340.05		0.9198	283.867			1.83567	147.596		1.63082	226.988	1.12214	320.619		0.724123	513.801		0.316162	476.667
0.865053	3.00333	1.73409	22.4329		0.970496	28.874	0.769275	54.5378		0.792075	97.8132		0.941467	24.6257		1.26295	83.4768	1.98138	215.712	1.35475	340.625		0.89531	284.988			1.84525	147.637		1.6474	227.351	1.14529	320.945		0.736387	514.638		0.313617	477.952
0.86682	3.02522	1.71426	22.5388		0.987679	29.0381	0.749202	54.7562		0.804273	97.9411		0.932961	24.6684		1.24597	83.6238	1.97433	215.566	1.39414	341.2		0.903287	285.885			1.83915	147.673		1.65586	227.535	1.12285	321.271		0.717294	515.476		0.313197	479.367
0.864801	3.03309	1.70915	22.4405		0.979553	29.0921	0.749391	55.1859		0.784179	98.227		0.976915	24.7111		1.24737	83.7812	1.9614	215.575	1.37284	341.775		0.914668	286.847			1.85651	147.718		1.64434	227.95	1.12718	321.598		0.748831	516.314		0.327874	480.849
0.862377	3.04192	1.7079	22.574		0.979864	29.0868	0.755578	54.785		0.804698	98.3484		0.951346	24.7538		1.22376	83.897	1.91355	215.094	1.37904	342.35		0.917158	287.555			1.84385	147.81		1.66363	228.2	1.13216	321.924		0.730232	517.152		0.318583	482.666
0.871466	3.02565	1.70898	22.5546		0.981002	29.0949	0.783208	54.8704		0.802003	98.5849		0.962334	24.7965	0	1.28434	83.964	1.98213	214.732	1.39309	342.925		0.895208	288.405			1.84742	147.807		1.62698	228.445	1.14569	322.25		0.728076	517.989		0.324291	483.984
0.866517	3.04815	1.71225	22.5167		0.979657	29.2279	0.755862	55.5255		0.808197	98.7826		0.97047	24.8393	0	1.24696	84.2032	1.96707	214.465	1.38674	343.351		0.911264	288.975			1.85528	147.846		1.66877	228.862	1.13925	322.576		0.729783	518.827		0.312332	485.481
0.871618	3.05966	1.71852	22.6461		0.994563	29.1761	0.771212	54.9587		0.800916	99.2371		0.950184	24.882		1.24684	84.1502	1.97572	214.221	1.39466	343.777		0.914668	289.726			1.84408	147.943		1.65673	229.004	1.13689	322.903		0.744968	519.665		0.322043	486.705
0.873638	3.07783	1.72589	22.6434		0.99182	29.2243	0.774471	55.03		0.812216	99.5094		0.96281	24.9247		1.25894	84.3901	1.97177	213.961	1.38061	344.203		0.899171	290.792			1.8519	147.977		1.67951	229.239	1.15254	323.229		0.739891	520.503		0.328714	488.042
0.884192	3.0339	1.72354	22.5915		0.996271	29.3931	0.800117	55.1323		0.805029	99.8354		0.964712	24.9674		1.26208	84.5171	1.999	213.667	1.41424	344.629		0.911111	291.713			1.84723	148.109		1.68518	229.465	1.14569	323.555		0.73778	521.34		0.326811	489.677
0.89101	3.0695	1.7356	22.6131		0.981106	29.3418	0.779761	55.3989		0.804036	100.074		0.948969	25.0101		1.27167	84.554	2.00435	213.401	1.39167	345.055		0.91477	292.562			1.86761	148.091		1.66476	229.795	1.15027	323.881		0.728525	522.178		0.318954	490.952
0.881415	3.05964	1.72338	22.6301		0.991405	29.4969	0.774187	55.5492		0.813587	100.252		0.960961	25.0528		1.26144	84.8342	1.98309	213.026	1.39399	345.481		0.915227	292.832			1.85301	148.189		1.6679	230.111	1.12688	324.208		0.74627	523.016		0.327108	492.253
0.882829	3.06291	1.72614	22.6904		0.988455	29.3886	0.783161	55.5025		0.800112	100.358		0.942629	25.0955		1.28196	84.8723	2.05338	212.736	1.40886	345.907		0.925541	293.625			1.85706	148.119		1.67637	230.369	1.15123	324.534		0.74052	523.854		0.329232	493.434
0.895403	3.08401	1.71852	22.5856		1.02065	29.5002	0.783019	55.8569		0.813067	100.451		0.972583	25.1383		1.27795	85.0583	1.9989	212.401	1.40565	346.333		0.920206	294.532			1.85463	148.285		1.71415	230.533	1.14685	324.86		0.742901	524.691		0.328639	494.759
0.884041	3.09294	1.72087	22.8317		1.00243	29.5329	0.785853	56.0055		0.805171	100.522		0.969836	25.181		1.27545	85.1425	2.00093	212.036	1.40482	346.76		0.931638	295.23			1.85947	148.236		1.67244	230.699	1.15455	325.187		0.747483	525.529		0.332667	495.931
0.890757	3.07795	1.73258	22.7406		1.00222	29.6194	0.783822	56.0952		0.817984	100.793		0.953882	25.2237		1.27992	85.3295	2.01193	211.771	1.38928	347.186		0.933976	296.175			1.86158	148.372		1.70246	231.006	1.15344	325.513		0.737959	526.367		0.324241	497.661
0.886768	3.10017	1.73375	22.8212		0.989697	29.7125	0.783917	56.308		0.81562	101.06		0.999737	25.2664		1.26818	85.5055	1.98939	211.379	1.44316	347.612		0.923407	297.195			1.86521	148.401		1.66816	231.176	1.14579	325.839		0.744608	527.205		0.327305	499.138
0.903079	3.10216	1.68789	22.7569		1.01138	29.7507	0.786845	56.7637		0.812216	101.519		0.966032	25.3091		1.27458	85.606	2.03415	211.056	1.41708	348.038		0.925592	298.12			1.86794	148.504		1.71476	231.474	1.1619	326.165		0.744653	528.042		0.329109	500.348
0.88904	3.12059	1.78556	22.8126		1.00543	29.8048	0.781461	56.7555		0.808481	101.877		0.965134	25.3518		1.30144	85.8602	2.01385	210.6	1.41021	348.464		0.939006	298.843			1.86956	148.565		1.67855	231.654	1.15697	326.492		0.769227	528.88		0.339486	501.641
0.896767	3.10042	1.73693	22.8544		1.00792	29.7557	0.787506	56.6107		0.82257	102.204		0.96693	25.3945		1.26609	86.0268	2.04301	210.255	1.44234	348.89		0.943833	299.59			1.8657	148.653		1.70481	231.933	1.16331	326.993		0.745012	529.718		0.327898	503.225
0.869648	3.12516	1.76397	22.8159		1.01185	29.9112	0.784625	57.1534		0.810703	102.403		0.989858	25.4373		1.28312	86.1166	2.01791	209.878	1.42911	349.316		0.936059	300.526			1.86459	148.607		1.72192	232.001	1.15259	327.495		0.751167	530.556		0.33321	505.015
0.88899	3.11334	1.7787	22.9801		1.01475	29.992	0.784295	57.4962		0.819638	102.26		0.967089	25.48		1.2819	86.3988	2.02485	209.479	1.43786	349.742		0.940327	301.334			1.86901	148.617		1.70586	232.274	1.16456	327.997		0.764689	531.386		0.327552	506.388
0.888384	3.12909	1.75576	22.9735		1.01283	29.9687	0.789348	57.6301		0.828622	102.557		0.972742	25.5227		1.31475	86.4199	2.0162	208.978	1.43076	350.168		0.94617	302.305			1.87462	148.692		1.70342	232.422	1.16487	328.499		0.772731	532.216		0.337139	507.758
0.895858	3.13031	1.76614	22.8134		1.01723	30.0529	0.794969	57.7152		0.812878	102.501		0.966138	25.5654		1.2887	86.6968	2.04707	208.64	1.44974	350.594		0.944341	303.152			1.87508	148.817		1.68797	232.732	1.16587	329.001		0.756154	533.046		0.338869	509.411
0.918734	3.13261	1.7874	22.9775		1.02774	29.9718	0.787129	58.4275		0.826967	102.483		0.980772	25.6081		1.29865	86.7564	2.03693	208.18	1.43061	351.021		0.956941	304.217			1.8633	148.962		1.73474	232.869	1.16748	329.502		0.761545	533.876		0.336596	511.21
0.902069	3.13982	1.78263	22.9653		1.01832	30.1289	0.781791	58.2911		0.832215	102.677		0.989171	25.6508		1.29324	86.9946	2.03917	207.708	1.44212	351.447		0.95623	305.288			1.87216	148.889		1.71572	232.931	1.17216	330.004		0.763611	534.706		0.338473	512.39
0.892727	3.12993	1.73526	22.9727		1.01076	30.1359	0.799881	58.2858		0.831127	102.936		0.991813	25.6935		1.29417	87.1972	2.06886	207.322	1.45325	351.873		0.942308	305.994			1.86553	149.078		1.72637	233.177	1.16537	330.506		0.776235	535.537		0.337386	513.905
0.918835	3.15857	1.77928	22.9097		1.02717	30.2291	0.787648	58.7172		0.837983	103.453		0.992341	25.7363		1.29673	87.2443	2.04793	206.803	1.42956	352.299		0.927879	306.734			1.88611	149.012		1.72392	233.315	1.19194	331.008		0.769856	536.367		0.334743	515.326
0.912522	3.1414	1.81836	23.0775		1.0134	30.3036	0.785287	58.82		0.834437	103.456		0.989171	25.779		1.28987	87.4409	2.06203	206.349	1.44951	352.725		0.98448	307.319			1.87319	149.104		1.74705	233.445	1.18016	331.509		0.765004	537.197		0.33494	516.881
0.90828	3.18663	1.77702	23.0612		1.02619	30.325	0.791049	58.6416		0.840442	103.767		0.974591	25.8217		1.30882	87.5295	2.06747	205.803	1.44585	353.151		0.968628	308.08			1.87621	149.194		1.72706	233.538	1.18796	332.011		0.762174	538.027		0.343489	518.32
0.900857	3.1797	1.79384	23.0488		1.0294	30.4399	0.798275	58.8204		0.834106	104.064		1.01633	25.8644		1.3044	87.6916	2.06438	205.437	1.47492	353.577		0.949066	309.154			1.88043	149.279		1.73893	233.693	1.17905	332.513		0.778706	538.857		0.341908	519.736
0.935853	3.14666	1.77577	23.124		1.01506	30.5277	0.802384	58.9015		0.83855	104.455		0.996039	25.9071		1.29202	87.8388	2.06876	205.066	1.45923	354.003		0.958821	309.294			1.86651	149.412		1.7672	233.875	1.1699	333.015		0.77309	539.688		0.337312	521.611
0.924794	3.19298	1.82096	23.0464		1.03255	30.5396	0.795677	59.2679		0.826683	104.773		1.02288	25.9498		1.31556	88.0028	2.05936	204.292	1.44892	354.429		0.950336	310.478			1.88069	149.55		1.72532	233.996	1.18615	333.517		0.779469	540.518		0.344922	522.626
0.924592	3.17179	1.77526	23.1979		1.01433	30.5744	0.79034	59.3588		0.84985	104.823		1.01205	25.9925		1.3069	88.1643	2.06064	203.807	1.4803	354.855		0.977214	311.374			1.88371	149.51		1.75778	234.105	1.18449	334.018		0.766531	541.348		0.345046	523.529
0.93151	3.18878	1.78757	23.0791		1.0591	30.688	0.806115	59.3097		0.829425	105.255		0.998786	26.0353		1.31859	88.1855	2.08211	203.213	1.45475	355.281		0.964207	312.134			1.883	149.599		1.72366	234.25	1.18399	334.52		0.784725	542.178		0.344379	525.129
0.926864	3.17231	1.79978	23.1499		1.03405	30.7294	0.801676	59.3297		0.844886	105.398		1.01215	26.078		1.34021	88.4935	2.08211	202.927	1.47268	355.708		0.963191	312.644			1.89043	149.664		1.75673	234.363	1.17372	335.022		0.777627	543.008		0.337806	526.879
0.919138	3.16437	1.78815	23.1418		1.03571	30.6167	0.806493	59.8243		0.847439	105.626		0.995617	26.1207		1.30324	88.5952	2.06844	201.977	1.45362	356.134		0.960854	313.582			1.89014	149.765		1.74181	234.413	1.18957	335.524		0.779424	543.839		0.342797	528.451
0.913583	3.19706	1.81401	23.07		1.03835	30.7502	0.812539	59.5435		0.845642	105.671		1.00824	26.1634		1.31556	88.6912	2.07997	201.331	1.50063	356.56		0.982956	314.086			1.88696	149.753		1.7576	234.557	1.19541	336.025		0.753907	544.669		0.346726	529.967
0.928581	3.22594	1.81644	23.2702		1.04389	30.7456	0.816223	59.0233		0.848526	106.062		0.997466	26.2061		1.31144	88.8141	2.14695	200.782	1.4685	356.986		0.972286	315.104			1.87887	149.971		1.76336	234.598	1.19782	336.527		0.788499	545.499		0.345194	531.874
0.925905	3.21931	1.80163	23.2633		1.04596	30.821	0.8277	59.1397		0.852592	106.347		1.01627	26.2488		1.31917	89.0114	2.08777	200.191	1.46394	357.412		0.97005	315.974			1.88507	149.975		1.76162	234.687	1.19621	337.029		0.783513	546.329		0.348382	533.573
0.910957	3.19615	1.80321	23.297		1.04125	30.969	0.824819	59.0432		0.853822	106.706		1.03106	26.2915		1.32254	89.2011	2.08713	199.495	1.49166	357.838		0.972387	316.945			1.8927	150.058		1.7659	234.732	1.20371	337.466		0.773	547.159		0.344947	534.731
0.942721	3.20366	1.80732	23.2262		1.05295	30.9542	0.835776	59.2749		0.844839	106.843		1.01474	26.3343		1.3294	89.1334	2.10518	198.851	1.47575	358.264		0.987935	317.995			1.88877	150.116		1.76773	234.855	1.19173	337.706		0.790521	547.989		0.351717	535.749
0.931359	3.2179	1.82991	23.2106		1.05051	31.0535	0.838799	59.2946		0.84621	107.105		1.01405	26.377		1.33347	89.4389	2.1305	198.256	1.48845	358.69		0.98448	319.045			1.89484	150.152		1.78413	234.78	1.21518	337.816		0.773764	548.82		0.349691	537.539
0.933328	3.19238	1.81435	23.3536		1.05191	30.9025	0.833698	59.5671		0.852309	107.455		1.00903	26.4197		1.32446	89.559	2.09461	197.567	1.48486	359.116		0.975538	319.674			1.8904	150.328		1.76712	234.894	1.19269	338.141		0.785085	549.65		0.355621	538.874
0.956558	3.23106	1.85315	23.2343		1.07613	31.2246	0.834926	59.8351		0.839969	107.803		1.03191	26.4624		1.32632	89.6232	2.11042	196.957	1.50661	359.542		0.99952	320.925			1.89484	150.242		1.78134	234.902	1.2092	338.337		0.782255	550.48		0.353743	540.911
0.928834	3.23245	1.84272	23.4163		1.04829	31.3106	0.835824	60.0073		0.841198	107.857		1.02156	26.5051		1.36184	90.6436	2.10305	196.27	1.47724	359.968		0.986512	321.578			1.89332	150.368		1.76336	234.863	1.22052	338.431		0.782704	551.31		0.337609	543.074
0.938378	3.23447	1.81385	23.3954		1.05124	31.3471	0.83639	60.2576		0.872497	107.884		1.0186	26.5478		1.36134	90.8415	2.15485	195.618	1.50056	360.395		0.986208	322.197			1.89442	150.326		1.80534	235.032	1.21498	338.966		0.793126	552.14		0.35488	544.297
0.95176	3.24796	1.84667	23.426		1.06609	31.38	0.847348	60.2332		0.852592	108.141		1.03788	26.5905		1.32653	91.012	2.13584	194.959	1.51842	360.821		0.997843	322.819			1.8976	150.424		1.78404	234.865	1.2026	339.389		0.790027	552.971		0.353323	545.742
0.939943	3.25149	1.83211	23.4452		1.06469	31.4384	0.840783	60.5072		0.859495	108.447		1.03519	26.6333		1.64365	91.8654	2.12826	194.408	1.48464	361.247		0.997284	323.682			1.89939	150.527		1.79993	234.779	1.21629	339.481		0.795687	553.801		0.34806	547.51
0.952669	3.26099	1.86477	23.4606		1.0694	31.4486	0.845506	60.3194		0.862947	108.789		1.03397	26.676		1.37042	91.5865	2.1117	193.847	1.50855	361.673		0.979704	324.433			1.90611	150.522		1.80281	234.509	1.21503	339.915		0.797664	554.631		0.350778	548.979
0.957517	3.23061	1.83009	23.5267		1.0708	31.4684	0.852402	60.5989		0.863939	108.817		1.01353	26.7187	0	1.36696	91.9987	2.11864	193.372	1.49839	362.099		0.985903	325.384			1.89965	150.693		1.77698	234.402	1.22439	340.126		0.797484	555.461		0.352953	550.655
0.9457	3.26498	1.86207	23.4014		1.07484	31.584	0.84253	60.4992		0.864081	109.235		1.02568	26.7614	0	1.36607	92.2456	2.13701	193	1.55534	362.752		0.995353	325.822			1.89316	150.629		1.79774	234.245	1.21252	340.387		0.80301	556.291		0.344132	552.227
0.955346	3.26161	1.8662	23.4977		1.06495	31.6436	0.855897	60.4589		0.860063	109.473		1.05193	26.8041		1.36752	92.6356	2.12804	192.319	1.51491	363.406		1.01024	326.627			1.90585	150.704		1.78378	234.175	1.22313	340.666		0.781581	557.122		0.359895	553.58
0.961759	3.26342	1.84659	23.6058		1.07432	31.6918	0.871389	60.5965		0.854153	109.942		1.05146	26.8468		1.36629	92.7854	2.18754	191.919	1.51132	364.059		0.992864	327.474			1.90179	150.712		1.80717	233.817	1.23546	340.916		0.80849	557.952		0.354287	555.404
0.957467	3.2912	1.87436	23.465		1.06247	31.8046	0.836485	61.1902		0.85907	110.22		1.05869	26.8895		1.36797	92.5362	2.13434	191.314	1.53635	364.713		0.998707	328.503			1.90546	150.81		1.82139	233.613	1.21453	341.407		0.797214	558.782		0.36459	557.106
0.956457	3.27883	1.85315	23.5149		1.07944	31.8916	0.849898	61.1584		0.860535	110.503		1.0578	26.9323		1.3695	92.6856	2.13765	190.884	1.50527	365.366		0.989917	329.322			1.90159	150.94		1.82471	233.235	1.2249	342.238		0.807906	559.612		0.347344	558.992
0.965294	3.29092	1.87941	23.6443		1.0649	31.9461	0.861942	61.3074		0.861575	110.478		1.05854	26.975		1.36816	92.7845	2.1634	190.396	1.53232	366.02		1.01415	330.097			1.91269	150.903		1.79783	232.875	1.23697	341.777		0.804133	560.442		0.355028	560.253
0.954891	3.27943	1.8646	23.606		1.0812	31.823	0.858164	61.6221		0.872923	111.222		1.08173	27.0177		1.36795	92.8958	2.15304	189.96	1.50975	366.673		1.00277	330.987			1.90906	151.128		1.83169	232.571	1.22646	342.068		0.816846	561.272		0.354633	561.737
0.971809	3.29102	1.84928	23.5149		1.0928	32.0091	0.868271	61.9758		0.854862	111.108		1.05949	27.0604		1.36877	92.9635	2.15346	189.496	1.55205	367.327		1.00516	332.143			1.91779	151.039		1.80185	232.036	1.22318	342.648		0.801931	562.103		0.354361	563.239
0.962416	3.28673	1.89456	23.6848		1.07349	32.0444	0.854622	62.2547		0.881622	110.623		1.06556	27.1031		1.36757	93.012	2.18241	189.011	1.51954	367.98		1.00872	332.69			1.91503	151.178		1.82366	231.598	1.2339	342.98		0.803279	562.933		0.359031	564.458
0.966961	3.28326	1.88791	23.6168		1.08602	32.0505	0.849804	62.3382		0.868147	111.018		1.03365	27.1458		1.36879	92.8952	2.23101	188.656	1.54218	368.634		1.014	333.347			1.90763	151.258		1.83448	230.99	1.23093	343.355		0.806379	563.763		0.357795	565.807
0.97196	3.30439	1.88505	23.6699		1.09399	32.2229	0.86317	62.377		0.884884	111.496		1.07592	27.1885		1.37003	93.1525	2.17493	188.222	1.52888	369.287		1.00546	334.33			1.91435	151.317		1.82366	230.25	1.24507	343.544		0.809344	564.593		0.350309	567.274
0.963123	3.30187	1.84002	23.796		1.08747	32.262	0.867374	62.2367		0.876563	111.803		1.07032	27.2313		1.37109	93.021	2.18337	187.796	1.53284	369.941		1.01431	335.201			1.91646	151.415		1.84574	229.65	1.23838	343.615		0.813118	565.423		0.368815	568.837
0.975091	3.32392	1.90331	23.7217		1.08462	32.3366	0.86813	62.1597		0.868951	112.179		1.07137	27.274		1.36934	92.9686	2.20997	187.403	1.55601	370.594		1.01791	335.997			1.91321	151.474		1.84356	228.897	1.24215	344.046		0.807637	566.254		0.36328	570.877
0.978373	3.32431	1.88042	23.7095		1.08053	32.2809	0.88074	62.1826		0.877272	111.975		1.07961	27.3167		1.37667	93.0143	2.21809	187.063	1.54091	371.248		1.01624	336.819			1.91711	151.583		1.85412	228.315	1.25041	344.237		0.809614	567.084		0.365999	572.835
0.989584	3.32626	1.88118	23.7147		1.10041	32.3909	0.869263	62.8403		0.887485	112.27		1.07433	27.3594		1.35742	93.1329	2.20741	186.579	1.57813	371.902		1.02157	337.583			1.91669	151.638		1.84425	227.571	1.23446	344.284		0.807233	567.914		0.35782	574.217
0.981201	3.33495	1.92014	23.7665		1.08007	32.5656	0.857503	62.967		0.888052	112.123		1.0822	27.4021		1.38382	93.1813	2.20228	186.226	1.54958	372.555		1.02249	338.405			1.92396	151.72		1.83562	226.827	1.2409	344.66		0.806064	568.744		0.368272	575.816
0.991503	3.32187	1.89557	23.8311		1.08136	32.4978	0.882677	62.6965		0.89661	112.228		1.08458	27.4448		1.37446	93.3624	2.22172	185.853	1.54256	373.209		1.01456	339.452			1.91448	151.814		1.82942	226.123	1.23118	345.233		0.819587	569.574		0.36291	577.404
0.999785	3.34483	1.90121	23.7253		1.08793	32.7408	0.866099	63.4698		0.894529	112.595		1.06472	27.4875		1.38167	93.3934	2.19598	185.476	1.55982	373.862		1.04184	340.235			1.91675	151.837		1.84757	225.525	1.24784	345.243		0.817835	570.405		0.368618	579.16
0.983928	3.35338	1.94488	23.8841		1.09979	32.8424	0.881165	63.8934		0.884459	112.782		1.07729	27.5303		1.39678	93.6366	2.21884	185.106	1.54898	374.516		1.02371	341.143			1.93535	151.944		1.85507	224.837	1.24608	345.051		0.803773	571.235		0.364615	580.342
0.983979	3.33269	1.89616	23.8708		1.09508	32.8554	0.864965	63.4933		0.900203	112.644		1.06107	27.573		1.38487	93.8494	2.21553	184.778	1.55294	375.169		1.03676	341.971			1.91039	152.058		1.85891	224.133	1.25398	345.159		0.814735	572.065		0.372818	581.862
0.984585	3.36765	1.91248	23.893		1.09311	32.8471	0.876395	63.3737		0.888147	112.667		1.10027	27.6157		1.38167	93.9593	2.22845	184.436	1.56288	375.823		1.04433	342.775			1.92175	152.045		1.86267	223.357	1.25121	345.452		0.816891	572.895		0.367456	583.705
1.00776	3.36318	1.89127	23.9688		1.109	32.9361	0.882299	63.6576		0.913772	113.019		1.08289	27.6584	0	1.38091	94.2035	2.21029	184.029	1.56378	376.476		1.03082	343.678			1.91458	152.179		1.86249	222.726	1.26349	346.071		0.831312	573.725		0.369557	584.986
0.985039	3.36259	1.94093	23.878		1.09813	33.0684	0.884708	63.9596		0.900912	113.318		1.09208	27.7011	0	1.40952	94.2056	2.21991	183.674	1.55489	377.505		1.0422	344.333			1.93606	152.154		1.87087	222.137	1.25096	346.501		0.813297	574.555		0.370174	586.585
0.993069	3.36754	1.92511	24.0528		1.10072	33.0986	0.885274	64.074		0.910983	113.461		1.08506	27.7438		1.40824	94.4985	2.25291	183.354	1.57432	378.109		1.04626	345.137			1.92529	152.353		1.86389	221.226	1.24593	346.621		0.823405	575.386		0.372398	588.294
0.995341	3.37835	1.91097	23.9451		1.10615	33.2494	0.869547	64.3433		0.903749	113.912		1.07877	27.7865		1.3744	94.7054	2.21446	182.972	1.57798	378.836		1.02747	345.82			1.92357	152.304		1.89007	220.599	1.25745	346.538		0.820081	576.216		0.368865	590.072
1.0015	3.38775	1.94143	24.054		1.10895	33.2878	0.887967	64.5938		0.915947	113.892		1.09066	27.8293		1.42562	94.7831	2.24127	182.622	1.57327	379.671		1.07146	346.435			1.93493	152.427		1.87933	219.783	1.25101	346.282		0.839443	577.046		0.376598	591.63
0.998018	3.38362	1.92182	24.0361		1.10149	33.3264	0.874931	64.5104		0.906396	114.424		1.10508	27.872		1.4062	95.0536	2.21734	182.315	1.57664	380.236		1.03956	347.379			1.9274	152.458		1.8837	219.073	1.26032	346.419		0.824304	577.876		0.365529	593.719
0.994483	3.37029	1.94135	24.0246		1.10517	33.384	0.887069	64.5972		0.913678	114.553		1.11179	27.9147		1.40271	95.0757	2.25644	181.971	1.59465	380.967		1.04647	347.969			1.92733	152.538		1.89426	218.262	1.26701	346.69		0.839533	578.706		0.372373	595.267
1.01453	3.38359	1.93159	24.1444		1.11821	33.4458	0.870586	64.9593		0.932542	114.798	0	1.10608	27.9574		1.41219	95.248	2.25441	181.613	1.58628	381.492		1.04001	348.892			1.91562	152.681		1.88308	217.587	1.27803	346.83		0.826101	579.537		0.372941	596.844
1.01418	3.38914	1.94295	23.9705		1.11521	33.4516	0.907898	64.8736		0.913819	115.182	0	1.09869	28.023		1.40219	95.372	2.26787	181.276	1.58516	382.29		1.06303	349.663			1.93399	152.627		1.89853	216.941	1.2646	347.205		0.836838	580.367		0.373905	598.677
0.993422	3.40345	1.94856	24.1492		1.11329	33.517	0.898121	65.2267		0.918973	115.437		1.10555	28.0886		1.40858	95.4898	2.23529	180.948	1.59136	382.974		1.0483	350.753			1.93782	152.765		1.87558	216.146	1.27013	347.409		0.832165	581.197		0.382207	600.088
1.021	3.40745	1.96108	24.0187		1.12468	33.7019	0.891131	65.4536		0.89921	115.76		1.10878	28.1542		1.41998	95.7717	2.27246	180.64	1.59141	382.688		1.05246	351.442			1.94207	152.782		1.91319	215.542	1.26117	347.631		0.839039	582.027		0.37472	601.513
1.02438	3.39993	1.98951	24.15		1.10517	33.6991	0.897696	65.3034		0.92701	116.068		1.11527	28.2198		1.41725	95.8127	2.2481	180.166	1.60399	380.368		1.04728	352.24			1.93233	152.877		1.88588	214.725	1.28437	347.825		0.83522	582.857		0.374474	603.048
1.01589	3.4248	1.95245	24.1882		1.12204	33.7418	0.912149	65.4784		0.912968	116.355		1.11364	28.2855		1.40219	96.0461	2.28613	179.838	1.61332	380.395		1.09484	352.899			1.93496	152.922		1.9111	213.997	1.2737	347.995		0.854942	583.687		0.377982	604.439
1.03084	3.42602	1.96844	24.1322		1.11604	33.8936	0.901664	65.6012		0.929091	116.289		1.09763	28.3511		1.43213	95.9567	2.28186	179.564	1.62472	380.531		1.05348	353.811			1.93593	152.963		1.90106	212.978	1.273	348.028		0.832121	584.518		0.387346	606.359
1.02059	3.4214	1.97208	24.2418		1.15284	33.9304	0.905678	65.5968		0.920344	116.28		1.11992	28.4167		1.42986	96.2397	2.25686	179.036	1.61156	380.609		1.06125	354.401			1.93022	153.09		1.91066	212.059	1.29111	348.38		0.838814	585.348		0.377636	608.039
1.0314	3.43935	1.99214	24.17		1.11505	34.1133	0.917014	65.7688		0.94039	116.407		1.10661	28.4823		1.41795	96.401	2.27865	178.727	1.61759	380.959		1.06059	355.288			1.94298	153.137		1.9111	211.022	1.27753	348.832		0.836613	586.178		0.377932	609.429
1.00867	3.43629	1.99189	24.2717		1.134	34.0269	0.900341	66.0861		0.929563	117.011		1.13503	28.5479		1.42457	96.4295	2.28731	178.325	1.61441	380.86		1.0828	356.001			1.94535	153.227		1.90935	209.992	1.27984	349.212		0.841016	587.008		0.376499	611.19
1.04665	3.42716	1.97014	24.2953		1.13415	34.0979	0.909126	65.9667		0.928051	117.069		1.10888	28.6135		1.46411	96.6256	2.28774	177.96	1.62216	381.001		1.06908	356.77			1.93434	153.289		1.91319	208.779	1.27355	349.31		0.835355	587.838		0.390608	612.542
1.00933	3.44792	1.99629	24.2635		1.11376	34.1829	0.914794	65.9265		0.933346	117.539		1.11987	28.6791		1.42219	96.7547	2.28229	177.534	1.6162	381.393		1.06755	357.645			1.94976	153.327		1.90621	207.639	1.30953	349.528		0.844834	588.669		0.378847	614.422
1.03842	3.4671	1.98571	24.2747		1.14176	34.2611	0.928538	66.2891		0.926774	117.541		1.15088	28.7447		1.4262	96.8332	2.28977	177.218	1.6158	381.661		1.04784	358.657			1.94366	153.443		1.92497	206.512	1.27803	349.96		0.830054	589.499		0.385197	615.579
1.03246	3.43874	1.99341	24.2918		1.12313	34.3294	0.920698	66.3946		0.941194	117.489		1.12045	28.8103		1.42888	97.022	2.30055	177.011	1.61865	381.683		1.07538	359.608			1.9445	153.446		1.92017	205.405	1.29665	350.182		0.854313	590.329		0.378921	617.723
1.01256	3.48563	1.99341	24.3417		1.1473	34.458	0.927593	66.3319		0.942187	117.534		1.13181	28.876		1.45184	97.1323	2.27096	176.567	1.6335	381.681		1.07467	360.752			1.95823	153.566		1.9576	204.322	1.29051	350.654		0.848473	591.159		0.385394	619.448
1.03604	3.47485	1.95346	24.3442		1.14021	34.534	0.930144	66.4127		0.941903	117.785		1.1138	28.9416		1.4444	97.3652	2.31583	176.244	1.62458	382.163		1.07634	361.188			1.94927	153.585		1.92986	203.266	1.29172	350.848		0.843666	591.989		0.382454	620.634
1.04362	3.48552	1.99739	24.3898		1.13664	34.5758	0.937654	66.5228		0.934386	117.902		1.13123	29.0072		1.43556	97.309	2.28645	175.826	1.6196	382.378		1.07843	362.044			1.95096	153.642		1.9357	202.238	1.29494	351.102		0.855436	592.82		0.38406	621.993
1.04246	3.47755	1.97488	24.4376		1.15009	34.6698	0.931608	66.706		0.94805	118.219		1.12684	29.0728		1.4437	97.448	2.33741	175.391	1.62355	382.418		1.09651	362.755			1.95012	153.722		1.93518	201.367	1.29071	351.529		0.837916	593.65		0.389447	623.504
1.04256	3.48785	2.0083	24.4305		1.14223	34.7504	0.938409	66.6817		0.950414	118.533		1.12605	29.1384		1.46033	97.6958	2.29788	175.001	1.6263	382.349		1.0736	363.717			1.96183	153.754		1.94757	200.453	1.30757	351.562		0.856469	594.48		0.390633	625.052
1.02771	3.48467	2.00179	24.5215		1.14792	34.86	0.927546	66.9552		0.957789	118.777		1.13826	29.204		1.43673	97.8502	2.31594	174.697	1.61865	383.265		1.08874	364.535			1.94317	153.833		1.94783	199.635	1.29293	352.026		0.846631	595.31		0.386581	626.767
1.05099	3.47052	1.99959	24.497		1.14259	34.866	0.92731	67.2258		0.949988	118.944		1.13376	29.2696		1.46579	98.0156	2.3436	174.322	1.63339	382.922		1.06034	365.77			1.95382	153.836		1.95857	198.786	1.29781	352.228		0.854583	596.14		0.388038	627.772
1.04362	3.50802	2.01854	24.4718		1.16515	34.9728	0.935575	67.6633		0.945308	119.332		1.13524	29.3352		1.4512	98.1086	2.33484	174.009	1.63657	382.662		1.10754	366.561			1.95453	153.988		1.97392	197.894	1.29962	352.582		0.844205	596.97		0.384258	635.013
1.04614	3.50187	2.00221	24.5323		1.15087	35.0161	0.917297	67.5134		0.9463	120.057		1.13308	29.4008		1.44585	98.281	2.3247	173.605	1.62271	383.943		1.08549	367.681			1.95447	154.029		1.97087	197.177	1.30963	352.869		0.855167	597.801		0.391917	629.214
1.0569	3.50714	2.04418	24.5559		1.15242	35.0449	0.969015	68.0569		0.941289	120.435		1.14	29.4664		1.44434	98.3708	2.3186	173.259	1.62279	384.689		1.0927	368.403			1.95722	154.108		1.96144	196.456	1.30228	353.186		0.860962	598.631		0.392659	630.722
1.05937	3.50131	1.99138	24.5969		1.14569	35.0059	0.930002	68.4335		0.94266	120.302		1.13514	29.5321		1.47585	98.4993	2.35129	172.984	1.6173	383.288		1.07142	369.2			1.97449	154.143		1.94347	195.719	1.31215	353.255		0.865544	599.461		0.392683	632.121
1.06695	3.51358	2.07279	24.6324		1.14782	35.2987	0.937795	68.1069		0.953345	120.493		1.13693	29.5977		1.468	98.6483	2.33613	172.622	1.65386	383.17		1.10475	369.856			1.9717	154.185		1.98125	195.166	1.28744	353.724		0.860782	600.291		0.403926	633.747
1.07018	3.5192	2.01093	24.6246		1.15765	35.3704	0.926601	68.1932		0.963227	120.946		1.14665	29.6633		1.46981	98.8378	2.36219	172.352	1.62995	384.829		1.10068	370.597			1.95774	154.383		1.9638	194.489	1.3135	353.792		0.865544	601.121		0.39891	635.331
1.05937	3.514	2.03437	24.6514		1.15216	35.2599	0.947714	68.385		0.945969	121.142		1.13651	29.7289		1.46719	99.0156	2.33153	172	1.58867	385.331		1.09977	371.306			1.96388	154.306		1.98064	194.024	1.31054	354.307		0.867431	601.952		0.399281	636.827
1.07205	3.53572	2.02921	24.5008		1.16992	35.369	0.941385	68.5537		0.949374	121.331		1.14576	29.7945		1.44207	99.1675	2.3483	171.697	1.64099	383.543		1.09382	372.269			1.9668	154.462		1.99242	193.451	1.31285	354.385		0.876236	602.782		0.39508	638.621
1.06695	3.52652	2.01507	24.6651		1.17152	35.4259	0.942802	68.4438		0.946064	121.478		1.14528	29.8601		1.46981	99.2641	2.37009	171.342	1.64845	383.216		1.11303	373.014			1.96245	154.506		1.97061	192.925	1.33524	354.423		0.874394	603.612		0.393153	640.021
1.0574	3.55415	2.03225	24.7141		1.15273	35.6168	0.959144	68.7606		0.982753	121.406		1.12964	29.9257		1.46864	99.4282	2.35022	171.31	1.64107	383.498		1.10221	374.394			1.96326	154.504		1.99277	192.444	1.31738	354.802		0.866622	604.442		0.393104	641.472
1.07947	3.53903	2.04986	24.7234		1.17017	35.5601	0.948989	68.7812		0.964834	121.632		1.14655	29.9913		1.47382	99.5238	2.37629	170.743	1.63928	383.716		1.10134	375.73			1.95745	154.658		1.96005	191.816	1.31703	355.346		0.869902	605.272		0.398737	643.071
1.0876	3.54574	2.05163	24.7436		1.15278	35.6722	0.952248	68.827		0.964834	121.85		1.15162	30.0569		1.47655	99.766	2.35984	170.382	1.6392	384.228		1.09905	376.517			1.97482	154.651		2.00071	191.45	1.30983	355.452		0.876326	606.103		0.395129	644.882
1.07902	3.56282	2.05603	24.7087		1.17685	35.7482	0.952815	68.7446		0.969846	122.321		1.18332	30.1226		1.46771	99.9385	2.3718	170.099	1.63946	384.249		1.10668	377.266			1.96881	154.808		1.98823	191.072	1.33363	355.613		0.8708	606.933		0.406718	646.245
1.08457	3.55469	2.04647	24.8599		1.16733	35.8549	0.975533	68.9731		0.983178	122.219		1.14983	30.1882		1.47294	100.041	2.37234	169.762	1.65299	384.246		1.10978	377.854			1.96368	154.876		1.98361	190.687	1.32266	355.946		0.869722	607.763		0.398268	647.808
1.07589	3.57511	2.05316	24.6483		1.17364	35.8562	0.956121	69.1172		0.971973	122.468		1.14507	30.2538		1.48207	100.167	2.41186	169.498	1.64213	384.914		1.12136	378.472			1.97699	154.856		2.00856	190.388	1.33061	356.024		0.875967	608.593		0.405013	649.6
1.07326	3.58959	2.06196	24.8095		1.19083	35.8901	0.9616	69.0303		0.964078	122.539		1.16256	30.3194		1.47789	100.369	2.37319	169.167	1.66333	384.345		1.11034	379.822			1.97043	154.997		1.99434	189.934	1.32372	356.494		0.867117	609.423		0.394512	651.805
1.07382	3.588	2.06678	24.7937		1.18301	36.0076	0.9488	69.5213		0.981382	122.948		1.16779	30.385		1.48324	100.328	2.36443	168.749	1.65013	384.101		1.11664	380.21			1.9741	155.025		2.00534	189.679	1.34168	356.77		0.868913	610.253		0.411857	653.163
1.06816	3.60091	2.06746	24.7918		1.17618	35.9784	0.9616	69.51		0.968238	123.23		1.16345	30.4506		1.47795	100.571	2.38782	168.368	1.65269	383.898		1.11054	381.181			1.97374	155.163		2.0008	189.401	1.33102	357.288		0.876236	611.084		0.401628	654.99
1.08977	3.58758	2.0557	24.8468		1.18896	36.1206	0.953004	69.9418		0.975992	123.486		1.16831	30.5162		1.48998	100.715	2.40694	168.071	1.66571	384.309		1.12126	381.646			1.96427	155.246		2.01022	188.989	1.33066	357.326		0.886748	611.914		0.400442	656.617
1.09856	3.59527	2.07372	24.8676		1.16619	36.2445	0.963394	70.057		0.966536	124.162		1.17101	30.5818		1.48765	100.84	2.4156	167.752	1.65408	384.593		1.12761	382.353			1.97994	155.18		2.02008	188.655	1.33655	357.611		0.878168	612.744		0.401381	658.351
1.08876	3.60177	2.06788	24.9379		1.18446	36.2098	0.964575	70.4048		0.97812	125.901		1.18062	30.6474		1.51004	100.902	2.39316	167.541	1.65427	385.127		1.12837	383.207			1.95979	155.338		1.99932	188.543	1.32644	357.828		0.876056	613.574		0.409732	659.533
1.10861	3.61102	2.05019	24.8077		1.18042	36.2809	0.961316	70.8011		0.95273	126.107		1.18242	30.7131		1.49742	100.948	2.40438	167.354	1.65306	384.542		1.1143	384.019			1.98731	155.297		2.02471	188.416	1.32518	357.989		0.875158	614.404		0.40694	661.06
1.09866	3.62182	2.0799	24.9375		1.19962	36.4239	0.960419	70.7428		0.948428	126.348		1.19029	30.7787		1.49992	101.115	2.39124	167.063	1.6731	384.703		1.13579	384.924			1.98186	155.503		2.03771	188.199	1.32845	358.683		0.860513	615.235		0.405779	663.031
1.10088	3.60588	2.08269	25.0165		1.18637	36.4706	0.947572	70.7356		0.942754	126.647		1.18638	30.8443		1.48969	101.202	2.41677	166.851	1.66041	385.033		1.13691	385.699			1.98384	155.446		2.02183	188.058	1.35824	358.797		0.902607	616.065		0.400689	664.672
1.11896	3.62686	2.05933	24.9982		1.17882	36.4543	0.98956	70.615		0.97377	126.342		1.19827	30.9099		1.50289	101.389	2.42179	166.58	1.66257	385.363		1.11562	386.741			1.97783	155.575		2.02794	188.044	1.34093	358.898		0.890477	616.895		0.410448	665.98
1.10821	3.6298	2.09733	25.063		1.19849	36.585	0.973643	70.6597		0.962659	126.637		1.20757	30.9755		1.49765	101.605	2.45063	166.363	1.66158	385.063		1.13167	387.215			1.97254	155.66		2.03562	188.068	1.34007	359.164		0.879426	617.725		0.407286	668.025
1.10917	3.64124	2.08862	25.0419		1.18901	36.5997	0.974116	71.0604		0.964267	126.892		1.18358	31.0411		1.50719	101.622	2.43888	166.058	1.67324	385.934		1.12405	387.911			1.98867	155.625		2.05036	187.992	1.34903	359.288		0.885311	618.555		0.408596	669.481
1.09685	3.64432	2.08125	25.1019		1.20221	36.6141	0.98342	70.9315		0.980247	127.222		1.19552	31.1067		1.51376	101.856	2.4376	165.856	1.65884	386.895		1.13127	388.948			1.98478	155.802		2.05647	187.908	1.34294	360.004		0.87709	619.386		0.411116	671.474
1.1374	3.65563	2.10232	25.071		1.19724	36.7225	0.983279	71.135		0.954338	127.511		1.19764	31.1723		1.50446	101.983	2.45961	165.642	1.65862	386.707		1.1207	389.659			1.98854	155.779		2.03727	187.794	1.34516	359.864		0.890252	620.216		0.405877	673.6
1.12023	3.64721	2.10816	25.0824		1.20728	36.8546	0.980445	71.2423		0.971028	127.642		1.21364	31.2379		1.51638	102.045	2.42916	165.408	1.66864	386.782		1.14036	390.219			1.98517	155.909		2.05089	187.739	1.33429	359.665		0.884278	621.046		0.409534	674.47
1.11103	3.63639	2.08303	25.1255		1.19403	37.0013	0.999951	71.065		0.960153	127.467		1.16995	31.3035		1.50789	102.123	2.44059	165.241	1.68516	386.975		1.14046	390.961			1.98673	155.883		2.05106	187.67	1.35965	359.692		0.883424	621.876		0.409559	676.084
1.11477	3.66097	2.10537	25.0361		1.20501	36.9472	0.992725	71.5575		0.992303	127.777		1.19515	31.3692		1.52841	102.25	2.42628	165.013	1.66487	386.98		1.14687	391.587			1.9841	156.028		2.05316	187.681	1.34707	360.02		0.911771	622.706		0.423075	676.969
1.1122	3.67215	2.1217	25.0936		1.20257	37.0354	0.974871	71.6193		0.973392	127.992		1.19256	31.4348		1.51783	102.381	2.46206	164.813	1.66867	387.368		1.1365	392.065			1.98371	156.071		2.06293	187.709	1.36151	359.982		0.889399	623.536		0.409757	678.855
1.11659	3.65918	2.11146	25.1556		1.19931	37.1596	0.984318	72.0161		0.982044	128.414		1.21227	31.5004		1.50289	102.457	2.44583	164.51	1.67299	387.681		1.15134	392.834			1.99406	156.111		2.05507	187.807	1.35135	360.242		0.887961	624.367		0.413142	680.159
1.10826	3.6733	2.11087	25.3045		1.20299	37.1835	0.980775	72.1622		0.962281	129.057		1.20868	31.566		1.54364	102.662	2.47029	164.391	1.67489	387.214		1.13569	393.396			1.99543	156.126		2.09783	187.773	1.37811	360.195		0.893173	625.197		0.420579	681.89
1.12947	3.66294	2.09589	25.1824		1.20718	37.3185	1.00987	72.3145		0.983651	128.997		1.19869	31.6316		1.53963	102.866	2.44337	164.143	1.67778	387.233		1.15225	394.084			1.99883	156.255		2.05499	187.864	1.34994	360.528		0.9093	626.027		0.425002	683.261
1.12568	3.6806	2.12484	25.1811		1.20739	37.3604	0.983656	72.2752		0.973675	129.218		1.2092	31.6972		1.52416	103.01	2.46783	163.935	1.67716	387.404		1.14097	394.694			1.99085	156.348		2.08108	188.035	1.35879	360.552		0.895688	626.857		0.415885	685.23
1.12548	3.70134	2.12991	25.249		1.22452	37.4249	1.00458	72.2077		0.984786	129.331		1.22384	31.7628		1.50475	103.104	2.46826	163.663	1.67109	387.616		1.15586	395.645			1.99776	156.285		2.07715	188.076	1.35371	360.863		0.896182	627.687		0.41885	686.873
1.14058	3.69553	2.12103	25.2119		1.20464	37.4971	0.991922	72.5292		0.978971	129.663		1.20968	31.8284		1.55509	103.243	2.48898	163.5	1.6818	387.671		1.15073	396.213			2.01337	156.35		2.09408	188.318	1.3687	361.114		0.889534	628.518		0.419986	688.656
1.13063	3.69584	2.12018	25.2895		1.21593	37.5281	1.00075	72.6066		0.993296	129.836		1.21607	31.894		1.52428	103.433	2.50981	163.301	1.67953	388.413		1.17395	396.872			1.99909	156.472		2.06781	188.275	1.36488	361.3		0.913209	629.348		0.426929	690.463
1.14017	3.69346	2.09987	25.1998		1.19766	37.5945	0.994094	72.7296		0.988947	130.307		1.2092	31.9597		1.53283	103.35	2.48396	163.066	1.67017	388.171		1.14483	397.432			2.00188	156.43		2.05429	188.389	1.37218	361.262		0.909076	630.178		0.423421	692.231
1.14538	3.72228	2.12441	25.2682		1.20941	37.4986	0.99655	72.8764		0.984739	130.371		1.21734	32.0253		1.53882	103.596	2.49454	162.813	1.69035	388.181		1.16495	398.207			2.02068	156.468		2.08509	188.336	1.40383	361.438		0.904269	631.008		0.420752	693.402
1.14502	3.70754	2.12721	25.2986		1.22473	37.8027	1.02021	72.9836		0.989088	130.702		1.22574	32.0909		1.52225	103.742	2.49742	162.616	1.67767	389.325		1.16653	398.833			2.00188	156.579		2.07707	188.461	1.36689	361.512		0.890252	631.838		0.419196	695.184
1.15103	3.71491	2.15268	25.4386		1.23616	37.8004	1.00392	73.0408		0.980294	131.254		1.22046	32.1565		1.53603	103.765	2.49411	162.47	1.68341	388.568		1.15439	399.457			2.00364	156.598		2.09199	188.53	1.37072	361.765		0.920172	632.668		0.428288	696.423
1.12679	3.72828	2.11984	25.3813		1.221	37.9007	1.00364	73.2566		0.987528	131.497		1.22357	32.2221		1.53876	103.882	2.48685	162.184	1.68904	388.942		1.15733	400.205			1.98299	156.73		2.07802	188.591	1.38189	361.981		0.895239	633.499		0.425199	697.706
1.16446	3.72328	2.13305	25.3063		1.22975	37.8561	1.01483	73.6788		0.979207	131.53		1.226	32.2877		1.5469	104.076	2.51024	162.045	1.69949	388.865		1.17293	400.935			2.01558	156.63		2.13335	188.688	1.38506	362.104		0.901079	634.329		0.428708	699.238
1.13033	3.73385	2.16249	25.4198		1.23337	37.9514	1.01946	73.7983		1.00791	131.848		1.23007	32.3533		1.53475	104.338	2.51537	161.815	1.68417	388.873		1.1775	401.657			2.00925	156.74		2.10891	188.741	1.3674	362.498		0.905167	635.159		0.421592	701.358
1.1529	3.72914	2.14658	25.4606		1.22825	37.9486	1.00113	74.1371		0.988994	132.511		1.25263	32.4189		1.53812	104.268	2.51216	161.586	1.68973	388.815		1.17217	402.529			2.00828	156.706		2.08945	188.821	1.37001	362.681		0.903505	635.989		0.431599	702.725
1.16507	3.76132	2.1256	25.5031		1.2299	38.0796	1.00156	74.4212		0.982422	133.271		1.21914	32.4845		1.56387	104.444	2.51857	161.369	1.69968	389.325		1.17146	403.205			2.00818	156.785		2.0775	188.856	1.37862	362.738		0.905841	636.819		0.427695	707.532
1.14406	3.75189	2.15234	25.4335		1.22524	38.2094	0.988474	74.8871		0.982611	132.739		1.23102	32.5502		1.54207	104.627	2.50928	161.106	1.68132	390.304		1.17842	404.032			2.00601	156.802		2.11589	189.039	1.38425	363.007		0.913793	637.65		0.428683	705.322
1.15552	3.74782	2.14912	25.4944		1.24165	38.2213	1.0094	74.7818		1.01036	133.033		1.22257	32.6158		1.54922	104.655	2.57476	161.006	1.69489	389.924		1.17364	404.904			2.0125	156.867		2.10473	189.016	1.39095	363.347		0.918285	638.48		0.414649	707.082
1.15335	3.75914	2.15581	25.6807		1.23653	38.2883	1.00869	74.7788		0.996842	133.668		1.24074	32.6814		1.5494	104.858	2.51066	160.74	1.69522	390.027		1.18995	405.541			2.01883	156.915		2.12462	189.166	1.38974	363.335		0.920262	639.31		0.433674	708.441
1.17057	3.76741	2.15175	25.4617		1.22421	38.2841	1.01436	74.6627		1.00313	133.581		1.24439	32.747		1.55335	104.975	2.52316	160.607	1.70498	390.333		1.17629	406.204			2.02071	156.866		2.13143	189.171	1.37781	363.385		0.91541	640.14		0.430932	710.181
1.15714	3.79802	2.16546	25.5719		1.23591	38.3735	1.02564	74.7633		1.01571	133.93		1.22986	32.8126		1.56167	105.174	2.50404	160.308	1.68688	391.416		1.19386	406.87			2.01681	156.981		2.12558	189.366	1.38606	363.451		0.918734	640.97		0.42515	711.88
1.16093	3.75567	2.16469	25.5462		1.2371	38.5247	1.02196	74.9388		0.999915	134.256		1.26499	32.8782		1.54568	105.232	2.53342	160.114	1.68973	391.002		1.18675	407.392			2.01818	156.981		2.11921	189.39	1.38949	363.805		0.914287	641.801		0.434787	713.474
1.16765	3.78624	2.17663	25.4878		1.23906	38.4626	1.01965	75.5031		1.00455	134.07		1.24228	32.9438		1.57748	105.327	2.52914	159.81	1.69163	391.287		1.18335	408.174			2.02405	157.048		2.11616	189.466	1.37831	363.753		0.920172	642.631		0.42557	715.421
1.16502	3.76536	2.16563	25.6705		1.24269	38.7011	0.942849	80.0469		1.00956	134.027		1.24835	33.0094		1.5673	105.471	2.54528	159.488	1.70527	391.209		1.18726	408.673			2.01175	157.109		2.13954	189.492	1.4162	363.878		0.914781	643.461		0.431797	716.982
1.1734	3.78338	2.18424	25.6637		1.243	38.6595	1.03604	75.0403		1.0159	133.971		1.25326	33.075		1.56219	105.571	2.59206	159.275	1.6546	392.351		1.18787	409.511			2.0186	157.102		2.11895	189.593	1.40096	364.051		0.911771	644.291		0.43024	718.732
1.18244	3.82507	2.17054	25.714		1.24465	38.7335	1.02598	75.3811		1.0159	134.365		1.24159	33.1406		1.568	105.786	2.55852	159.047				1.17446	410.402			2.02155	157.227		2.14661	189.731	1.39789	364.116		0.929292	645.121		0.430487	720.429
1.19128	3.79908	2.16216	25.6298		1.24315	38.7618	1.03263	75.628		1.00034	134.681		1.25617	33.2063		1.56655	105.89	2.56653	158.671				1.22283	410.959			2.01665	157.212		2.12087	189.733	1.40181	364.198		0.911502	645.951		0.436219	722.084
1.17436	3.81416	2.19922	25.6988		1.25909	38.8755	1.03963	75.927		1.00393	134.834		1.26457	33.2719		1.57509	105.857	2.56119	158.045				1.20088	411.863			2.02357	157.28		2.14478	189.93	1.40886	364.318		0.930684	646.782		0.434515	724.106
1.17552	3.80111	2.1779	25.6741		1.24838	38.8976	1.04581	75.8088		1.02885	134.873		1.26483	33.3375		1.57986	106.123	2.56066	157.65	1.70238	391.832		1.2086	412.629			2.02879	157.272		2.14172	189.984	1.40649	365.116		0.935671	647.612		0.437628	725.247
1.19466	3.80666	2.19169	25.6544		1.26546	38.9258	1.03835	75.8042		1.02223	135.129		1.25744	33.4031		1.5769	106.204	2.56974	157.293	1.70798	391.635		1.1834	413.621			2.03437	157.328		2.13474	189.995	1.40589	364.771		0.932212	648.442		0.438715	726.821
1.1881	3.83081	2.20125	25.7713		1.28513	39.1094	1.04118	75.7749		1.01835	135.431		1.26066	33.4687		1.57573	106.387	2.56888	157.028	1.71218	391.867		1.22176	414.192			2.02204	157.415		2.1659	190.081	1.41726	364.227		0.921475	649.272		0.438616	728.48
1.18673	3.81969	2.19973	25.7411		1.24998	39.1048	1.04718	76.5978		1.01764	135.998		1.28089	33.5343		1.57957	106.381	2.58832	156.763	1.7048	392.031		1.20703	414.901			2.0271	157.451		2.15464	190.072	1.40866	364.38		0.928708	650.102		0.441656	730.29
1.18047	3.85104	2.1911	25.8006		1.25754	39.228	1.0349	76.5752		1.01382	136.143		1.26177	33.5999		1.60033	106.625	2.5629	156.498	1.71485	392.053		1.21282	415.297			2.02662	157.581		2.16685	190.207	1.4155	363.885		0.914691	650.933		0.42987	732.098
1.18885	3.85275	2.17045	25.7654		1.25423	39.2036	1.04543	76.395		1.02199	136.222		1.25511	33.6655		1.57306	106.745	2.58811	156.253	1.7029	392.26		1.19732	416.044			2.03158	157.592		2.16075	190.27	1.39598	364.003		0.947935	651.763		0.444669	733.221
1.19507	3.84877	2.26142	25.8077		1.28135	39.2696	1.05242	75.9007		1.02029	136.474		1.25527	33.7311		1.59916	106.807	2.57657	156.013	1.72754	391.834		1.2214	416.595			2.03311	157.584		2.1775	190.369	1.43256	363.457		0.924395	652.593		0.438468	734.909
1.18608	3.85268	2.19338	25.7696		1.26996	39.3635	1.07047	75.5144		1.03325	136.642	0	1.28707	33.7968		1.59504	107.075	2.62432	155.909	1.71035	392.447		1.20728	417.211			2.02288	157.683		2.16092	190.388	1.41228	363.008		0.939714	653.423		0.444348	736.687
1.19471	3.85004	2.23291	25.6792		1.26825	39.3823	1.07628	75.6816		1.02635	136.798	0	1.28063	33.8518		1.57097	107.195	2.58736	155.67	1.71946	392.91		1.21698	417.841			2.04664	157.617		2.16066	190.462	1.42712	362.583		0.926057	654.253		0.442273	739.045
1.18658	3.86524	2.19626	25.9337		1.26691	39.6245	1.07146	75.8077		1.03419	136.998		1.2596	33.9068		1.5919	107.26	2.59003	155.511	1.7188	392.845		1.20636	418.64			2.03642	157.744		2.17671	190.448	1.42229	362.803		0.953955	655.084		0.449265	739.901
1.20209	3.86071	2.19533	25.9165		1.26023	39.4934	1.06357	76.0055		1.02866	137.303		1.27846	33.9618		1.6069	107.357	2.61578	155.472	1.73003	392.501		1.23563	419.225			2.03467	157.696		2.16258	190.479	1.42773	361.822		0.938456	655.914		0.441062	741.626
1.23274	3.88665	2.21471	25.7438		1.26872	39.5442	1.08766	76.3828		1.04767	137.541		1.28354	34.0169		1.60184	107.557	2.59046	155.198	1.7229	392.573		1.22557	419.953			2.03084	157.759		2.19783	190.546	1.41716	361.347		0.943173	656.744		0.441803	743.492
1.19002	3.8755	2.22004	25.9915		1.24564	39.7403	1.07051	76.5959		1.03438	137.66		1.281	34.0719		1.59701	107.569	2.61225	155.069	1.72637	392.25		1.22405	420.552			2.03301	157.83		2.15289	190.503	1.42471	360.803		0.946677	657.574		0.443508	745.037
1.20209	3.87092	2.25186	25.9185		1.28792	39.7537	1.07425	76.9685		1.04025	137.828		1.29907	34.1269		1.58393	107.634	2.56899	154.59	1.73087	392.73		1.21957	421.699			2.04158	157.793		2.2186	190.683	1.43316	360.282		0.938007	658.404		0.445139	746.589
1.1985	3.8994	2.23212	26.0882		1.2651	39.8468	1.07316	77.5061		1.0392	138.403		1.28343	34.1819		1.61858	107.803	2.6428	154.37	1.726	393.571		1.24401	422.248			2.02863	157.898		2.17706	190.63	1.42707	359.886		0.93311	659.234		0.447215	748.277
1.2191	3.89768	2.22906	25.944		1.27829	39.7909	1.07302	77.273		1.03949	138.697		1.28243	34.237		1.60492	107.908	2.63361	154.187	1.72257	393.574		1.2276	423.041			2.04814	157.855		2.17122	190.684	1.42964	359.248		0.946543	660.065		0.4442	750.22
1.2089	3.93345	2.24531	26.0254		1.30107	39.9284	1.07486	77.2516		1.02956	139.363		1.26008	34.292		1.60916	108.019	2.61407	153.966	1.72352	393.246		1.2307	423.853			2.04158	157.925		2.18082	190.607	1.43497	358.79		0.936929	660.895		0.445288	751.973
1.21739	3.88452	2.25765	25.972		1.27529	40.0453	1.07264	77.4155		1.03254	139.427		1.29114	34.347		1.61411	108.182	2.60947	153.81	1.76143	393.571		1.22151	424.531			2.04713	157.812		2.21755	190.641	1.45304	358.207		0.964153	661.725		0.443978	753.637
1.21138	3.92256	2.24242	26.0376		1.29222	39.9756	1.08964	77.4353		1.03764	139.717		1.28882	34.4021		1.62027	108.286	2.61738	153.542				1.26363	424.706			2.04801	157.911		2.20342	190.562	1.43759	357.528		0.947082	662.555		0.443335	755.419
1.20673	3.93414	2.23382	26.1347		1.27126	40.1464	1.07377	77.5378		1.03301	139.898		1.28501	34.4571		1.61155	108.376	2.63874	153.332				1.22674	425.445			2.0433	157.971		2.19164	190.71	1.44695	356.706		0.949687	663.385		0.450773	756.344
1.21067	3.91615	2.26956	25.9769		1.31427	40.18	1.08827	77.5872		1.04072	139.795		1.29954	34.5121		1.60556	108.447	2.64932	153.143				1.23202	426.235			2.05099	157.92		2.20516	190.586	1.45651	356.038		0.938276	664.216		0.449809	757.547
1.2142	3.94098	2.25561	26.1918		1.29279	40.3361	1.08761	77.6485		1.03717	140.268		1.29458	34.5671		1.63951	108.57	2.63714	152.98				1.23883	427.01			2.04466	158.08		2.21275	190.625	1.4306	355.22		0.942814	665.046		0.442075	759.239
1.2341	3.93869	2.27033	26.0772		1.30433	40.2003	1.11227	77.7891		1.05741	140.538		1.29014	34.6222		1.61887	108.76	2.61481	152.724	1.73185	394.215		1.25087	427.605			2.04713	157.96		2.21912	190.581	1.45022	354.067		0.959391	665.876		0.448104	760.838
1.21022	3.94824	2.24301	26.1178		1.3242	40.4687	1.08516	78.0108		1.0427	140.883		1.2744	34.6772		1.62725	108.75	2.66384	152.611	1.74099	393.529		1.23812	428.312			2.05333	157.973		2.19617	190.542	1.44982	353.088		0.970847	666.706		0.44929	762.349
1.22562	3.93222	2.24829	26.1473		1.29537	40.3567	1.08563	78.4755		1.04658	141.187		1.31296	34.7322		1.63254	109.054	2.65476	152.436	1.74619	393.904		1.23609	429.095			2.05151	157.951		2.24862	190.623	1.45908	351.958		0.942499	667.536		0.457222	763.937
1.22668	3.95093	2.28139	26.0764		1.29558	40.4571	1.09814	78.5965		1.04403	141.136		1.30504	34.7872		1.6112	109.033	2.69664	152.273	1.73438	394.283		1.24676	429.688			2.05735	158.009		2.22759	190.589	1.45007	350.647		0.959256	668.367		0.447313	765.827
1.22082	3.96172	2.29135	26.2473		1.29336	40.5718	1.10154	78.9299		1.0524	141.59		1.31386	34.8423		1.63294	109.16	2.63447	152.109	1.7433	394.164		1.24223	430.614			2.04538	158.082		2.24042	190.585	1.4545	349.064		0.958987	669.197		0.452873	767.436
1.23971	3.95825	2.28965	26.1996		1.32213	40.5403	1.08908	79.2518		1.04644	141.769		1.32089	34.8973		1.62957	109.311	2.65765	151.934	1.73737	394.247		1.24569	431.286			2.04671	158.108		2.2275	190.49	1.45269	347.221		0.952922	670.027		0.451045	768.554
1.22845	3.98301	2.26173	26.2754		1.30241	40.6618	1.08091	79.5352		1.05788	141.792		1.31011	34.9523		1.61963	109.462	2.67858	151.798	1.75149	394.356		1.25519	431.84			2.05161	158.061		2.22488	190.629	1.47025	345.319		0.981404	670.857		0.461694	770.295
1.24087	3.97751	2.30147	26.2251		1.29905	40.7168	1.09725	79.9677		1.07641	142.041		1.30858	35.0073		1.63335	109.615	2.66822	151.672	1.74429	395.007		1.25463	432.676			2.05093	158.178		2.23998	190.563	1.46446	343.531		0.96285	671.687		0.453367	771.955
1.24072	3.97366	2.31764	26.2081		1.30971	40.7467	1.07897	79.7705		1.05211	142.454		1.309	35.0624		1.62765	109.607	2.67143	151.555	1.74253	395.146		1.24681	433.465			2.06397	158.178		2.24905	190.584	1.46179	342.024		0.957504	672.517		0.461743	773.371
1.23097	3.98531	2.29492	26.3485		1.30143	40.8239	1.10192	79.9794		1.05372	142.996		1.31655	35.1174		1.65835	109.756	2.68713	151.522	1.74216	394.76		1.25895	434.446			2.05265	158.225		2.25883	190.522	1.4715	340.664		0.957639	673.348		0.454356	775.117
1.25425	3.99146	2.2996	26.225		1.31375	40.8699	1.10041	79.8992		1.05126	143.066		1.32041	35.1724		1.62817	109.973	2.69354	151.567	1.76253	394.7		1.25016	435.364			2.0766	158.207		2.24967	190.513	1.46763	338.227		0.99232	674.178		0.460261	777.069
1.23945	4.00804	2.31764	26.3728		1.3152	40.9573	1.10613	80.136		1.06285	142.952		1.28781	35.2275		1.63073	110.028	2.64024	151.198	1.74918	394.614		1.26297	436.285			2.05966	158.259		2.25481	190.454	1.47286	336.433		0.966983	675.008		0.457691	778.963
1.26284	3.99682	2.2802	26.3742		1.32017	41.1113	1.10353	80.5844		1.07169	143.084		1.3464	35.2825		1.64945	110.153	2.67666	150.933	1.75043	395.22		1.25052	436.698			2.06566	158.268		2.233	190.283	1.46537	334.779		0.968915	675.838		0.461471	780.353
1.25238	4.02166	2.30164	26.4086		1.31587	41.1593	1.10769	80.5665		1.07258	143.248		1.31671	35.3375		1.6423	110.264	2.69482	150.843	1.76933	395.203		1.27714	437.457			2.07092	158.322		2.24251	190.393	1.48937	332.809		0.959121	676.668		0.459371	781.855
1.24052	3.99355	2.28071	26.4553		1.31701	41.1028	1.09427	81.0196		1.05679	143.87		1.32416	35.3925		1.64486	110.348	2.67688	150.688	1.74198	396.075		1.26332	438.354			2.06706	158.394		2.24967	190.295	1.47895	330.878		0.991422	677.499		0.470218	783.425
1.24491	4.02749	2.3453	26.403		1.30417	41.2689	1.10801	80.942		1.08634	143.949		1.33673	35.4476		1.63033	110.56	2.69845	150.588	1.76136	394.679		1.27358	438.999			2.07235	158.591		2.25612	190.357	1.47488	328.76		0.973138	678.329		0.457667	785.52
1.24476	4.02161	2.30632	26.479		1.31778	41.3184	1.10589	80.9676		1.06667	144.108		1.31254	35.5026		1.66701	110.676	2.70646	150.57	1.71361	397.176		1.26078	439.758			2.06183	158.782		2.27855	190.194	1.47271	326.811		0.982167	679.159		0.461348	787.356
1.27268	4.02276	2.30683	26.3084		1.32798	41.354	1.11491	80.908		1.07277	144.257		1.33214	35.5576		1.65474	110.883	2.69867	150.479	1.76206	394.956		1.26901	440.328			2.09114	158.663		2.26642	190.17	1.49737	324.837		0.973452	679.989		0.460137	789.488
1.24152	4.05597	2.34174	26.4586		1.31142	41.5708	1.11529	81.3939		1.07996	144.209		1.33547	35.6126		1.65242	110.773	2.69632	150.148	1.76271	395.45		1.27582	441.266			2.06712	158.71		2.25979	190.073	1.47694	323.206		0.985132	680.819		0.462559	792.809
1.2445	4.02626	2.31573	26.4937		1.33973	41.5123	1.11538	81.5763		1.08124	144.589		1.3436	35.6677		1.67469	110.856	2.71245	149.903	1.76041	396.481		1.27384	441.649			2.06959	158.6		2.26197	189.924	1.48519	321.198		0.972329	681.65		0.459445	792.85
1.27395	4.06704	2.32822	26.5004		1.32565	41.6033	1.12039	81.5871		1.08289	144.667		1.33784	35.7227		1.65486	111.066	2.74246	149.708	1.76125	398.005		1.27414	442.332			2.0728	158.574		2.26197	189.92	1.49757	319.099		0.982302	682.48		0.464659	793.949
1.24304	4.06414	2.32771	26.5316		1.32917	41.5344	1.1227	81.7679		1.08294	144.979		1.34693	35.7777		1.65591	111.223	2.73765	149.586	1.76403	396.016		1.27958	442.942			2.07991	158.682		2.27445	189.871	1.48922	317.428		0.987289	683.31		0.45653	795.76
1.25577	4.04853	2.3509	26.499		1.35029	41.6576	1.12242	81.7792		1.0949	145.154		1.36632	35.8328		1.66248	111.376	2.74471	149.417	1.76136	395.845		1.27592	443.849			2.07881	158.695		2.28405	189.799	1.49631	315.129		0.982707	684.14		0.469872	796.875
1.23415	4.07862	2.35193	26.6088		1.3227	41.7073	1.11444	82.1888		1.09079	145.233		1.3436	35.8878		1.67422	111.467	2.74588	149.227	1.7365	398.703		1.28497	444.46			2.07715	158.674		2.28405	189.687	1.49626	312.909		0.955707	684.97		0.46666	798.841
1.26556	4.06856	2.3681	26.5342		1.33217	41.7712	1.12266	82.3958		1.09178	145.342		1.34645	35.9428		1.67259	111.605	2.73402	149.081				1.28796	445.093			2.07449	158.657		2.30761	189.633	1.49697	310.831		0.983246	685.8		0.464016	800.714
1.25304	4.10817	2.35073	26.57		1.3358	41.9417	1.13111	82.5074		1.08875	145.698		1.33314	35.9978		1.64219	111.673	2.74716	148.964				1.2935	446.067			2.08439	158.63		2.29364	189.463	1.50718	308.848		0.982572	686.631		0.47049	802.405
1.24713	4.07315	2.33746	26.6982		1.33404	41.8373	1.12932	82.8311		1.09514	145.777		1.35908	36.0529		1.6737	111.842	2.74748	148.778				1.28989	446.978			2.07981	158.721		2.29809	189.512	1.50013	306.697		0.983605	687.461		0.460854	804.018
1.27642	4.09759	2.26559	27.0086		1.34315	42.0501	1.13272	82.8691		1.09443	146.029		1.35301	36.1079		1.66556	111.949	2.76126	148.597	1.77456	396.666		1.28929	447.665			2.08348	158.691		2.32436	189.322	1.50965	304.519		0.984054	688.291		0.471058	805.779
1.27339	4.10199	2.13647	27.0879		1.34144	42.0784	1.12875	83.2633		1.09934	146.028		1.33029	36.1629		1.67533	111.957	2.75645	148.48	1.78143	396.652		1.29706	448.388			2.07468	158.818		2.32131	189.265	1.5179	302.425		0.988142	689.121		0.465647	807.583
1.26778	4.08793	2.35757	26.717		1.3699	42.0528	1.10471	83.6133		1.10176	146.11		1.36584	36.2179		1.6787	112.257	2.7618	148.256	1.77321	397.038		1.29218	449.241			2.08014	158.789		2.30813	189.198	1.52363	300.604		0.986031	689.951		0.470021	808.58
1.27516	4.10849	2.36784	26.762		1.33735	42.1086	1.14953	83.6244		1.09901	146.277		1.36568	36.273		1.66614	112.302	2.74973	148.067	1.7803	396.864		1.29437	450.2			2.08825	158.715		2.30647	189.055	1.51312	298.439		0.990523	690.782		0.464313	810.099
1.26733	4.11984	2.34902	26.6471		1.35225	42.1279	1.13735	83.7371		1.11296	146.519		1.35697	36.328		1.67469	112.517	2.77558	147.835	1.7633	403.137		1.29909	450.95			2.08468	158.818		2.33919	188.985	1.51276	296.53		0.991826	691.612		0.470342	811.757
1.27652	4.11738	2.40626	26.7443		1.36054	42.323	1.13338	83.6731		1.10993	146.902		1.36484	36.383		1.64701	112.724	2.75443	147.627	1.75262	399.363		1.28558	451.637			2.084	158.819		2.31912	188.812	1.51438	294.939		0.984773	692.442		0.473529	813.485
1.26309	4.13084	2.35963	26.7375		1.35189	42.3567	1.14703	83.7253		1.11083	147.242		1.35385	36.4381		1.68911	112.745	2.79758	147.441	1.78381	397.667		1.31296	452.236			2.08952	158.771		2.33047	188.676	1.51251	293.342		0.993877	693.272		0.476049	814.795
1.27804	4.12209	2.35715	26.6648		1.35106	42.3938	1.14155	84.0554		1.11249	147.452		1.36389	36.4931		1.6741	112.875	2.74385	147.178	1.78494	397.081		1.31149	453.013			2.09315	158.742		2.35891	188.314	1.52051	291.502		0.99861	694.102		0.47343	816.859
1.2744	4.13692	2.38846	26.8208		1.3625	42.349	1.14051	84.1446		1.10989	147.776		1.36151	36.5481		1.68655	112.915	2.7697	147.029	1.77635	398.063		1.30615	453.664			2.09805	158.835		2.32811	188.315	1.52268	289.958		0.987871	694.932		0.476049	818.272
1.27894	4.12699	2.39591	26.756		1.36343	42.6149	1.13659	84.4374		1.11736	147.987		1.37873	36.6031		1.70829	113.093	2.78156	146.791	1.76677	397.786		1.29955	454.364			2.09305	158.908		2.33047	188.099	1.53048	288.535		1.00102	695.763		0.477087	819.978
1.27804	4.1557	2.37683	26.7841		1.36111	42.556	1.12398	84.5406		1.10303	148.09		1.35686	36.6582		1.68736	113.13	2.77205	146.575	1.8007	396.912		1.30265	454.915			2.08546	158.913		2.32148	187.981	1.53345	286.767		0.999838	696.593		0.48193	821.441
1.25743	4.1524	2.38607	26.8676		1.36054	42.5835	1.17017	84.7807		1.12152	148.459		1.36061	36.7132		1.69097	113.194	2.7948	146.361	1.78673	397.409		1.31525	455.799			2.10422	158.887		2.38047	187.834	1.53506	284.986		0.999156	697.423		0.480917	823.141
1.28425	4.15619	2.37717	27.0435		1.35665	42.7886	1.14169	85.0432		1.11972	148.54		1.39537	36.7682		1.68986	113.39	2.76778	146.378	1.78586	397.631		1.29995	456.538			2.10182	158.87		2.32584	187.722	1.52202	283.515		1.0023	698.253		0.476642	825.292
1.28536	4.17265	2.34217	27.1228		1.35215	42.8126	1.1518	85.1237		1.12454	148.63		1.36896	36.8232		1.69184	113.453	2.76779	146.324	1.79076	397.572		1.3373	457.017			2.09747	158.958		2.34993	187.571	1.54436	282.229		1.00239	699.083		0.478446	827.19
1.30531	4.17696	2.34893	27.0064		1.37213	42.8633	1.13442	85.9767		1.12644	148.904		1.38042	36.8783		1.68986	113.694	2.78764	146.4	1.80337	397.451		1.31555	457.816			2.10639	158.931		2.33457	187.322	1.53023	281.336		1.00835	699.914		0.481979	828.517
1.29228	4.1908	2.32737	27.0696		1.37027	42.8687	1.15388	85.4239		1.13296	148.961		1.39189	36.9333		1.6741	113.803	2.79369	146.413	1.79383	397.611		1.31611	458.445			2.10425	158.974		2.35909	187.216	1.54004	280.081		1.0134	700.744		0.47894	830.503
1.29127	4.17568	2.33002	27.1451		1.39428	42.9196	1.15704	85.6196		1.12998	149.212		1.40779	36.9883		1.7123	113.908			1.79668	397.514		1.32175	458.969			2.09471	159.033		2.34556	186.966	1.52852	278.328		1.02632	701.574		0.478347	832.269
1.29763	4.18344	2.35167	27.1046		1.3757	43.1058	1.15326	85.9893		1.11679	149.414		1.38977	37.0434		1.70928	114.038			1.8056	397.618		1.31078	459.801			2.10101	158.94		2.35647	186.839	1.55533	277.542		1.01458	702.404		0.481782	833.916
1.29314	4.21607	2.32737	27.1617		1.38284	43.04	1.15964	86.5309		1.13608	149.618		1.38211	37.0984		1.69916	113.951			1.7935	394.346		1.3182	460.429			2.10409	159.078		2.35952	186.547	1.53828	276.049		1.01244	703.234		0.476914	835.658
1.29192	4.18962	2.36981	27.2009		1.37674	43.1479	1.145	86.8145		1.14511	149.83		1.3903	37.1534		1.7537	114.184			1.80026	394.678		1.31901	461.042			2.10201	159.005		2.35263	186.404	1.5426	274.452		1.02022	704.065		0.477902	836.83
1.30046	4.19804	2.34149	27.3004		1.38559	43.2331	1.15468	86.5679		1.12464	150.271		1.39009	37.2084		1.70155	114.346			1.80421	394.445		1.32714	461.731			2.10227	159.053		2.38143	186.173	1.55624	272.784		1.02163	704.895		0.48193	838.318
1.31823	4.21057	2.34174	27.1374		1.38409	43.2956	1.14179	86.852		1.13939	150.324		1.40002	37.2635		1.72376	114.402			1.80586	394.472		1.34782	462.316			2.08991	159.045		2.35769	185.916	1.54467	271.418		1.025	705.725		0.487711	839.69
1.3047	4.21953	2.35047	27.2818		1.37974	43.3683	1.17386	87.0809		1.1479	150.752		1.39971	37.3185		1.72073	114.578			1.79968	394.582		1.32048	463.221			2.12379	158.983		2.41432	185.617	1.55332	270.379		1.01308	706.555		0.482992	841.403
1.28889	4.1881	2.32292	27.3474		1.38626	43.4697	1.15525	87.333		1.13287	150.833		1.38803	37.3735		1.71893	114.567			1.80268	394.669		1.32109	464.037			2.10649	159.087		2.37645	185.338	1.53979	269.092		1.04029	707.385		0.481831	842.98
1.31	4.23046	2.32814	27.4844		1.3816	43.5438	1.15657	87.4863		1.14029	151.047		1.39374	37.4285		1.71666	114.724			1.80319	394.836		1.32851	464.62			2.11159	158.94		2.3686	185.25	1.58754	267.815		1.02414	708.215		0.481337	844.471
1.30187	4.22966	2.18675	27.6226		1.39024	43.4583	1.15709	87.6705		1.14374	151.317		1.38064	37.4836		1.7194	114.846			1.82864	393.939		1.33374	465.571			2.1174	159.023		2.36659	184.806	1.55901	266.439		1.02486	708.904		0.473282	846.377
1.30571	4.24348	2.49984	26.9284		1.39718	43.6033	1.18033	87.7945		1.14525	151.578		1.41434	37.5386		1.73294	114.964			1.8203	394.207		1.33242	466.358			2.10938	159.026		2.40525	184.681	1.56842	264.588		1.02978	709.593		0.496434	847.982
1.30445	4.25683	2.51025	27.0513		1.38269	43.6991	1.16233	87.9965		1.12941	151.923		1.4023	37.5936		1.71887	115.134			1.81478	394.083		1.32846	467.271			2.11438	159.032		2.39338	184.369	1.55463	263.531		1.01717	710.282		0.489762	849.788
1.31323	4.24908	2.48694	26.9815		1.38792	43.7169	1.16696	88.3519		1.13584	152.027		1.40013	37.6486		1.73637	115.06			1.81291	394.404		1.33735	467.53			2.11292	159.079		2.37986	184.181	1.57561	262.508		1.02432	710.97		0.483684	851.974
1.30046	4.24456	2.50217	27.0558		1.39739	43.8683	1.16469	88.4403		1.13348	152.368		1.43267	37.7037		1.72835	115.268			1.83193	394.307		1.36733	468.18			2.12934	159.068		2.42384	183.939	1.57063	261.638		1.02486	711.659		0.486921	854.186
1.29268	4.26328	2.49098	27.0825		1.41436	43.8884	1.16842	88.558		1.15164	152.764		1.40927	37.7587		1.73771	115.323			1.82173	394.717		1.33029	469.214			2.11555	159.185		2.40508	183.702	1.57491	260.656		1.05121	712.348		0.482399	855.553
1.32647	4.26166	2.51507	27.038		1.40474	43.9737	1.16436	88.6267		1.14242	152.691		1.41418	37.8137		1.7298	115.476			1.82216	394.636		1.33344	469.756			2.10996	159.151		2.40787	183.584	1.58381	259.847		1.02873	713.036		0.489639	857.301
1.32091	4.26377	2.51524	27.1904		1.39516	43.961	1.16394	89.1205		1.14648	152.81		1.40985	37.8688		1.73579	115.779			1.82776	395.028		1.34096	470.537			2.13554	159.115		2.39696	183.367	1.57154	259.06		1.03283	713.725		0.486353	858.886
1.31364	4.27499	2.50225	27.1151		1.40085	44.0559	1.17707	89.8036		1.14119	153.005		1.43103	37.9238		1.7416	115.827			1.82403	395.234		1.36753	470.702			2.11912	159.191		2.43073	183.239	1.58054	258.343		1.03738	714.414		0.485883	860.376
1.32611	4.27274	2.51275	27.1155		1.39873	44.126	1.15718	89.4959		1.15911	153.091		1.41138	37.9788		1.73753	116.05			1.81865	395.235		1.33456	471.163			2.12704	159.156		2.41633	183.044	1.56459	257.527		1.02892	715.102		0.501474	861.936
1.30293	4.29629	2.49683	27.136		1.40903	44.2125	1.179	89.4479		1.14289	153.296		1.41334	38.0338		1.7466	116.013			1.81833	395.152		1.35168	471.855			2.11792	159.3		2.4193	182.91	1.58724	256.595		1.05107	715.791		0.489169	863.791
1.32763	4.28408	2.53486	27.19		1.41074	44.2987	1.17844	89.5181		1.15546	153.208		1.43848	38.0889		1.76009	116.2			1.82732	395.322		1.35127	472.27			2.11928	159.192		2.41825	182.713	1.57617	255.584		1.04971	716.48		0.488379	865.16
1.31455	4.28895	2.51215	27.2211		1.41695	44.3261	1.17872	89.3076		1.1566	153.588		1.422	38.1439		1.74195	116.348			1.82297	395.665		1.36697	473.102			2.12343	159.282		2.41947	182.611	1.58205	254.505		1.0539	717.168		0.491245	866.791
1.34838	4.31284	2.51645	27.1754		1.39884	44.3885	1.19379	89.307		1.15693	153.936		1.42918	38.1989		1.74846	116.341			1.82432	396.011		1.35122	473.765			2.14041	159.127		2.43911	182.404	1.59272	253.625		1.04275	717.857		0.500115	868.403
1.31551	4.31385	2.52892	27.191		1.41379	44.3845	1.1859	89.6068		1.15324	154.364		1.43056	38.2539		1.75143	116.553			1.82195	395.784		1.36128	474.722			2.11448	159.289		2.4268	182.339	1.60203	252.76		1.04721	718.546		0.492628	870.589
1.3304	4.30142	2.50913	27.1989		1.433	44.4634	1.20219	89.9216		1.13187	154.893		1.43568	38.309		1.75096	116.652			1.83182	395.788		1.36992	475.075			2.12197	159.397		2.4419	182.145	1.58915	251.845		1.05121	719.234		0.4929	872.255
1.32677	4.32153	2.5272	27.2459		1.40432	44.5472	1.19265	89.8294		1.15939	154.811		1.42903	38.364		1.74533	116.863			1.82429	396.302		1.36133	475.879			2.12661	159.336		2.42078	181.897	1.59015	250.911		1.04985	719.923		0.489244	873.474
1.31894	4.31867	2.5155	27.3788		1.43269	44.6018	1.18982	90.1948		1.14804	155.047		1.42728	38.419		1.73788	116.905			1.83061	396.008		1.35838	476.319			2.14226	159.401		2.43448	181.739	1.60243	250.222		1.04621	720.612		0.502265	874.635
1.32576	4.34322	2.56996	27.3174		1.40282	44.7868	1.19492	90.3667		1.16724	154.782		1.4556	38.4741		1.77114	117.031			1.83573	396.48		1.36657	477.097			2.13901	159.443		2.43213	181.509	1.58512	248.973		1.05344	721.3		0.499992	876.535
1.33212	4.32928	2.55198	27.3101		1.42948	44.7337	1.21769	90.5292		1.15433	155.006		1.42887	38.5291		1.76027	117.253			1.82834	396.535		1.37464	477.818			2.13207	159.515		2.4693	181.386	1.59433	248.014		1.06318	721.989		0.497348	878.435
1.33894	4.34018	2.54209	27.3096		1.42772	44.8064	1.19294	90.5251		1.17948	154.961		1.42934	38.5841		1.76893	117.274			1.84249	392.233		1.36855	478.985			2.12882	159.516		2.44844	181.048	1.59519	247.096		1.05876	722.678		0.489639	880.145
1.32848	4.34764	2.5574	27.4095		1.42078	44.8741	1.21084	90.6724		1.17825	155.017		1.44973	38.6391		1.76637	117.495			1.84769	391.779		1.36336	479.65			2.15287	159.461		2.44443	180.92	1.61617	246.306		1.06104	723.367		0.506095	881.21
1.32212	4.36829	2.53684	27.4176		1.43895	44.9134	1.19993	90.8493		1.17632	155.164		1.43288	38.6942		1.75573	117.619			1.83979	392.124		1.37851	480.047			2.13168	159.514		2.46101	180.663	1.59609	245.417		1.06418	724.055		0.492381	883.115
1.3502	4.34586	2.57332	27.4294		1.42673	45.0478	1.22024	90.9816		1.18941	155.392		1.44097	38.7492		1.76079	117.65			1.83697	391.948		1.37312	480.718			2.13953	159.429		2.44679	180.498	1.61466	244.478		1.06513	724.744		0.495593	884.875
1.32944	4.37432	2.56016	27.4634		1.42404	45.1285	1.20451	91.1905		1.17518	155.454		1.44371	38.8042		1.78236	117.747			1.84388	392.169		1.37724	481.382			2.12765	159.527		2.46319	180.385	1.60872	243.834		1.06591	725.433		0.497842	886.534
1.33263	4.38093	2.59767	27.3554		1.42596	45.1947	1.21244	91.1677		1.18345	155.46		1.4622	38.8592		1.76358	117.912			1.83463	392.908		1.36225	481.782			2.1369	159.526		2.44923	180.183	1.62241	242.772		1.06764	726.895		0.496928	888.424
1.33626	4.34193	2.58829	27.4366		1.45152	45.1464	1.22321	91.4199		1.17934	155.601		1.45681	38.9143		1.7716	118.041			1.8535	392.695		1.38851	486.218			2.14219	159.523		2.50429	179.952	1.61526	242.071		1.07237	728.335		0.498213	890.128
1.34465	4.39899	2.58623	27.5012		1.44066	45.2975	1.20484	91.5957		1.20364	155.84		1.44229	38.9693		1.77294	118.016			1.83887	392.566		1.36911	482.384			2.13934	159.529		2.47165	179.702	1.60741	241.174		1.07833	729.812		0.502586	891.579
1.34131	4.40406	2.59147	27.4623		1.4389	45.3543	1.2131	92.0825		1.19178	155.995		1.46152	39.0243		1.79091	118.235			1.85039	392.134		1.40899	482.442			2.16228	159.51		2.4905	179.564	1.62724	240.205		1.07469	731.385		0.505057	893.3
1.33737	4.40165	2.5757	27.5406		1.45303	45.4149	1.2114	91.9244		1.18908	156.307		1.45016	39.0794		1.76922	118.406			1.86026	392.32		1.37861	482.604			2.14352	159.619		2.48527	179.368	1.61053	239.492		1.07119	733.001		0.506144	894.93
1.33172	4.39232	2.58747	27.5997		1.43993	45.4972	1.24064	92.0167		1.17816	156.561		1.45116	39.1344		1.78044	118.398			1.85628	392.148		1.39695	482.926			2.14778	159.439		2.47637	179.335	1.6219	238.609		1.08147	734.315		0.503476	896.577
1.34858	4.41378	2.59491	27.5662		1.44801	45.4639	1.22231	92.1164		1.19726	156.696		1.44878	39.1894		1.78811	118.499			1.85672	392.341		1.38811	483.503			2.14421	159.575		2.47418	179.172	1.61899	237.641		1.0761	735.832		0.505304	897.907
1.35505	4.42093	2.61411	27.5638		1.45106	45.5239	1.22406	92.2537		1.19078	157.031		1.45555	39.2444		1.78259	118.696			1.8554	392.2		1.40549	483.763			2.14726	159.657		2.49644	179.055	1.63997	236.787		1.08261	737.227		0.502858	900.128
1.34929	4.40045	2.61454	27.633		1.45432	45.6267	1.2132	92.4153		1.20506	156.837		1.45718	39.2995		1.78916	118.778			1.85869	392.133		1.38968	484.516			2.15342	159.53		2.49251	178.8	1.62794	236.23		1.07465	738.723		0.506095	901.266
1.3558	4.42536	2.59733	27.6778		1.45427	45.7178	1.23795	92.282		1.21121	156.983		1.45681	39.3545		1.77399	118.976			1.85445	392.258		1.39344	485.034			2.13668	159.675		2.49137	178.726	1.6288	235.425		1.10126	739.974		0.50313	903.116
1.35702	4.43252	2.63678	27.7346		1.44324	45.7975	1.23937	92.6038		1.19632	157.382		1.47213	39.4095		1.81416	119.05			1.85566	392.206		1.3906	485.646			2.15268	159.615		2.49722	178.576	1.63474	234.671		1.08115	741.639		0.501474	907.425
1.35601	4.45742	2.6142	27.7339		1.45437	45.8311	1.23247	92.7503		1.19684	157.772		1.44503	39.4645		1.7841	119.244			1.85635	392.107		1.42744	486.139			2.1556	159.734		2.47506	178.409	1.63962	233.703		1.08042	743.213		0.511111	905.597
1.35111	4.44149	2.61031	27.7032		1.46596	45.8616	1.24158	92.9954		1.20624	157.823		1.46389	39.5196		1.78067	119.336			1.88136	391.88		1.39929	486.632			2.15271	159.661		2.53003	178.358	1.64012	233.133		1.08129	744.59		0.501326	907.259
1.34515	4.45456	2.65495	27.7003		1.46224	45.9481	1.22893	93.4186		1.2131	158.105		1.47858	39.5746		1.81771	119.403			1.86454	392.171		1.41041	486.869			2.15884	159.64		2.48614	178.185	1.64646	232.186		1.1055	745.892		0.511876	908.618
1.36192	4.46336	2.63686	27.8125		1.4581	45.9294	1.23195	93.4259		1.19854	158.333		1.46194	39.6296		1.80596	119.591			1.86374	387.902		1.38475	487.592			2.15177	159.566		2.50438	178.061	1.64078	231.638		1.08547	747.571		0.514619	910.143
1.36495	4.46677	2.62527	27.7496		1.4655	46.1628	1.24418	93.6189		1.20648	158.55		1.45909	39.6846		1.80282	119.679			1.87237	387.899		1.43551	488.093			2.15693	159.434		2.51677	177.819	1.64259	230.825		1.09794	748.868		0.512717	911.743
1.35242	4.48745	2.63038	27.808		1.46188	46.0718	1.25094	94.1325		1.19873	158.911		1.46727	39.7397		1.79695	119.843			1.87727	387.433		1.40635	488.942			2.15346	159.42		2.52	177.713	1.64047	230.178		1.10268	750.217		0.506811	913.499
1.36075	4.48518	2.63877	27.7529		1.46565	46.2636	1.24706	93.7927		1.22393	159.032		1.4929	39.7947		1.79201	119.994			1.87014	387.753		1.41367	488.951			2.16904	159.375		2.50761	177.429	1.63715	229.544		1.0999	751.685		0.510789	915.121
1.36798	4.49123	2.64915	27.8952		1.46509	46.2456	1.24607	93.736		1.20416	159.298		1.46094	39.8497		1.8123	120.112			1.87657	387.654		1.41199	489.09			2.16219	159.416		2.52933	177.225	1.65778	228.845		1.08953	753.168		0.50308	917.397
1.3501	4.50212	2.65027	27.8626		1.47808	46.3834	1.24711	94.2099		1.2131	159.335		1.47504	39.9048		1.80294	120.211			1.87774	387.804		1.43064	489.204			2.16248	159.41		2.53535	177.163	1.64359	228.128		1.09489	754.426		0.521364	918.735
1.38732	4.49871	2.62934	27.9078		1.47663	46.5122	1.25278	94.5005		1.20189	159.541		1.48143	39.9598		1.8237	120.286			1.87474	387.783		1.41875	489.631			2.16738	159.433		2.52593	176.865	1.65275	227.454		1.10281	755.768		0.508417	920.734
1.36873	4.51555	2.627	27.9337		1.47295	46.4883	1.24069	94.868		1.22274	159.871		1.48228	40.0148		1.81643	120.416			1.8761	387.881		1.41651	490.195			2.16047	159.449		2.52768	176.77	1.66619	226.676		1.09913	757.051		0.516843	922.438
1.37449	4.48098	2.65581	27.9975		1.47549	46.6308	1.23483	95.2049		1.2201	159.868		1.48524	40.0698		1.8173	120.574			1.87149	388.005		1.40396	490.76			2.1704	159.341		2.50525	176.591	1.65637	225.972		1.11674	758.337		0.509331	924.803
1.38656	4.51331	2.66137	28.024		1.47844	46.695	1.2482	95.7163		1.21717	160.245		1.48381	40.1249		1.81631	120.527			1.88026	388.471		1.43704	490.986			2.18319	159.41		2.57043	176.401	1.65733	225.531		1.09894	759.84		0.524675	925.719
1.36131	4.52032	2.67729	28.0056		1.48046	46.7763	1.23696	95.7572		1.22549	160.082		1.49184	40.1799		1.80259	120.934			1.87251	388.7		1.41951	491.322			2.16063	159.428		2.53117	176.189	1.6761	224.687		1.10768	761.076		0.516151	927.287
1.37388	4.51451	2.66824	28.0289		1.48392	46.7792	1.24295	95.8387		1.21258	160.21		1.49987	40.2349		1.83172	120.924			1.87094	389.104		1.43114	491.692			2.16741	159.33		2.54426	175.949	1.6607	224.241		1.11451	762.437		0.518745	928.856
1.37075	4.55802	2.68042	28.0506		1.49324	46.8601	1.25042	96.0834		1.22416	160.379		1.50161	40.2899		1.81974	121.152			1.86699	389.019		1.41306	492.241			2.16654	159.373		2.55848	175.664	1.66714	223.282		1.11346	763.798		0.520672	930.298
1.3852	4.54248	2.6919	27.9965		1.47942	46.8645	1.23766	96.3083		1.22454	160.303		1.50035	40.345		1.84021	121.046			1.88257	388.373		1.44192	492.534			2.18783	159.287		2.54958	175.456	1.67056	222.635		1.12001	765.123		0.515904	936.477
1.3706	4.5529	2.67233	28.0211		1.48403	46.8999	1.25136	96.3837		1.2513	160.799	0	1.47029	40.4		1.82358	121.293			1.88202	388.573		1.4252	493.184			2.16611	159.351		2.55315	175.293	1.66609	222.18		1.11328	766.572		0.51321	944.896
1.37494	4.54369	2.66337	28.0355		1.4803	46.9937	1.25675	96.4713		1.22081	161.318	0	1.49966	40.4376		1.83282	121.356			1.87401	388.384		1.43318	493.542			2.17342	159.192		2.53448	175.161	1.68289	221.507		1.12188	767.744		0.520599	935.915
1.38767	4.56599	2.68912	28.0446		1.48662	47.071	1.23436	96.5787		1.22823	161.395		1.50214	40.4753		1.82771	121.359			1.89474	388.163		1.42815	494.024			2.19899	159.133		2.5597	174.942	1.67217	220.804		1.11774	769.178		0.515311	937.956
1.38004	4.56395	2.68077	28.0815		1.49365	47.1668	1.26907	96.8101		1.21839	161.683		1.49691	40.5129		1.82282	121.602			1.8792	388.321		1.45584	494.525			2.17491	159.255		2.55071	174.643	1.68078	219.838		1.1151	770.492		0.530284	940.304
1.38858	4.57023	2.69399	28.1221		1.49422	47.0891	1.25377	97.0227		1.23348	162.128		1.50494	40.5506		1.82672	121.822			1.88633	388.54		1.4348	495.065			2.17579	159.208		2.57331	174.413	1.68817	219.187		1.1216	771.836		0.520895	942.56
1.37378	4.5801	2.70216	28.2009		1.49474	47.3112	1.25056	97.2553		1.22733	162.267		1.48988	40.5882		1.83864	121.9			1.88655	388.517		1.43196	495.492			2.16183	159.306		2.57916	174.222	1.67741	218.579		1.12292	773.106		0.522328	945.568
1.3908	4.57715	2.67485	28.0554		1.48977	47.3013	1.2669	97.4082		1.23092	162.228		1.52105	40.6259		1.84573	122.053			1.88871	388.437		1.45736	495.67			2.18591	159.109		2.57645	173.824	1.68727	217.729		1.13312	774.15		0.516052	947.716
1.38666	4.58518	2.71852	28.2259		1.49029	47.288	1.2558	97.7301		1.25017	162.373		1.50632	40.6635		1.83678	122.237			1.88344	388.38		1.44771	495.915			2.18176	159.171		2.58413	173.655	1.69839	216.914		1.1287	775.536		0.518548	946.599
1.38494	4.59563	2.68329	28.2685		1.48522	47.435	1.25443	98.0381		1.22785	162.415		1.50975	40.7012		1.8412	122.362			1.89068	388.263		1.43663	496.586			2.17903	159.075		2.57829	173.527	1.69492	216.334		1.12083	776.833		0.527665	948.113
1.3854	4.60275	2.71634	28.2061		1.51493	47.4128	1.26303	98.4207		1.24151	162.073		1.50093	40.7388		1.84149	122.336			1.87898	384.73		1.45467	496.927			2.1839	159.058		2.56642	173.205	1.68667	216.08		1.13125	777.946		0.533966	949.458
1.38787	4.60782	2.6886	28.2531		1.50194	47.5925	1.26463	98.4455		1.25934	162.088		1.49707	40.7765		1.84631	122.599			1.90962	384.62		1.45208	497.503			2.1865	159.037		2.5782	172.918	1.68989	215.666		1.14067	779.157		0.518374	950.214
1.38843	4.60847	2.74304	28.3151		1.51198	47.5027	1.24569	98.8021		1.25797	162.355		1.52338	40.8141		1.84829	122.807			1.88904	384.893		1.46554	497.662			2.18082	158.891		2.5919	172.657	1.6924	214.266		1.12861	780.482		0.527591	950.887
1.39747	4.64548	2.728	28.3165		1.51415	47.5671	1.25504	98.9345		1.24946	162.553		1.52042	40.8518		1.82939	122.867			1.89675	384.88		1.45111	498.132			2.18637	158.977		2.58876	172.252	1.70961	213.378		1.13735	781.512		0.527443	952.409
1.38484	4.62889	2.72965	28.1649		1.50504	47.6802	1.26189	99.0914		1.25546	162.64		1.53077	40.8894		1.8734	122.974			1.90747	386.008		1.45137	498.486			2.19533	158.889		2.59879	172.068	1.69748	212.882		1.14936	782.729		0.524107	953.474
1.39656	4.62809	2.72591	28.3153		1.51239	47.6296	1.27035	99.0307		1.24104	162.968		1.52348	40.9271		1.85253	123.053			1.87215	386.509		1.46945	499.05			2.1899	158.951		2.58963	171.713	1.70594	212.1		1.14249	783.998		0.539772	954.086
1.37979	4.65442	2.71799	28.3312		1.52041	47.8125	1.2644	99.3146		1.27225	163.064		1.53468	40.9647		1.85933	123.266			1.89887	384.437		1.45645	499.441			2.19062	158.932		2.59792	171.492	1.69939	211.57		1.14222	785.259		0.529567	955.982
1.41635	4.6508	2.71939	28.3398		1.5229	47.8092	1.26775	99.4747		1.25499	163.349		1.5285	41.0024		1.83375	123.446			1.90699	384.031		1.46092	499.741			2.19954	158.905		2.6104	171.186	1.70337	210.68		1.12488	786.691		0.526627	957.563
1.3902	4.6718	2.74678	28.342		1.51368	47.987	1.26137	99.7806		1.26005	163.288		1.53775	41.04		1.88253	123.519			1.90696	384.25		1.45924	500.109			2.19468	158.939		2.62017	170.828	1.69834	209.974		1.15432	787.563		0.526701	959.468
1.40343	4.64253	2.74513	28.3597		1.49836	48.0025	1.26964	99.822		1.27986	163.809		1.5369	41.0777		1.85091	123.682			1.90652	383.942		1.47037	500.905			2.19591	158.843		2.60281	170.564	1.69295	209.265		1.14645	788.746		0.545776	960.773
1.39954	4.68861	2.73809	28.4212		1.52983	47.9818	1.27658	99.7375		1.26454	163.845		1.53902	41.1153		1.87323	123.909			1.9146	383.971		1.47652	501.464			2.20324	158.866		2.60944	170.254	1.70765	208.766		1.14699	789.831		0.531841	962.508
1.39626	4.66457	2.74895	28.3271		1.52476	48.0885	1.26978	100.011		1.2635	164.193		1.53944	41.153		1.86044	123.972			1.90056	384.206		1.46209	501.857			2.19494	158.831		2.61302	170.057	1.70911	208.043		1.15268	790.902		0.532903	963.453
1.40247	4.68272	2.74939	28.4021		1.51689	48.0904	1.26785	100.707		1.26014	164.728		1.53426	41.1906		1.86957	123.99			1.92374	384.743		1.46519	502.087			2.19782	158.767		2.62942	169.661	1.7241	207.36		1.14308	792.177		0.527517	965.406
1.39666	4.70213	2.76828	28.4697		1.53822	48.2796	1.27304	100.751		1.28095	164.888		1.54171	41.2283		1.88247	124.117			1.90162	381.087		1.47814	502.512			2.19221	158.7		2.62942	169.49	1.71499	206.627		1.14308	793.374		0.545282	966.693
1.41711	4.70139	2.76793	28.4504		1.52129	48.3359	1.27517	100.951		1.2583	164.68		1.54705	41.2659		1.86823	124.402			1.91163	380.92		1.45833	502.808			2.22074	158.623		2.64111	169.263	1.73613	205.965		1.13548	794.475		0.535226	968.889
1.40418	4.70777	2.75787	28.47		1.526	48.3803	1.26317	101.19		1.27905	164.566		1.55777	41.3035		1.88393	124.465			1.90652	381.844		1.48175	503.098			2.19571	158.757		2.63274	169.069	1.72687	205.439		1.17325	795.443		0.540192	970.107
1.41853	4.68661	2.76635	28.4545		1.51218	48.4307	1.307	101.268		1.26695	164.995		1.53331	41.3412		1.86997	124.636			1.91675	382.207		1.48785	503.136			2.2035	158.672		2.65673	168.714	1.72486	204.527		1.1505	796.533		0.535399	971.81
1.42898	4.73222	2.78446	28.5831		1.55364	48.4462	1.27668	101.558		1.28203	165.155		1.52908	41.3788		1.86027	124.57			1.91269	381.081		1.47077	503.586			2.21331	158.671		2.60961	168.529	1.73507	204.017		1.15655	797.597		0.541823	978.585
1.41044	4.73547	2.77204	28.5144		1.5201	48.5914	1.27729	101.781		1.27234	165.256		1.56369	41.4165		1.89306	124.753			1.91679	380.764		1.47631	503.846			2.20162	158.694		2.63352	168.271	1.72883	203.605		1.16802	798.758		0.534781	975.408
1.41393	4.74284	2.80273	28.5572		1.54189	48.5272	1.26751	102.064		1.2748	165.724		1.5677	41.4541		1.86933	124.881			1.91489	380.718		1.4881	504.216			2.20535	158.652		2.62026	167.904	1.72234	203.708		1.16115	799.956		0.540266	976.848
1.39504	4.76006	2.76994	28.5415		1.55845	48.6685	1.28872	102.333		1.2574	166.048		1.55127	41.4918		1.88724	124.779			1.91036	380.714		1.49344	504.42			2.19912	158.651		2.66973	167.698	1.73975	202.164		1.16729	801.179		0.543009	978.516
1.41459	4.74806	2.7855	28.4488		1.52233	48.714	1.27587	102.825		1.28236	166.135		1.54821	41.5294		1.90724	125.054			1.91551	381.327		1.48399	504.987			2.21746	158.523		2.66214	167.471	1.75439	201.391		1.15287	802.462		0.540489	979.999
1.41817	4.77278	2.79705	28.6344		1.54205	48.7636	1.27521	102.627		1.27608	166.308		1.56295	41.5671		1.87899	125.16			1.92132	380.687		1.47809	505.456			2.21022	158.592		2.65062	167.303	1.74096	200.857		1.1646	803.563		0.525639	992.447
1.41115	4.75288	2.77081	28.6099		1.55235	48.8798	1.28995	102.626		1.28198	166.598		1.56052	41.6047		1.89928	125.143			1.92798	380.398		1.49364	505.6			2.21172	158.409		2.67567	166.917	1.73663	200.154		1.16688	804.639		0.540785	982.356
1.43721	4.7736	2.78944	28.6053		1.54614	48.9145	1.28414	102.596		1.2792	167.093		1.56533	41.6424		1.88724	125.45			1.92886	380.488		1.49328	505.546			2.21237	158.311		2.65158	166.773	1.72345	199.58		1.16934	805.637		0.540415	983.897
1.41646	4.77786	2.77475	28.6856		1.53998	49.1137	1.29798	102.583		1.25494	167.732		1.56316	41.68		1.91736	125.445			1.92652	380.173		1.50858	505.688			2.21013	158.348		2.67017	166.464	1.75339	198.94		1.1738	806.751		0.540983	985.241
1.4265	4.78546	2.82118	28.6745		1.55374	48.9995	1.28872	102.9		1.27508	167.768		1.54673	41.7177		1.89375	125.682			1.92348	380.074		1.4972	505.891			2.21649	158.244		2.65918	166.163	1.75293	198.211		1.16724	807.865		0.54123	986.693
1.4314	4.80299	2.80483	28.7843		1.56979	49.1445	1.31205	102.963		1.27234	168.091		1.58165	41.7553		1.89951	125.61			1.94132	380.078		1.50212	506.13			2.22496	158.256		2.70778	166.013	1.74	197.617		1.17129	808.902		0.543478	987.801
1.42039	4.80541	2.80789	28.6015		1.54909	49.2238	1.30029	103.171		1.28255	168.287		1.5536	41.793		1.90404	125.793			1.93273	380.429		1.4911	506.215			2.21723	158.182		2.66729	165.592	1.75379	197.143		1.17366	809.845		0.542317	989.289
1.43898	4.80655	2.79371	28.7402		1.54971	49.2794	1.30053	103.278		1.27938	168.097		1.57526	41.8306		1.90864	125.962			1.93196	380.512		1.51147	506.489			2.22019	158.149		2.65036	165.489	1.75017	196.559		1.18071	810.945		0.544788	991.108
1.44297	4.81299	2.82607	28.762		1.53206	49.3411	1.29307	103.518		1.28284	168.344		1.56717	41.8683		1.903	126.102			1.93902	376.986		1.52412	508.476			2.23375	157.957		2.67514	165.194	1.76093	195.813		1.18158	811.966		0.545504	992.709
1.44893	4.81509	2.83354	28.77		1.55768	49.3537	1.31781	103.573		1.28667	168.987		1.58492	41.9059		1.89887	126.234			1.92747	377.305		1.46381	508.601			2.211	158.065		2.70603	165.06	1.75656	195.158		1.17412	812.976		0.541625	994.797
1.43761	4.84835	2.83609	28.8735		1.56089	49.5034	1.30265	103.649		1.2913	168.787		1.57663	41.9436		1.91369	126.243			1.9271	377.025		1.5035	506.49			2.22762	157.983		2.6953	164.662	1.75771	194.69		1.19036	813.921		0.553831	996.15
1.44994	4.80348	2.8345	28.788		1.55468	49.3303	1.3155	103.804		1.27641	169.257		1.56823	41.9812		1.91015	126.39			1.93332	376.355		1.52519	506.554			2.22736	157.977		2.68797	164.436	1.75791	194.157		1.18677	815.009		0.544343	997.661
1.45751	4.84328	2.83732	28.875		1.57616	49.547	1.31593	104.32		1.28161	169.451		1.56997	42.0189		1.89282	126.536			1.94564	376.442		1.51259	506.911			2.22363	157.981		2.69844	164.112	1.76456	193.406		1.18909	816.155	825	0.548321	998.598
1.44271	4.85945	2.84136	28.8157		1.55742	49.596	1.30261	104.198		1.28979	169.662		1.56886	42.0565		1.94649	126.579			1.93401	376.222		1.50863	507.105			2.22467	157.908		2.70158	163.884	1.75877	192.957		1.18535	817.233		0.580319	1001.44
1.45433	4.84886	2.84321	28.9525		1.5686	49.6536	1.32098	104.141		1.27839	169.782		1.59787	42.0941		1.9155	126.903			1.95043	376.168		1.51473	507.305			2.22992	157.855		2.71502	163.728	1.77447	192.416		1.20133	818.147		0.595717	1028.81
1.42337	4.86219	2.82448	28.9364		1.56104	49.6784	1.31484	104.232		1.28856	169.792		1.58223	42.1318		1.92701	126.98			1.92802	376.32		1.51986	507.469			2.21895	157.749		2.69984	163.578	1.77019	191.687		1.19013	819.163		0.549136	1001.34
1.44933	4.86464	2.83433	28.9052		1.58418	49.7488	1.33723	104.12		1.30307	169.468		1.58736	42.1694		1.90027	127.27			1.94871	376.27		1.51452	507.213			2.24677	157.554		2.74399	163.352	1.77115	190.906		1.18094	820.198		0.557636	1002.43
1.44812	4.89208	2.90211	28.9403		1.56094	49.8136	1.32367	104.392		1.30288	169.906		1.58936	42.2071		1.90776	127.341			1.94381	376.335		1.51823	507.224			2.23158	157.617		2.72453	163.079	1.77487	190.571		1.17603	821.182		0.555882	1004.21
1.43701	4.87754	2.8877	28.9993		1.56658	49.829	1.32736	104.521		1.29158	170.165		1.59576	42.2447		1.92573	127.387			1.94304	376.224		1.53683	507.372			2.2356	157.456		2.72549	162.964	1.77517	189.88		1.20078	821.986		0.561169	1005.87
1.46534	4.89246	2.8615	28.9846		1.59199	49.9372	1.32967	105.135		1.30629	170.225		1.59644	42.2824		1.92015	127.574			1.93493	375.257		1.5228	507.549			2.2433	157.487		2.73666	162.613	1.77477	189.341		1.19746	823.041		0.547481	1007.62
1.44903	4.91217	2.88005	28.9361		1.56932	50.0017	1.3291	105.313		1.28402	170.455		1.61398	42.32		1.92945	127.719			1.96853	373.793		1.51366	507.847			2.23184	157.43		2.7357	162.461	1.77155	188.473		1.19414	824.106		0.554597	1009.11
1.46418	4.91839	2.85851	29.0688		1.58175	50.0653	1.33364	105.306		1.31664	170.617		1.58968	42.3577		1.9216	127.856			1.96111	373.432		1.52936	507.672			2.23995	157.317		2.71337	162.157	1.79022	187.932		1.18772	825.065		0.552991	1010.5
1.4668	4.92968	2.86545	29.0656		1.58366	50.2173	1.33217	105.595		1.30005	171.255		1.6012	42.3953		1.93131	127.83			1.96355	373.375		1.51031	507.951			2.22684	157.361		2.74417	161.915	1.78161	187.231		1.20055	825.886		0.559341	1011.88
1.47231	4.91924	2.88752	29.0151		1.58987	50.1441	1.33458	106.019		1.30208	171.353		1.5864	42.433		1.93369	127.925			1.98081	373.921		1.55319	507.993			2.24836	157.24		2.73832	161.663	1.78287	186.587		1.20383	826.867		0.557957	1013.07
1.47205	4.92786	2.85622	29.1505		1.57072	50.2991	1.33628	106.097		1.30728	171.099		1.62946	42.4706		1.92968	128.149			1.95957	374.147		1.52174	508.542			2.23444	157.219		2.72209	161.556	1.78629	186.137		1.20037	827.773		0.556944	1014.32
1.47034	4.94361	2.88084	29.0012		1.57331	50.2637	1.33539	106.22		1.31962	171.024		1.60616	42.5083		1.933	128.233			1.96787	374.136		1.52534	509.085			2.24336	157.012		2.73247	161.309	1.80698	185.432		1.20783	828.654		0.558946	1015.55
1.47609	4.93461	2.88277	29.1188		1.60281	50.3422	1.32032	106.454		1.3079	171.488		1.60479	42.5459		1.95649	128.417			1.96195	374.109		1.51452	509.562			2.24807	157.029		2.77261	161.028	1.78579	184.918		1.20037	829.685		0.555289	1016.85
1.48524	4.95064	2.89377	29.0854		1.56839	50.422	1.35782	106.285		1.30898	171.615		1.61403	42.5836		1.93579	128.524			1.97562	374.104		1.57021	509.996			2.24102	157.015		2.7679	160.907	1.79887	184.318		1.20965	830.499		0.562405	1018.34
1.48463	4.9342	2.92276	29.127		1.58371	50.4694	1.33151	106.386		1.3417	171.82		1.60621	42.6212		1.93968	128.562			1.96761	370.456		1.53744	510.583			2.24382	156.88		2.75507	160.658	1.79887	183.668		1.21957	831.358		0.559366	1019.45
1.49008	4.96903	2.89253	29.1995		1.59996	50.6508	1.3462	106.497		1.30529	172.435		1.61028	42.6589		1.94515	128.789			1.96597	370.453		1.54074	511.081			2.24654	156.841		2.73614	160.494	1.79263	183.21		1.2153	832.33		0.563171	1020.84
1.47205	4.97445	2.91454	29.0799		1.60157	50.6198	1.34459	106.734		1.30681	172.717		1.5947	42.6965		1.96079	128.738			1.97028	371.111		1.53114	511.309			2.25946	156.627		2.77506	160.211	1.79923	182.794		1.21088	833.135		0.565271	1022.05
1.48534	4.96245	2.93151	29.1805		1.58847	50.7686	1.36372	106.868		1.30165	173.294		1.62196	42.7342		1.95282	129.071			1.9761	370.793		1.57875	511.999			2.24797	156.579		2.73596	160.041	1.79897	182.415		1.20124	834.171		0.567223	1023.58
1.47503	4.98995	2.90314	29.187		1.59329	50.749	1.34989	106.954		1.33149	173.41		1.61631	42.7718		1.93858	129.066			1.95796	374.013		1.54343	512.675			2.24761	156.506		2.76886	159.805	1.81004	181.784		1.23445	834.721		0.566161	1025.63
1.48741	5.00543	2.91101	29.1813		1.58785	50.8179	1.34837	106.997		1.30875	173.331		1.6152	42.8095		1.94771	129.279			1.97383	370.263		1.55151	512.928			2.25813	156.393		2.7467	159.665	1.79274	181.161		1.21097	835.939		0.557834	1027.35
1.47983	4.99925	2.90712	29.1888		1.58822	50.8448	1.35881	107.291		1.32671	173.089		1.62375	42.8471		1.94898	129.42			1.97741	370.289		1.53556	513.341			2.26063	156.331		2.79181	159.366	1.80386	180.546		1.22253	836.71		0.560823	1029
1.4712	5.02694	2.96722	29.2251		1.59593	50.8849	1.34729	107.716		1.33111	173.234		1.61921	42.8848		1.9609	129.489			1.97504	370.542		1.57438	513.679			2.25657	156.273		2.75446	159.072	1.80431	180.217		1.22954	837.732		0.566482	1030.37
1.49326	5.03271	2.94397	29.3185		1.58081	50.9893	1.35683	107.772		1.33503	173.26		1.61763	42.9224		1.97462	129.618			1.97917	370.729		1.55151	514.308			2.26131	156.216		2.78431	158.827	1.82001	179.6		1.2163	838.789		0.558872	1032.24
1.48998	5.01072	2.93629	29.2082		1.60504	51.0126	1.36108	107.673		1.32539	173.578		1.61969	42.96		1.97172	129.565			1.9735	370.659		1.55756	514.843			2.26858	156.025		2.77724	158.47	1.81	179.243		1.22071	839.278		0.572832	1033.24
1.49751	5.01043	2.96484	29.2521		1.59303	51.145	1.36623	108.025		1.3209	173.958		1.62476	42.9977		1.97282	129.792			1.99409	370.531		1.55171	515.469			2.26095	156.013		2.79364	158.24	1.82816	178.415		1.21033	840.187		0.56747	1034.49
1.49796	5.04519	2.92612	29.3502		1.59608	51.1029	1.37171	108.245		1.34335	173.82		1.62328	43.0353		1.96445	129.95			1.98085	370.725		1.55868	515.874			2.2482	155.9		2.77419	157.954	1.81805	178.134		1.23418	840.803		0.572066	1035.81
1.52538	5.04879	2.93849	29.3565		1.59598	51.224	1.36576	108.247		1.3383	173.727		1.62465	43.073		1.97044	130.23			1.98154	370.827		1.55862	516.59			2.26806	155.747		2.76982	157.889	1.80688	177.566		1.22203	841.649		0.564579	1037.47
1.50286	5.06063	2.94247	29.4676		1.60514	51.2547	1.36618	108.37		1.33792	173.93		1.63717	43.1106		1.96631	130.325			1.97196	370.968		1.56787	517.052			2.25962	155.706		2.77497	157.542	1.81377	177.127		1.22631	842.254		0.582814	1038.54
1.50448	5.05382	2.94035	29.3927		1.61011	51.296	1.37232	108.466		1.32648	174.211		1.63781	43.1483		1.97904	130.321			1.98933	371.179		1.55344	517.682			2.27033	155.56		2.77296	157.362	1.80884	176.581		1.23946	843.014		0.567841	1040.21
1.50084	5.0802	2.92833	29.556		1.62388	51.4462	1.3821	108.593		1.35513	174.568		1.64071	43.1859		2.00009	130.559			1.97935	370.417		1.57483	518.165			2.26615	155.469		2.79888	157.172	1.83405	176.235		1.22622	843.744		0.570904	1041.36
1.50554	5.08384	2.94924	29.3558		1.59846	51.5213	1.38224	108.708		1.34019	174.596		1.63168	43.2236		1.95614	130.695			1.99346	369.823		1.57534	519.156			2.25751	155.306		2.78902	156.899	1.82655	175.938		1.23727	844.355		0.573326	1043.06
1.50725	5.07038	3.01784	29.4979		1.61192	51.5391	1.38035	109.025		1.34775	174.469		1.63189	43.2612		1.9859	130.679			1.9954	369.388		1.57326	519.107			2.26809	155.256		2.82776	156.672	1.82439	175.535		1.23677	844.956		0.581159	1044.79
1.50574	5.10676	2.94231	29.5477		1.61078	51.5907	1.37071	109.279		1.34042	174.946		1.64969	43.2989		1.97997	130.881			1.9924	369.221		1.57615	519.355			2.25102	155.193		2.78457	156.379	1.82992	175.157		1.24992	845.387		0.574339	1046.08
1.52159	5.11573	2.95404	29.5396		1.6246	51.6582	1.38866	109.416		1.3451	175.35		1.63865	43.3365		1.97997	130.976			1.99957	369.529		1.58911	519.745			2.29321	154.896		2.81633	156.242	1.83787	174.843		1.23864	846.327		0.575377	1047.71
1.50932	5.11934	2.9838	29.5771		1.61565	51.6567	1.37067	109.566		1.33853	175.742		1.6498	43.3742		1.98648	131.066			1.98838	366.44		1.57316	520.169			2.27403	155.027		2.79024	155.957	1.83304	174.591		1.24182	846.863		0.571621	1049.37
1.51483	5.09938	2.99536	29.5268		1.61399	51.6461	1.3949	109.71		1.34851	175.646		1.6433	43.4118		1.99247	131.107			1.99924	366.082		1.58601	520.415			2.28101	155.247		2.80726	155.805	1.83118	174.304		1.24961	847.357		0.572684	1050.3
1.51851	5.11843	2.98763	29.5399		1.61911	51.848	1.38833	109.939		1.35725	175.813		1.65017	43.4495		2.00881	131.184			1.98992	366.16		1.57788	520.996			2.28435	155.207		2.81886	155.564	1.84642	173.843		1.24478	847.866		0.576192	1051.67
1.52149	5.1195	2.97536	29.5887		1.61301	51.8691	1.38493	110.16		1.33777	175.919		1.67505	43.4871		1.988	131.439			2.00725	365.744		1.59297	521.333			2.2763	155.047		2.82104	155.341	1.8352	173.608		1.25356	848.517		0.578341	1053.92
1.51932	5.12316	2.98771	29.5418		1.63935	51.8801	1.38843	110.27		1.34752	175.857		1.64938	43.5248		1.98631	131.4			1.98706	366.414		1.58159	521.966			2.2826	154.931		2.83919	154.933	1.84149	173.306		1.24246	849.104		0.577872	1055.98
1.52856	5.14714	3.00051	29.6845		1.62196	52.0579	1.39882	110.432		1.35636	175.873		1.65175	43.5624		1.99561	131.602			2.0139	365.335		1.59114	522.423			2.28812	154.655		2.81066	154.789	1.83852	173.074		1.26266	849.527		0.577848	1056.85
1.52033	5.1529	3.00389	29.518		1.65006	52.0226	1.39792	110.454		1.36364	176.211		1.6367	43.6001		1.9966	131.716			2.01196	365.13		1.58835	522.92			2.28835	154.617		2.8172	154.509	1.85649	172.704		1.25875	850.033		0.576958	1058.22
1.53654	5.16052	2.99998	29.5933		1.62558	52.0948	1.39263	110.744		1.36449	176.137		1.66074	43.6377		1.99648	131.889			2.00348	366.063		1.60755	523.252			2.28546	154.438		2.80656	154.216	1.84814	172.37		1.25106	850.648		0.577749	1059.67
1.5224	5.15946	3.00004	29.6567		1.62424	52.1461	1.39457	110.758		1.3625	176.358		1.66021	43.6754		1.99747	131.944			1.99719	365.891		1.58525	523.702			2.28614	154.282		2.82837	153.97	1.84074	172.17		1.25848	851.177		0.585038	1061.13
1.54437	5.17892	3.02166	29.6229		1.6438	52.21	1.40137	111.039		1.35508	176.589		1.66147	43.713		2.02462	131.949			2.01643	365.462		1.59683	524.273			2.29269	153.981		2.83361	153.608	1.83893	171.948		1.25693	851.642		0.580491	1063
1.54371	5.18863	3.02987	29.6683		1.62626	52.249	1.39816	111.226		1.3904	176.683		1.66972	43.7507		2.00689	132.161			2.012	364.974		1.59714	524.787			2.29094	153.946		2.81947	153.345	1.866	171.835		1.25138	852.201		0.578786	1064.36
1.54376	5.176	3.07516	29.7343		1.63386	52.3335	1.39886	111.748		1.36279	177.055		1.66058	43.7883		2.00276	132.208			2.00443	365.027		1.60603	525.022			2.29438	153.792		2.84739	152.946	1.84074	171.388		1.25356	852.811		0.581109	1065.79
1.54896	5.20281	3.03559	29.8015		1.61927	52.2995	1.39735	111.869		1.36307	177.807		1.66676	43.8259		2.02154	132.435			2.01474	364.99		1.60146	525.52			2.29711	153.679		2.8467	152.681	1.85276	171.105		1.27449	853.052		0.588349	1066.45
1.52826	5.19952	3.01183	29.7263		1.65757	52.4643	1.39877	112.167		1.36113	177.967		1.66401	43.8636		2.00515	132.557						1.60064	525.93			2.29169	153.474		2.84452	152.315	1.86001	170.898		1.26512	853.551		0.579009	1068.14
1.54922	5.20535	3.06141	29.8127		1.64913	52.5357	1.39816	112.42		1.36298	177.931		1.67336	43.9012		2.01433	132.701						1.60557	526.317			2.30295	153.225		2.83858	151.961	1.8417	170.488		1.27026	853.933		0.588843	1069.58
1.53478	5.2135	3.04631	29.8279		1.64101	52.5145	1.4043	112.284		1.36827	177.626		1.66681	43.9389		2.02858	130.42						1.60933	526.474			2.29893	153.106		2.88387	151.586	1.85478	170.555		1.25975	854.554		0.582666	1071.31
1.55366	5.21582	3.03595	29.8809		1.65648	52.5748	1.41129	112.484		1.38671	177.483		1.65408	43.9765		2.00951	129.027						1.62701	526.695			2.30626	152.794		2.86232	151.181	1.86152	170.188		1.26603	854.752		0.598281	1072.01
1.54881	5.23784	3.04676	29.9522		1.64473	52.6836	1.39301	112.83		1.38331	178.032		1.68974	44.0142		2.0248	127.11						1.61599	527.251			2.30048	152.628		2.88151	150.747	1.86051	169.894		1.26371	855.108		0.590301	1073.41
1.54821	5.24669	3.06962	29.8949		1.65296	52.6196	1.40637	113.147		1.36742	177.9		1.6759	44.0518		2.0323	127.592						1.61203	527.726			2.30753	152.417		2.87698	150.423	1.86318	169.894		1.26326	855.191		0.593364	1074.84
1.55422	5.24604	3.04238	29.9916		1.63081	52.7649	1.40798	113.247		1.38699	177.954		1.67595	44.0895		2.04253	127.865						1.61284	528.088			2.30373	152.122		2.86746	150.101	1.86253	169.462		1.27627	855.289		0.590152	1076.55
1.56018	5.25498	3.07195	29.8843		1.6718	52.7982	1.41436	113.492		1.37697	177.904		1.70088	44.1271		2.02201	128.14						1.61766	528.389			2.31071	151.929		2.8837	149.631	1.86368	169.347		1.26635	855.502		0.600629	1077.85
1.55422	5.26497	3.08285	29.9946		1.65271	52.9788	1.41634	113.568		1.4026	178.113		1.68213	44.1648		2.02462	128.669						1.62412	528.603			2.30698	151.625		2.86563	149.316	1.87797	169.017		1.27131	855.56		0.592104	1079.86
1.56063	5.27213	3.05712	30.0043		1.66171	52.8889	1.40869	113.848		1.38326	178.511		1.68847	44.2024		2.06148	128.674						1.62112	528.854			2.30535	151.488		2.88439	148.828	1.87058	169.188		1.27327	855.664		0.595415	1081.29
1.56487	5.28036	3.08142	29.8851		1.65731	53.0048	1.42045	113.865		1.39305	178.781		1.67785	44.2401		2.02602	129.496						1.6199	528.767			2.30727	151.223		2.88701	148.464	1.87651	168.378		1.27995	855.659		0.587657	1082.99
1.5578	5.29977	3.0566	30.027		1.66161	53.0311	1.41086	114.102		1.39101	178.95		1.69534	44.2777		2.04143	129.701						1.6262	528.847			2.32168	150.939		2.90028	148.04	1.87782	168.105		1.27632	855.958		0.606608	1084.78
1.57108	5.30501	3.11559	30.0166		1.67025	53.1081	1.42271	114.516		1.39498	179.022		1.70226	44.3154		2.03864	129.978						1.62249	529.062			2.31353	150.734		2.89609	147.481	1.87933	167.976		1.27814	855.846		0.591635	1086.81
1.5777	5.31503	3.08039	30.0493		1.64551	53.2642	1.4102	114.952		1.39749	179.406		1.70622	44.353		2.04782	130.585						1.63586	529.238			2.31136	150.405		2.93291	147.069	1.88462	167.763		1.2836	855.937		0.593809	1088.11
1.57058	5.32184	3.09117	30.0674		1.67858	53.2081	1.41336	114.921		1.38879	179.459		1.71362	44.3907		2.04055	130.609						1.62569	529.402			2.30483	150.141		2.88701	146.69	1.87521	167.92		1.27545	855.983		0.59843	1089.6
1.57725	5.32392	3.08506	30.133		1.67232	53.2424	1.41983	115.023		1.40156	179.369		1.69676	44.4283		2.03677	131.012						1.62981	529.691			2.32158	149.762		2.88256	146.242	1.88084	167.315		1.27882	856.112		0.589831	1091.7
1.58189	5.32857	3.08201	30.1587		1.67154	53.3453	1.41795	115.114		1.41082	179.21		1.71224	44.466		2.06334	131.329						1.64022	529.943			2.31879	149.537		2.86982	145.727	1.88099	166.931		1.28614	855.464		0.592994	1093.29
1.57942	5.34105	3.10913	30.0255		1.66259	53.4795	1.42366	115.153		1.4007	179.508		1.68958	44.5036		2.05067	131.398						1.64022	530.104			2.30461	149.222				1.89705	166.514		1.29229	855.221		0.598256	1094.35
1.58689	5.35139	3.08129	30.1697		1.66756	53.498	1.42947	115.303		1.41423	179.483		1.70448	44.5413		2.05131	132.039						1.64515	530.338			2.3247	148.764				1.88653	166.306		1.29479	855.155		0.599294	1096.04
1.58709	5.34918	3.10221	30.1882		1.67449	53.4967	1.44284	115.231		1.40789	179.58		1.71156	44.5789		2.04956	132.036						1.65394	530.741			2.3209	148.522				1.89156	166.122		1.30057	854.698		0.593908	1097.22
1.6085	5.36425	3.10329	30.1531		1.67651	53.6267	1.4324	115.366		1.40893	180.172		1.7114	44.6165		2.06015	132.28						1.64688	531.176			2.32402	148.128				1.89181	165.828		1.29302	854.584		0.599912	1098.61
1.5827	5.38351	3.09647	30.2121		1.69116	53.6641	1.43651	115.535		1.40042	180.702		1.7246	44.6542		2.05526	132.725						1.64861	531.316			2.32963	147.783				1.89876	165.755		1.30248	854.073		0.599764	1100.02
1.59835	5.35845	3.13544	30.3091		1.68464	53.7154	1.44014	115.857		1.40813	180.503		1.69639	44.6918		2.0291	132.632						1.64495	531.707			2.31772	147.35				1.87566	165.477		1.29934	853.66		0.610413	1101.35
1.59891	5.40295	3.12251	30.2422		1.68215	53.7237	1.43396	115.993		1.42184	180.398		1.69962	44.7295		2.06759	133.042						1.64165	531.818			2.32032	146.693				1.89971	165.345		1.30007	853.176		0.597639	1103.04
1.59164	5.39686	3.13751	30.1858		1.68355	53.9201	1.43972	116.346		1.41238	180.882	0	1.71356	44.7671		2.05259	133.155						1.64886	532.233			2.30026	146.342				1.90374	164.986		1.31486	852.584		0.605743	1104.1
1.61113	5.39472	3.15295	30.2599		1.68666	53.9168	1.43944	116.355		1.42505	180.606	0	1.70036	44.811		2.06108	133.158						1.66116	532.48			2.33262	146.052				1.90283	164.939		1.31431	851.982		0.599294	1105.7
1.59699	5.41537	3.14256	30.3219		1.69763	53.8975	1.45148	116.602		1.4217	180.755		1.71737	44.8549		2.08619	133.631						1.65516	532.83			2.33177	145.432				1.90037	164.649		1.30607	851.441		0.608758	1107.13
1.60815	5.43105	3.15926	30.2266		1.67988	54.0058	1.43764	116.902		1.4304	180.925		1.70152	44.8988		2.0573	133.704						1.65704	532.916			2.33625	145.276				1.91596	164.914		1.3139	850.582		0.607275	1108.63
1.60613	5.43503	3.13272	30.3818		1.69219	54.0902	1.43693	117.215		1.42619	181.071		1.73691	44.9427		2.0727	133.909			2.04568	359.097		1.66055	533.194			2.32888	144.634				1.89599	164.865		1.30394	849.904		0.609845	1109.65
1.60734	5.42838	3.19482	30.3786		1.69489	54.176	1.43405	117.542		1.42274	181.45		1.71721	44.9866		2.04544	134.199			2.04791	357.979		1.66441	533.378			2.32106	144.151				1.90042	164.376		1.32	848.98		0.610092	1110.89
1.62572	5.43867	3.17126	30.4821		1.68842	54.206	1.45601	118.082		1.41229	181.027		1.7105	45.0305		2.08003	134.158			2.05281	357.544		1.64337	533.487			2.32694	143.791				1.89393	163.875		1.29834	848.304		0.603001	1112.54
1.61613	5.45276	3.16531	30.2791		1.71104	54.2883	1.42909	118.687		1.46042	181.231		1.72423	45.0744		2.07393	134.561			2.05116	357.1		1.67523	533.661			2.33161	143.18				1.94198	163.668		1.32755	847.298		0.609647	1113.79
1.61239	5.453	3.17785	30.4478		1.69313	54.3572	1.44	118.471		1.43276	181.856		1.72011	45.1182		2.07718	134.589			2.06074	356.676		1.67066	533.663			2.33466	142.677				1.90706	163.493		1.31304	846.442		0.614391	1115.39
1.61896	5.45161	3.17135	30.4224		1.70032	54.347	1.45597	118.606		1.42813	181.881		1.72741	45.1621		2.08038	134.729			2.06136	356.795		1.66451	533.907			2.33541	142.284				1.91773	163.447		1.3235	845.451		0.605941	1115.84
1.61931	5.45971	3.17722	30.3506		1.69411	54.485	1.44222	118.798		1.44434	181.636		1.72841	45.206		2.07811	135.136			2.05785	353.373		1.66126	534.02			2.33408	141.69				1.91637	163.194		1.32632	844.379		0.608436	1116.28
1.60992	5.48493	3.17153	30.5079		1.7056	54.4947	1.46234	118.331		1.44846	181.915		1.74188	45.2499		2.08311	134.941			2.05917	353.336		1.66949	533.997			2.3369	141.328				1.91843	162.926		1.32632	843.355		0.611327	1117.53
1.61315	5.49535	3.19212	30.4933		1.70472	54.6365	1.46135	118.416		1.43872	182.137		1.73184	45.2938		2.11433	135.289			2.06454	352.893		1.68169	534.424			2.33099	140.841				1.91591	162.952		1.32555	842.28		0.611648	1118.97
1.63638	5.50965	3.1951	30.5382		1.70239	54.5899	1.45861	118.85		1.44633	182.082		1.70907	45.3377		2.08195	135.57			2.05803	352.926		1.66207	534.639			2.33823	140.243				1.91833	162.67		1.31672	841.349		0.610092	1120.55
1.63537	5.49759	3.20376	30.4428		1.71575	54.6677	1.45993	118.987		1.4425	182.055		1.7571	45.3816		2.08933	135.666			2.07149	352.456		1.68799	534.885			2.32694	139.895				1.92824	162.706		1.33556	840.096		0.616664	1121.64
1.62537	5.53383	3.22136	30.6145		1.70441	54.7778	1.45696	119.563		1.47247	182.277		1.72635	45.4255		2.06991	135.916			2.06509	352.748		1.68163	534.833			2.34784	139.249				1.91964	162.41		1.34025	838.987		0.61617	1123.06
1.63537	5.5305	3.1821	30.6185		1.71554	54.7948	1.44638	119.657		1.4486	182.314		1.73834	45.4694		2.0909	135.992			2.06367	352.595		1.68428	535.249			2.34209	138.726				1.91803	162.503		1.3326	838.019		0.618789	1124.6
1.64158	5.5442	3.1951	30.4937		1.7232	54.8704	1.47377	119.5		1.44959	182.309		1.75773	45.5132		2.08753	136.093			2.07588	352.193		1.68829	535.322			2.35251	138.176				1.91249	161.983		1.33037	836.777		0.613428	1126.41
1.6339	5.55663	3.21992	30.5069		1.72863	55.0129	1.46447	119.424		1.4347	182.762		1.72809	45.5571		2.0852	136.268			2.06473	352.453		1.67538	535.567			2.35196	137.699				1.94852	161.718		1.3316	835.588		0.614613	1127.67
1.62052	5.56426	3.22182	30.6528		1.72118	55.034	1.46574	119.822		1.46926	182.686		1.74267	45.601		2.10346	136.287			2.07142	352.047		1.6796	535.63			2.34618	137.273				1.92663	161.457		1.34093	834.184		0.622397	1128.5
1.64653	5.54792	3.21847	30.6759		1.70881	54.9959	1.46329	120.267		1.44959	182.984		1.73031	45.6449		2.09887	136.559			2.07745	351.517		1.68489	535.913			2.34813	136.647				1.93589	161.298		1.34812	833.04		0.618171	1130.01
1.6384	5.5685	3.20466	30.6561		1.72734	55.1454	1.47094	120.308		1.45375	183.017		1.76898	45.6888		2.10392	136.451			2.07175	351.349		1.69195	535.935			2.3593	136.19				1.93156	161.197		1.33893	831.641		0.619407	1131.66
1.64385	5.56212	3.20394	30.6761		1.72884	55.1212	1.47472	120.282		1.46761	183.149		1.74975	45.7327		2.10067	136.667			2.0705	351.394		1.69073	536.321			2.34278	135.718				1.95043	160.943		1.34703	830.473		0.616887	1134.11
1.64108	5.59635	3.22046	30.6555		1.73241	55.2177	1.48095	120.158		1.45328	183.286		1.76227	45.7766		2.10962	136.826			2.07533	351.554		1.69307	536.333			2.3556	135.237				1.94922	160.752		1.33601	829.319		0.625411	1134.42
1.62507	5.59306	3.23861	30.747		1.73391	55.3397	1.49592	120.474		1.46075	183.404		1.75245	45.8205		2.10171	137.017			2.07248	350.91		1.69525	536.756			2.34589	134.685				1.94686	160.664		1.33865	827.935		0.625658	1135.82
1.6533	5.59797	3.23743	30.7101		1.73303	55.3614	1.47486	120.615		1.45758	183.369		1.7554	45.8644		2.10154	137.056			2.09361	350.212		1.70384	536.887			2.35881	134.215				1.95229	160.474		1.34716	826.48		0.623681	1136.96
1.64794	5.5844	3.23079	30.7511		1.72765	55.451	1.48038	121.077		1.47403	183.416		1.76306	45.9082		2.12166	137.258			2.08473	350.241		1.69992	537.268			2.35861	133.953				1.94389	160.273		1.34589	825.089		0.622174	1138.8
1.6433	5.60876	3.23642	30.8319		1.72418	55.4708	1.46338	120.94		1.45541	183.895		1.74056	45.9521		2.1241	137.442			2.08454	349.884		1.69855	537.226			2.35563	133.211				1.94983	160.055		1.35076	823.624		0.639594	1147.45
1.64451	5.6246	3.23234	30.7666		1.75705	55.513	1.51746	120.465		1.46803	183.835		1.76602	45.996		2.11933	137.61			2.09094	349.782		1.69977	537.479			2.36449	132.657				1.93071	160.041		1.35281	822.021		0.615651	1143.39
1.66824	5.63994	3.28088	30.7373		1.72584	55.6098	1.48983	121.033		1.46581	183.998		1.76645	46.0399		2.11718	137.673			2.08703	349.342		1.70546	537.725			2.35144	132.035				1.95486	159.728		1.34794	820.524		0.625461	1143.9
1.67446	5.6173	3.25239	30.8431		1.74628	55.6658	1.49238	120.757		1.46671	184.05		1.75731	46.0838		2.09706	137.678			2.098	348.869		1.73305	537.763			2.36566	131.528				1.95582	159.563		1.35981	818.878		0.629661	1143.36
1.66229	5.66203	3.25838	30.846		1.74302	55.7348	1.49625	120.781		1.472	184.181		1.76412	46.1277		2.13218	137.723			2.08951	348.409		1.6982	537.708			2.37345	131.12				1.95305	159.43		1.35777	817.291		0.622792	1145.02
1.65926	5.64826	3.29159	30.7793		1.74959	55.7866	1.5159	120.921		1.47276	184.319		1.7618	46.1716		2.12253	137.783			2.10538	348.225		1.70424	537.936			2.36374	130.364				1.96638	159.23		1.35303	815.606		0.628598	1146.11
1.66678	5.65401	3.26373	30.8802		1.7543	55.767	1.49805	121.541		1.49782	184.493		1.77358	46.2155		2.13852	137.93			2.08893	347.209		1.75866	538.18			2.35832	129.708				1.96603	159.089		1.362	813.795		0.632329	1147.45
1.67233	5.66256	3.27171	30.9357		1.73722	55.8681	1.50069	121.875		1.47106	184.581		1.76618	46.2594		2.11544	138.098			2.09003	345.459		1.686	538.308			2.36124	129.021				1.96528	158.874		1.35367	812.133		0.638333	1148.59
1.6591	5.67776	3.25448	30.9261		1.77252	55.8932	1.50537	122.262		1.48065	184.888		1.76343	46.3032		2.13445	138.098			2.0905	344.472		1.71308	538.439			2.36212	128.571				1.96372	158.691		1.36459	809.916		0.632156	1150.45
1.67223	5.69142	3.30021	30.9918		1.74323	55.966	1.4963	122.728		1.47493	185.042		1.76787	46.3471		2.14561	138.234			2.10615	342.869		1.71989	538.36			2.35839	127.991				1.97333	158.483		1.36068	807.855		0.634775	1151.54
1.68567	5.67976	3.27535	31.0175		1.75384	56.0772	1.50008	122.796		1.49801	185.095		1.7684	46.391		2.13166	138.469			2.0954	342.207		1.71547	538.47			2.36449	127.258				1.96669	158.456		1.37014	805.539		0.630155	1152.77
1.68314	5.71971	3.27725	31.0013		1.76869	56.0954	1.47221	123.016		1.47536	185.333		1.79661	46.4349		2.12811	138.589			2.09866	341.726		1.74342	538.629			2.35748	126.724				1.97162	158.172		1.37315	803.183		0.628673	1154.38
1.69051	5.72318	3.27952	31.0116		1.75311	56.1698	1.52426	122.692		1.48226	185.707		1.77046	46.4788		2.14747	138.594			2.09654	341.266		1.71273	538.772			2.36579	126.107				1.94369	158.191		1.35622	800.866		0.634257	1156.07
1.6785	5.7292	3.28052	30.9661		1.76196	56.2496	1.51137	122.628		1.4947	185.876		1.78705	46.5227		2.14689	138.689			2.10209	340.645		1.72894	539.093			2.36309	125.551				1.98208	158.077		1.38821	798.122		0.632453	1157.93
1.67885	5.75319	3.29422	31.0666		1.75891	56.2018	1.51614	122.815		1.49366	185.927		1.78388	46.5666		2.13985	138.8			2.10063	336.284		1.73163	539.448			2.37611	124.842				1.96674	157.947		1.37492	795.636		0.626449	1159.73
1.67718	5.7182	3.29603	30.9619		1.77206	56.2887	1.50825	123.106		1.48737	185.972		1.75942	46.6105		2.11561	139.086			2.0973	335.445		1.71928	539.964			2.36965	124.326				1.97393	157.758		1.37879	792.979		0.641694	1160.97
1.68178	5.7556	3.30819	31.1036		1.76616	56.3229	1.53555	123.148		1.47834	186.301		1.79333	46.6544		2.14456	138.976			2.12012	335.364		1.72894	539.296			2.37036	123.768				1.97086	157.741		1.36263	790.496		0.633293	1162.82
1.68047	5.72679	3.28841	31.1232		1.76403	56.4191	1.51892	123.033		1.48463	186.511		1.78536	46.6982		2.14544	139.011			2.09906	334.854		1.72812	539.276			2.36884	123.073				1.9768	157.479		1.38306	787.377		0.636456	1163.24
1.69562	5.7664	3.30175	31.1399		1.76279	56.3287	1.5228	123.289		1.50784	186.81		1.79598	46.7421		2.15131	139.225			2.10805	334.236		1.74647	539.36			2.38442	122.535				1.98389	157.476		1.37679	784.296		0.6327	1164.71
1.67395	5.77329	3.29277	31.0165		1.7777	56.6231	1.5151	123.533		1.49191	187.007		1.79027	46.786		2.15916	139.127			2.10984	333.511		1.73849	539.452			2.37793	121.908				1.98721	157.323		1.37797	780.902		0.648242	1165.37
1.68365	5.75937	3.32117	31.1905		1.77449	56.5424	1.52355	123.673		1.49843	187.068		1.79936	46.8299		2.15392	139.348			2.12513	333.347		1.73549	539.378			2.37546	121.361				1.99587	156.984		1.38106	777.68		0.63952	1167.17
1.67738	5.79306	3.27099	31.2387		1.76818	56.7201	1.53106	123.694		1.48661	187.478		1.79872	46.8738		2.16189	139.299			2.11127	333.048		1.74194	539.664			2.36803	120.726				1.97423	157.051		1.3863	774.154		0.642336	1168.44
1.70344	5.78437	3.29803	31.1421		1.78065	56.5293	1.52398	123.825		1.48817	187.575		1.78224	46.9177		2.1698	139.504			2.11873	332.372		1.73707	539.921			2.39649	119.99				1.98676	156.991		1.3863	770.828		0.64624	1170.28
1.69137	5.7886	3.31817	31.198		1.77102	56.7081	1.55515	124.107		1.50009	187.44		1.80358	46.9616		2.15799	139.607			2.12078	332.379		1.74088	539.847			2.38416	119.499				1.97896	156.84		1.37988	767.591		0.647228	1172.08
1.70178	5.79978	3.31228	31.2079		1.78256	56.759	1.53385	124.228		1.49309	187.656		1.80543	47.0055		2.17689	139.631			2.13741	331.931		1.73839	540.256			2.38072	118.784				1.99532	156.829		1.40072	764.202		0.626228	1200.43
1.6946	5.82963	3.32099	31.2924		1.77433	56.7124	1.5271	124.734		1.51758	187.844		1.80089	47.0494		2.16363	139.867			2.11555	331.212		1.74845	540.196			2.40671	118.204				1.98354	156.856		1.39048	761.311		0.637936	1210.84
1.69082	5.83007	3.33079	31.2034		1.78189	56.9521	1.52492	125.393		1.50287	187.75		1.80543	47.0932		2.15875	139.733			2.12648	330.286		1.73478	540.33			2.37848	117.704				1.98611	156.53		1.39531	758.372		0.646389	1176.81
1.69905	5.81371	3.34041	31.3117		1.78805	56.9503	1.54046	124.989		1.49952	188.054		1.79133	47.1371		2.16346	139.929			2.12908	330.131		1.75007	540.113			2.39152	117.058				2.01801	156.524		1.4065	755.66		0.645504	1189.66
1.7147	5.83366	3.34431	31.2926		1.77842	57.0439	1.54353	124.672		1.51786	188.097		1.8142	47.181		2.16921	140.064			2.12717	330.112		1.7578	540.217			2.37747	116.546				2.00402	156.442		1.39471	753.206		0.648484	1210.21
1.7147	5.86005	3.33664	31.3081		1.77682	56.9811	1.54112	124.67		1.5095	188.281		1.81035	47.2249		2.17573	140.022			2.1267	329.727		1.74713	540.604			2.3936	115.961				2.00422	156.695		1.39854	750.843		0.643596	1185.37
1.71258	5.86651	3.33756	31.438		1.78821	57.1612	1.55303	125.057		1.51205	188.313		1.80131	47.2688		2.17468	140.224			2.13006	329.339		1.74896	540.748			2.39159	115.333				1.9924	156.701		1.40659	748.563		0.645376	1204.96
1.69238	5.87052	3.35306	31.2967		1.78727	57.1243	1.53626	125.777		1.51139	188.575		1.8225	47.3127		2.18276	140.215			2.13383	329.646		1.76679	541.035			2.38646	114.735				1.98626	156.576		1.40463	746.339		0.645725	1198.13
1.72975	5.87174	3.36419	31.4587		1.77718	57.1961	1.55421	125.39		1.50874	188.757		1.80052	47.3566		2.17857	140.357			2.12348	329.582		1.75775	541.247			2.40016	114.221				1.99401	156.67		1.39976	744.303		0.654468	1186.13
1.71289	5.88874	3.35087	31.2897		1.82806	57.2765	1.55931	125.283		1.50864	188.929		1.81457	47.4005		2.20055	140.367			2.12059	329.297		1.76537	541.434			2.38594	113.64				2.00377	156.496		1.40104	742.113		0.646043	1187.55
1.7241	5.8723	3.36592	31.4832		1.77972	57.3871	1.57357	125.52		1.51049	189.077		1.82007	47.4444		2.17584	140.488			2.12392	328.232		1.75145	541.54			2.40077	113.151				1.9922	156.614		1.42092	739.923		0.647105	1215.68
1.7443	5.89488	3.36054	31.381		1.77967	57.4176	1.55274	125.664		1.50841	189.388		1.81161	47.4882		2.18264	140.494			2.15537	327.357		1.78488	541.55			2.38578	112.652				2.02385	156.365		1.41251	738.027		0.639396	1191.67
1.72228	5.91388	3.38316	31.373		1.77071	57.4718	1.55695	125.8		1.52439	189.242		1.80918	47.5321		2.17573	140.352			2.12999	327.619		1.75815	541.849			2.39175	112.098				2.00855	156.44		1.40764	736.17		0.653925	1192.06
1.72975	5.90554	3.38015	31.4199		1.82035	57.4467	1.55203	126.292		1.50656	189.738		1.83533	47.576		2.22538	140.519			2.13639	327.083		1.76273	541.951			2.39581	111.655				2.00483	156.547		1.40145	734.282		0.655901	1193.07
1.71521	5.93083	3.37668	31.4444		1.80306	57.6147	1.57423	126.342		1.52321	189.85		1.81061	47.6199		2.19125	140.632			2.14239	326.799		1.77446	541.354			2.40532	111.118				2.01565	156.473		1.42757	732.002		0.65516	1194.06
1.73056	5.93529	3.39009	31.5454		1.81041	57.5543	1.56597	126.492		1.51134	190.184		1.8281	47.6638		2.19073	140.706			2.14462	326.35		1.79783	541.257			2.41781	110.689				2.00885	155.873		1.41569	729.976		0.658915	1195.79
1.7291	5.94092	3.33518	31.4764		1.81698	57.6648	1.57055	126.791		1.53096	190.467		1.82112	47.7077		2.1902	140.85			2.14023	326.048		1.77416	541.351			2.39568	110.255				2.02083	155.218		1.41906	727.649		0.65595	1198.06
1.72834	5.91461	3.42503	31.5069		1.79933	57.7433	1.57834	127.096		1.51323	190.569		1.83032	47.7516		2.21427	140.782			2.13449	325.564		1.77401	541.389			2.40769	109.727				2.01771	154.635		1.43312	725.284		0.651429	1199.03
1.73278	5.95339	3.38489	31.6222		1.8088	57.7868	1.5551	127.167		1.51332	190.708		1.82509	47.7955		2.20497	141.015			2.16019	325.118		1.78112	541.423			2.4084	109.315				2.02747	154.501		1.41933	722.865		0.667292	1200.17
1.72829	5.96105	3.39228	31.492		1.79178	57.8516	1.57069	127.324		1.5128	191.047		1.84553	47.8393		2.18608	141.033			2.13917	325.098		1.79626	541.486			2.40649	108.847				2.01539	154.516		1.4166	720.534		0.661016	1201.54
1.72905	5.94578	3.40897	31.6499		1.84219	57.8466	1.57673	127.377		1.5163	191.285		1.8291	47.8832		2.22706	141.147			2.1467	324.64		1.78244	541.63			2.40941	108.381				2.03527	154.323		1.40532	718.254		0.659014	1202.59
1.74101	5.98618	3.40207	31.565		1.80596	57.9554	1.58859	127.468		1.52122	191.459		1.84104	47.9271		2.2009	141.252			2.1414	324.598		1.78793	541.314			2.40873	107.837				2.01962	154.206		1.43953	715.473		0.653826	1204.08
1.74268	5.98862	3.42563	31.6113		1.81486	57.8461	1.57673	127.723		1.52741	191.488		1.83613	47.971		2.20607	141.206			2.16034	324.111		1.77446	541.415			2.40405	107.417				2.03552	153.886		1.42497	712.995		0.66828	1205.23
1.73521	5.99229	3.41463	31.6696		1.82133	58.1072	1.58117	127.915		1.53583	191.349		1.83148	48.0149		2.2141	141.475			2.14063	323.533		1.80576	541.418			2.40545	106.88				2.03547	153.815		1.43471	710.315		0.662325	1206.43
1.7295	5.99442	3.41389	31.6558		1.82143	58.0966	1.56871	128.19		1.53039	191.556		1.83227	48.0588		2.23474	141.496			2.14995	322.922		1.79479	541.545			2.40792	106.326				2.03899	153.623		1.43617	707.776		0.668675	1207.06
1.75096	6.00194	3.41774	31.7215		1.82423	58.1444	1.59416	128.46		1.53299	191.619		1.84416	48.1027		2.22154	141.597			2.14169	322.848		1.80093	541.392			2.43044	105.764				2.0558	153.551		1.42984	705.26		0.67379	1208.67
1.76025	6.00999	3.42343	31.6259		1.81631	58.2268	1.58113	128.45		1.52566	191.861		1.8216	48.1466		2.19474	141.777			2.16538	322.191		1.7927	541.414			2.40788	105.337				2.03889	153.294		1.43385	702.693		0.671838	1210.69
1.75116	6.0096	3.42618	31.711		1.83639	58.2363	1.58509	128.443		1.55337	191.785		1.83872	48.1905		2.25712	141.771			2.1482	321.504		1.82146	541.242			2.41262	104.809				2.0403	153.357		1.4272	700.188		0.668132	1212.64
1.75056	6.0351	3.43562	31.7614		1.82645	58.3204	1.59605	128.575		1.54023	191.85		1.82398	48.2343		2.22235	141.857			2.15749	320.868		1.80093	541.61			2.41762	104.32				2.04337	153.263		1.44586	697.377		0.668156	1213.48
1.74399	6.02949	3.42957	31.7389		1.8321	58.2565	1.58259	128.795		1.54264	191.81		1.85335	48.2782		2.23084	141.84			2.1584	320.841		1.8079	541.47			2.42791	103.734				2.05771	153.113		1.43612	694.644		0.679102	1214.67
1.75753	6.04092	3.44351	31.719		1.85011	58.4054	1.59412	128.901		1.54756	192.061		1.83692	48.3221		2.24555	142.026			2.15628	320.215		1.77716	541.633			2.41983	103.299				2.03783	153.122		1.43999	691.538		0.669071	1216.55
1.73536	6.04838	3.46395	31.7843		1.82542	58.4795	1.59719	129.007		1.55001	191.837		1.83565	48.366		2.22799	142.076			2.16048	319.696		1.82771	541.484			2.42229	102.69				2.0489	153.097		1.44691	688.647		0.672159	1217.56
1.76687	6.0781	3.46157	31.955		1.83629	58.395	1.59525	129.307		1.5563	191.781		1.83132	48.4099		2.2366	142.154			2.16315	319.226		1.81557	541.437			2.42301	102.254				2.04996	153.013		1.44358	685.648		0.670331	1219.22
1.76495	6.05731	3.45717	31.7449		1.83903	58.5237	1.58684	129.541		1.5581	191.846		1.85504	48.4538		2.24241	142.23			2.16721	319.088		1.80952	541.312			2.41473	101.815				2.06048	152.921		1.4404	682.359		0.666748	1220.75
1.76121	6.06732	3.44387	31.7655		1.86465	58.6394	1.59341	129.699		1.56807	192.179		1.84918	48.4977		2.24474	142.318			2.15346	319.25		1.8145	541.393			2.42242	101.38				2.05062	152.795		1.43849	678.915		0.673518	1221.73
1.7651	6.08248	3.45543	31.7948		1.84276	58.6874	1.59785	129.968		1.5476	192.26		1.85224	48.5416		2.23043	142.497			2.15873	318.77		1.82431	541.321			2.41132	101.07				2.05273	152.65		1.46338	675.166		0.675149	1223.02
1.76041	6.08202	3.48522	31.9067		1.84105	58.5578	1.5901	130.363		1.56519	192.263		1.8889	48.5855		2.24427	142.386			2.16352	316.162		1.81328	541.377			2.41019	100.584				2.06491	152.657		1.44845	671.486		0.674581	1224.9
1.75697	6.09223	3.47119	31.8548		1.85492	58.7274	1.59279	130.586		1.54722	192.564		1.85509	48.6293		2.23793	142.689			2.18363	315.299		1.821	541.228			2.42457	100.069				2.05615	152.51		1.44868	667.361		0.67547	1225.98
1.76394	6.09583	3.47908	31.8664		1.84224	58.7007	1.59397	130.839		1.56949	192.621		1.86186	48.6732		2.23602	142.787			2.16783	315.023		1.81704	541.381			2.41918	99.6045				2.05338	152.309		1.45805	663.379		0.670701	1227.37
1.77071	6.10014	3.48183	31.8932		1.84643	58.7614	1.59166	131.219		1.56519	192.674		1.89059	48.7171		2.24759	142.781			2.16714	314.42		1.83172	541.281			2.42603	99.2714				2.06601	152.067		1.44818	659.221		0.677645	1228.75
1.77737	6.10976	3.47248	31.8762		1.83297	58.8412	1.58897	131.481		1.5807	192.602		1.86217	48.761		2.26131	142.945			2.1852	314.093		1.81872	541.554			2.42067	98.9152				2.06727	151.989		1.45205	654.818		0.678114	1229.9
1.78182	6.10587	3.50686	31.948		1.85854	58.8619	1.59355	131.248		1.55129	192.908		1.86751	48.8049		2.2516	143.01			2.17361	313.461		1.82334	541.366			2.43135	98.4133				2.05781	151.934		1.45664	650.37		0.687281	1231.42
1.78399	6.12828	3.48254	31.951		1.84679	58.9193	1.58916	131.784		1.59119	192.895		1.858	48.8488		2.25712	143.176			2.1746	313.658		1.79946	541.469			2.42171	98.136				2.06073	151.755		1.47089	645.876		0.673815	1233.31
1.77879	6.1312	3.50531	31.9457		1.85171	58.8407	1.5927	131.906		1.56127	193.077		1.88336	48.8927		2.23392	143.309			2.17829	313.499		1.83955	541.182			2.43661	97.7109				2.0553	151.633		1.46297	641.447		0.681771	1235.16
1.77404	6.13397	3.5265	32.0396		1.86465	58.9807	1.58032	132.611		1.56963	193.102		1.87585	48.9366		2.2827	143.326			2.17928	312.637		1.82669	541.526			2.42885	97.3917				2.07401	151.453		1.46069	636.723		0.675544	1236.75
1.76379	6.15243	3.50309	32.0312		1.853	58.9982	1.60772	131.819		1.59583	193.383		1.86862	48.9805		2.25904	143.438			2.17072	312.203		1.83843	541.342			2.43174	97.0051				2.06833	151.336		1.46006	631.932		0.692445	1237.67
1.78631	6.16846	3.49904	32.0223		1.86455	59.0333	1.59024	131.935		1.56231	193.878		1.8926	49.0243		2.25224	143.447			2.17789	311.883		1.81608	541.485			2.43083	96.5814				2.0716	151.189		1.45423	626.921		0.681375	1239.24
1.78944	6.17903	3.49738	32.1241		1.86651	59.0829	1.61216	132.091		1.57583	194.222		1.87395	49.0682		2.25102	143.6			2.17156	311.205		1.84473	540.998			2.43171	96.2613				2.05016	150.998		1.47403	621.739		0.685873	1240.57
1.77783	6.15881	3.55544	32.0897		1.85999	59.0728	1.60451	132.242		1.58216	193.877		1.88299	49.1121		2.26171	143.616			2.18012	310.606		1.83833	540.966			2.43479	95.8389				2.07115	150.861		1.47262	616.817		0.690295	1241.84
1.78591	6.19533	3.5394	32.1067		1.87293	59.2153	1.60654	132.392		1.58273	194.035		1.87374	49.156		2.26166	143.718			2.17884	310.197		1.82598	540.989			2.4441	95.4912				2.07739	150.785		1.47412	612.054		0.695138	1243.73
1.77848	6.17612	3.53664	32.081		1.87215	59.1122	1.6106	132.8		1.57843	194.126		1.89709	49.1999		2.2609	143.776			2.18125	309.451		1.85286	540.837			2.43557	95.101				2.07205	150.655		1.4738	607.317		0.683599	1245.7
1.7852	6.193	3.55037	32.1208		1.86589	59.1958	1.61202	132.661		1.57734	194.299		1.89123	49.2438		2.28322	143.912			2.18162	309.106		1.84997	540.577			2.43963	94.7753				2.09419	150.568		1.47557	602.626		0.682512	1247.89
1.80116	6.20745	3.51517	32.1229		1.87003	59.2497	1.61221	133.097		1.58268	194.469		1.87855	49.2877		2.272	143.923			2.19405	308.608		1.83508	540.592			2.42272	94.3535				2.08196	150.231		1.47093	598.283		0.688862	1248.04
1.78823	6.21852	3.52972	32.0774		1.87159	59.2289	1.61868	133.076		1.60358	194.59		1.89709	49.3316		2.2684	143.984			2.18776	308.507		1.8335	540.358			2.46114	93.8812				2.08594	150.049		1.48476	593.761		0.685007	1249.05
1.78343	6.22999	3.53267	32.1874		1.86222	59.3025	1.614	133.685		1.58216	194.799		1.89102	49.3755		2.28747	143.994			2.18966	307.804		1.86008	540.307			2.43628	93.6069				2.07281	150.13		1.48263	589.366		0.691135	1250.49
1.77242	6.23582	3.5758	32.1485		1.87971	59.2995	1.60729	134.073		1.59228	194.888		1.90797	49.4193		2.27183	144.214			2.2007	305.64		1.86566	539.995			2.44248	93.1877				2.09273	149.935		1.47912	585.153		0.696546	1251.56
1.79762	6.23725	3.54419	32.2403		1.87966	59.4712	1.61495	134.262		1.59422	195.228		1.90945	49.4632		2.28142	144.059			2.18546	305.683		1.84509	539.88			2.45199	92.8633				2.0882	149.809		1.48081	581.032		0.686267	1253.51
1.79444	6.24825	3.55636	32.2178		1.88515	59.3443	1.60479	134.303		1.59621	195.163		1.89186	49.5071		2.28631	144.372			2.19295	305.508		1.85784	539.723			2.44556	92.5607				2.09253	149.462		1.48413	576.88		0.689208	1255.43
1.78894	6.2364	3.57239	32.3255		1.86118	59.5256	1.62718	134.049		1.59034	195.509		1.90116	49.551		2.27352	144.475			2.20019	304.981		1.86546	539.526			2.44936	92.196				2.11095	149.32		1.48599	572.759		0.693705	1257.15
1.80651	6.27444	3.54788	32.3206		1.87857	59.4266	1.6192	134.299		1.57928	195.711		1.9056	49.5949		2.28392	144.421			2.20674	304.166		1.85134	539.214			2.44427	91.8963				2.08725	149.101		1.47862	568.734		0.695088	1258.57
1.78374	6.27447	3.56953	32.3435		1.88634	59.4016	1.61825	134.167		1.60282	195.435		1.93185	49.6388		2.27439	144.61			2.1859	303.999		1.85657	539.122			2.45047	91.5498				2.09605	148.968		1.49828	564.519		0.69919	1260.04
1.81868	6.26489	3.55571	32.3835		1.87785	59.5617	1.61631	134.279		1.59502	195.423		1.89487	49.6827		2.27962	144.577			2.20191	303.494		1.85256	538.743			2.45585	91.2143				2.09439	148.906		1.48645	560.557		0.68901	1261.14
1.79939	6.29395	3.57986	32.3809		1.88608	59.5375	1.63403	134.176		1.60164	195.652		1.90734	49.7266		2.28828	144.661			2.20399	303.085		1.84875	538.528			2.44897	90.8518				2.1198	148.768		1.48727	556.732		0.696892	1262.39
1.80368	6.27563	3.56907	32.5318		1.89498	59.5654	1.63559	134.212		1.58022	196.427		1.89868	49.7705		2.28689	144.657			2.2097	302.424		1.85464	538.172			2.44449	90.5476				2.10345	148.622		1.49951	552.519		0.695558	1263.79
1.81101	6.31351	3.59497	32.4233		1.87842	59.5738	1.63615	134.43		1.62216	196.216		1.91389	49.8143		2.31753	144.781			2.20334	301.843		1.8615	537.813			2.44852	90.1688				2.10264	148.456		1.49409	548.868		0.696348	1265.53
1.8105	6.28405	3.60215	32.4627		1.90895	59.6415	1.64546	134.574		1.60027	196.356		1.91109	49.8582		2.29322	145.029			2.20999	301.044		1.8743	537.783			2.45744	89.8041				2.10491	148.34		1.49846	545.363		0.697164	1267.32
1.81166	6.32255	3.56917	32.4307		1.89431	59.6647	1.63256	134.796		1.6137	196.01		1.90354	49.9021		2.29142	145.168			2.20846	300.689		1.87049	537.408			2.45598	89.608				2.11593	148.209		1.49441	542.013		0.701933	1269.05
1.8107	6.30226	3.57645	32.4636		1.89674	59.585	1.6344	135.039		1.60055	196.07		1.94041	49.946		2.29898	145.153			2.21149	299.81		1.86053	536.972			2.46066	89.2168				2.11024	148.044		1.50447	538.586		0.697411	1271.08
1.81803	6.31761	3.58015	32.5087		1.89757	59.6786	1.62482	135.275		1.62481	196.014		1.92895	49.9899		2.2952	145.256			2.21324	299.62		1.87415	536.601			2.45598	88.9327				2.11749	148.122		1.49996	535.284		0.694256	1345.06
1.81202	6.33256	3.60933	32.5447		1.90119	59.6275	1.65665	135.278		1.61167	196.231		1.92256	50.0338		2.30718	145.176			2.20348	299.605		1.87527	536.371			2.45991	88.5961				2.11598	148.02		1.50829	531.706		0.699264	1326.84
1.83484	6.34967	3.62044	32.6065		1.91309	59.7024	1.65056	135.079		1.6198	196.074		1.94532	50.0777		2.31078	145.361			2.21913	298.857		1.90062	536.058			2.46426	88.2732				2.11211	147.548		1.50642	528.362		0.701908	1275.43
1.82732	6.36334	3.61998	32.4448		1.89058	59.7556	1.65023	135.067		1.62661	196.185		1.92752	50.1216		2.33695	145.4			2.20604	298.255		1.86643	535.735			2.45397	87.8926				2.12101	147.375		1.50347	525.103		0.691975	1277.32
1.82318	6.35349	3.62072	32.6061		1.92883	59.8055	1.64933	135.341		1.61876	196.412		1.93434	50.1654		2.3027	145.487			2.2105	297.509		1.88065	535.179			2.464	87.5119				2.11523	146.935		1.50975	521.884		0.710359	1278.49
1.83166	6.37598	3.61192	32.6241		1.90202	59.8768	1.65887	135.549		1.62713	196.635		1.92958	50.2093		2.31852	145.401			2.20531	297.24		1.87451	535.259			2.4678	87.2125				2.14064	146.683		1.49659	518.76		0.706281	1280.55
1.82131	6.37203	3.63156	32.5496		1.9163	59.8141	1.6498	135.717		1.61526	196.742		1.93286	50.2532		2.31433	145.545			2.22783	296.781		1.89534	534.92			2.46387	86.8714				2.12856	146.533		1.52576	515.371		0.705268	1281.88
1.82812	6.37686	3.63878	32.582		1.93794	59.8609	1.6456	136.092		1.64084	196.633		1.92292	50.2971		2.30741	145.678			2.20787	296.672		1.87938	534.531			2.46536	86.5853				2.12504	146.425		1.51279	512.243		0.70638	1283.48
1.8253	6.39219	3.62248	32.5995		1.90202	59.9183	1.65925	136.029		1.62197	197.021		1.90306	50.341		2.32282	145.664			2.22319	295.835		1.89285	534.083			2.45511	86.2179				2.12076	146.245		1.51712	508.987		0.715473	1285
1.82565	6.40217	3.6498	32.5932		1.91889	59.8938	1.64697	136.345		1.62859	197.081		1.95975	50.3849		2.30968	145.829			2.21888	295.604		1.88756	533.717			2.4799	85.8888				2.13943	145.991		1.52467	505.839		0.704922	1286.73
1.82636	6.39575	3.60071	32.6393		1.91035	59.9299	1.6567	136.227		1.63096	197.444		1.93671	50.4288		2.32043	145.789			2.2225	294.963		1.89752	533.352			2.4639	85.4951				2.12328	145.826		1.51807	502.701		0.710309	1287.56
1.80419	6.41302	3.67472	32.6664		1.9398	59.8915	1.65538	136.076		1.63847	197.438		1.92023	50.4727		2.32102	145.875			2.21924	294.382		1.88995	532.88			2.47033	85.0856				2.1344	145.539		1.53473	499.573		0.708604	1289.11
1.84484	6.42399	3.64804	32.7791		1.92329	60.0027	1.67389	136.219		1.63091	197.708		1.96175	50.5166		2.33462	145.897			2.22001	294.032		1.90596	532.447			2.47312	84.8074				2.14496	145.111		1.52026	496.439		0.714139	1290.7
1.83499	6.43683	3.66795	32.5661		1.91946	60.0024	1.6626	136.69		1.63337	197.698		1.9272	50.5604		2.32293	146.002			2.22392	293.68		1.90535	532.059			2.46656	84.4126				2.12645	144.842		1.54087	493.155		0.713571	1292.68
1.82575	6.42559	3.67611	32.7037		1.94777	60.1286	1.66095	137.243		1.6441	197.928		1.93476	50.6043		2.32363	146.1			2.2176	293.384		1.89991	531.76			2.47426	84.1349				2.13797	144.754		1.52299	490.285		0.716536	1294.39
1.8404	6.44479	3.65818	32.6949		1.91848	60.1872	1.65726	137.002		1.63067	198.255		1.94057	50.6482		2.33543	146.098			2.22542	292.59		1.89275	531.24			2.46965	83.8012				2.12816	144.571		1.52836	487.033		0.7153	1296.25
1.83621	6.44509	3.6741	32.711		1.92546	60.1163	1.67054	137.116		1.62878	198.797		1.95795	50.6921		2.35363	146.172			2.21888	292.288		1.91114	530.801			2.47705	83.5091				2.15528	144.827		1.53682	483.868		0.711989	1297.63
1.83343	6.44878	3.66032	32.8216		1.91284	60.2318	1.66421	137.356		1.63516	198.753		1.95214	50.736		2.32572	146.309			2.23584	291.432		1.90215	530.516			2.47228	83.2149				2.13812	144.214		1.52767	480.791		0.720785	1298.93
1.83878	6.46499	3.69141	32.8159		1.95284	60.1615	1.65807	137.629		1.64571	198.746		1.95552	50.7799		2.33776	146.378			2.22549	291.134		1.94498	529.983			2.47435	82.8937				2.14527	143.862		1.5375	477.543		0.711124	1301.12
1.84772	6.46005	3.67289	32.9041		1.94172	60.2863	1.67908	137.261		1.63488	198.817		1.95357	50.8238		2.34723	146.368			2.22615	290.933		1.91023	529.679			2.47546	82.5278				2.13963	143.765		1.51648	474.512		0.729013	1302.18
1.8459	6.48637	3.69123	32.7943		1.9266	60.2112	1.67162	137.484		1.64571	198.832		1.95489	50.8677		2.3559	146.408			2.22527	289.008		1.90448	528.996			2.47526	82.37				2.15015	143.609		1.55065	471.241		0.715349	1304.78
1.84469	6.46264	3.67522	32.9349		1.94648	60.3871	1.68546	137.372		1.63006	199.077		1.96027	50.9116		2.34224	146.589			2.23665	288.314		1.91271	528.597			2.47624	82.0329				2.14114	143.299		1.53181	468.269		0.719228	1306.01
1.85383	6.48424	3.69207	32.8238		1.93266	60.4063	1.68234	137.672		1.65739	198.707		1.9748	50.9554		2.34014	146.522			2.23306	287.545		1.93284	528.215			2.48003	81.6951				2.13661	143.181		1.5426	465.18		0.716486	1307.85
1.83883	6.50045	3.71357	32.9085		1.95155	60.3507	1.70175	137.748		1.65162	198.77		1.97047	50.9993		2.36543	146.789			2.23533	286.875		1.90586	528.389			2.48656	81.4803				2.16096	142.932		1.5375	462.467		0.732991	1308.45
1.84358	6.488	3.7158	32.9256		1.9411	60.3761	1.67597	137.619		1.65776	198.933		1.96397	51.0432		2.3563	146.854			2.24648	286.383		1.92471	527.524			2.48454	81.1151				2.15664	142.777		1.54897	459.47		0.719105	1310.73
1.84701	6.50378	3.71832	32.9295		1.95642	60.4958	1.69307	137.774		1.64467	199.491		1.99118	51.0871		2.34881	146.996			2.23847	285.787		1.92089	527.111			2.48562	80.9506				2.16177	142.517		1.54387	456.587		0.716313	1311.69
1.85661	6.50918	3.70166	32.8863		1.95569	60.5516	1.67323	138.368		1.64935	199.543		1.96545	51.131		2.34549	147.127			2.24019	285.364		1.93471	526.54			2.4811	80.5672				2.14476	142.583		1.54724	453.726		0.708901	1312.88
1.85378	6.53463	3.69235	32.9454		1.92588	60.8496	1.69717	138.25		1.65025	199.791		1.9598	51.1749		2.37439	147.038			2.23452	284.807		1.93019	526.091			2.49084	80.377				2.17596	142.456		1.55102	451		0.727234	1314.07
1.86645	6.51932	3.74029	32.9681		1.94327	61.0097	1.69609	138.107		1.65984	199.511		1.97449	51.2188		2.35433	147.191			2.2565	284.038		1.92847	525.012			2.49023	80.0977				2.1582	142.441		1.55015	448.624		0.722169	1316.12
1.86772	6.5364	3.71115	33.0291		1.91874	61.1276	1.69396	138.334		1.66731	199.785		1.98009	51.2627		2.33968	147.258			2.241	283.49		1.92084	524.427			2.48724	79.8068				2.16715	141.996		1.55275	446.215		0.725504	1317.64
1.86746	6.53638	3.72344	32.9016		1.922	61.0317	1.70232	138.644		1.65545	199.85		1.97924	51.3066		2.38299	147.283			2.24864	283.14		1.95895	523.83			2.4922	79.6268				2.16227	141.949		1.55079	444.079		0.71404	1319.92
1.87645	6.54714	3.73666	33.1049		1.92339	61.1538	1.68957	138.867		1.67261	200.056		1.98743	51.3504		2.35956	147.401			2.24206	282.59		1.93009	523.15			2.48805	79.3305				2.17817	141.704		1.55489	442.061		0.737167	1321.17
1.87337	6.55974	3.74131	33.0604		1.94011	61.1531	1.69311	138.965		1.64954	200.306	0	1.98357	51.3943		2.37549	147.309			2.25873	282.045		1.94096	522.172			2.49548	79.054				2.17772	141.603		1.55639	440.149		0.728569	1323.53
1.87272	6.5572	3.74019	33.1569		1.93473	61.1971	1.70535	138.98		1.66996	200.353	0	2.02742	51.4559		2.38101	147.457			2.25811	281.668		1.91962	521.715			2.49243	78.7447				2.16257	141.487		1.55698	438.286		0.730298	1324.75
1.87529	6.57447	3.77752	33.1006		1.93494	61.1598	1.70124	139.09		1.66821	200.649		2.00021	51.5396		2.36253	147.494			2.25569	280.919		1.95494	520.979			2.49191	78.5361				2.19	141.294		1.5623	436.744		0.725776	1326.13
1.86913	6.57887	3.76498	33.1526		1.93426	61.3093	1.71829	139.084		1.6614	200.747		1.99789	51.5967		2.3752	147.531			2.2618	280.437		1.93634	520.743			2.49652	78.2105				2.16147	141.229		1.56157	435.147		0.739267	1326.73
1.88494	6.56845	3.75403	33.1581		1.93214	61.2674	1.71271	139.507		1.67128	200.728		2.02261	51.6842		2.37735	147.616			2.25862	279.815		1.94269	520.014			2.48451	77.9541				2.17908	141.167		1.56408	433.712		0.73099	1328.53
1.88367	6.59668	3.7516	33.0809		1.92805	61.3463	1.70714	140.098		1.66897	200.937		1.99662	51.7462		2.40084	147.632			2.25288	279.434		1.92089	519.528			2.50957	77.755				2.1664	141.076		1.56062	432.293		0.73482	1330.01
1.88307	6.5785	3.77059	33.26		1.95067	61.3169	1.7103	140.113		1.67772	201.076		2.00809	51.8389		2.37311	147.733			2.25931	278.795		1.96728	518.828			2.50129	77.4089				2.19739	140.836		1.57541	430.689		0.728049	1331.67
1.88261	6.62419	3.75132	33.2299		1.94001	61.4574	1.70752	139.801		1.67455	201.227		1.98125	51.9237		2.37642	147.74			2.25599	278.046		1.9431	518.538			2.50392	77.2344				2.18139	140.691		1.56621	429.358		0.737142	1332.04
1.87973	6.62644	3.77003	33.2077		1.94223	61.5512	1.70884	140.313		1.67563	201.333		2.02626	52.0135		2.3938	147.772			2.25416	277.617		1.95255	517.87			2.49834	76.9594				2.18552	140.671		1.56794	427.864		0.730965	1334
1.89731	6.60662	3.77303	33.3872		1.9457	61.5261	1.71696	140.309		1.6746	201.481		2.01115	52.0864		2.37288	147.863			2.26367	276.911		1.94173	517.716			2.51022	76.811				2.18461	140.341		1.57404	426.557		0.73566	1335.88
1.87943	6.63479	3.78126	33.2686		1.9723	61.6547	1.71163	140.703		1.67374	201.649		2.04042	52.1499		2.38956	147.764			2.25906	276.642		1.96921	517.106			2.50162	76.5551				2.1828	140.327		1.56667	425.133		0.733192	1337.52
1.89372	6.62829	3.77527	33.3109		1.95119	61.6116	1.71318	141.243		1.67261	201.837		2.00386	52.2431		2.40979	147.857			2.26078	275.907		1.95585	516.763			2.50551	76.3071				2.18663	140.317		1.56776	423.745		0.731589	1369.38
1.88898	6.6374	3.75544	33.1796		1.96464	61.5816	1.71111	141.471		1.69275	201.89		2.0139	52.3153		2.39444	147.904			2.25646	275.63		1.95011	515.887			2.5108	76.0507				2.18733	140.133		1.56258	422.433		0.736041	1361.14
1.89706	6.63341	3.79904	33.3388		1.96056	61.7673	1.7197	141.279		1.6815	202.032		2.00888	52.391		2.39131	147.984			2.26374	275.284		1.94376	515.348			2.49876	75.7687				2.19563	140.091		1.58141	420.925		0.728667	1344.93
1.91155	6.67021	3.76797	33.3566		1.95838	61.7955	1.7206	141.53		1.68334	202.172		2.0345	52.5082		2.37386	147.973			2.26034	274.604		1.97882	514.646			2.51006	75.5309				2.18109	140.102		1.56926	419.484		0.742479	1344.48
1.89125	6.66169	3.77508	33.3308		1.94637	61.8536	1.7215	141.496		1.67616	202.37		2.0168	52.5694		2.42427	147.875			2.26206	274.096		1.96205	514.179			2.50253	75.3732				2.1985	140.012		1.57368	417.709		0.740676	1346.11
1.90105	6.66337	3.74252	33.4123		1.95885	61.8313	1.72811	141.67		1.69578	202.318		2.02742	52.6595		2.40322	147.952			2.27123	273.646		1.96881	513.236			2.52739	75.0619				2.19272	140.044		1.58587	416.062		0.734498	1348.14
1.90377	6.67074	3.81812	33.353		1.96868	61.902	1.73978	142.107		1.68036	202.637		2.00333	52.7346		2.38816	147.995			2.2678	273.026		1.95992	512.727			2.50947	74.86				2.19674	139.747		1.5851	414.537		0.73734	1349.78
1.90665	6.67582	3.80618	33.4478		1.9546	62.0773	1.71456	142.139		1.69795	202.336		2.04327	52.7962		2.41026	148.129			2.26447	272.278		1.99147	511.7			2.51509	74.522				2.19629	139.732		1.58123	413.11		0.746507	1351.67
1.90807	6.69229	3.81145	33.4477		1.96345	62.0891	1.72674	142.144		1.69242	202.403		2.02156	52.9108		2.40497	148.056			2.26952	271.295		1.96571	511.337			2.52145	74.3872				2.21068	139.677		1.58546	411.532		0.739267	1354
1.89953	6.68229	3.80882	33.4689		1.96263	62.1104	1.71578	142.259		1.66741	204.801		2.03292	52.9522		2.40468	148.139			2.28151	270.047		1.97394	510.408			2.5108	74.1233				2.20801	139.569		1.59675	409.948		0.737132	1351.39
1.92059	6.69402	3.82593	33.5764		1.97127	62.1123	1.75494	142.401		1.68831	203.47		2.03207	53.0534		2.39351	148.294			2.2829	269.609		1.96672	509.852			2.51317	73.8961				2.20665	139.549		1.58942	408.572		0.742774	1353.12
1.9016	6.72047	3.82706	33.4184		1.97588	62.2175	1.73246	142.481		1.69303	203.086		2.02779	53.1199		2.41532	148.262			2.28593	269.101		1.98618	509.011			2.49863	73.6498				2.2069	139.317		1.58979	407.005		0.749373	1357.8
1.90812	6.70671	3.8028	33.6176		1.96247	62.2168	1.72532	142.855		1.69436	202.896		2.04264	53.2058		2.41723	148.289			2.27745	268.572		1.96825	508.472			2.53248	73.3858				2.2148	139.314		1.5927	405.614		0.744456	1359.63
1.9162	6.724	3.81747	33.5598		1.97593	62.274	1.73113	142.885		1.71053	203.172		2.04681	53.2966		2.40625	148.316			2.28209	267.897		1.97999	507.757			2.51606	73.2404				2.21345	139.39		1.58396	404.165		0.741269	1361.47
1.91039	6.7412	3.83543	33.5188		1.9721	62.4466	1.74355	143.1		1.6971	203.495		2.05257	53.3481		2.42886	148.345			2.2856	267.289		1.97389	507.092			2.51911	72.8911				2.21465	139.402		1.59907	402.686		0.744382	1362.69
1.91983	6.72924	3.82725	33.6083		1.98157	62.3834	1.72986	142.944		1.69355	203.712		2.03947	53.4481		2.40439	148.456			2.28615	266.981		1.99543	506.356			2.52976	72.6573				2.20982	139.25		1.59302	401.4		0.756167	1363.65
1.89877	6.74132	3.86956	33.5698		1.97707	62.4529	1.74634	143.033		1.6944	203.86		2.03841	53.4768		2.42671	148.306			2.28301	266.435		1.98105	505.755			2.51658	72.4908				2.21878	138.986		1.61463	400.067		0.742726	1365.26
1.92892	6.73667	3.84069	33.702		1.97515	62.5419	1.74478	143.237		1.69322	203.971		2.06461	53.6095		2.43502	148.527			2.28948	265.675		1.99076	505.238			2.51898	72.3223				2.21495	138.586		1.59547	398.952		0.74794	1367.37
1.92539	6.74391	3.86571	33.5519		1.96749	62.5386	1.74634	143.522		1.69984	204.231		2.03778	53.6936		2.40648	148.594			2.28502	265.37		1.98176	504.697			2.52515	72.0511				2.22673	138.487		1.5983	397.63		0.743863	1368.48
1.92089	6.76142	3.85301	33.7364		2.00719	62.2536	1.74488	143.686		1.69786	204.55		2.04818	53.7334		2.41607	148.519			2.28542	263.952		2.00575	504.147			2.5305	71.8047				2.21818	138.405		1.6058	396.222		0.75466	1369.71
1.92943	6.76881	3.83947	33.6922		2.02608	62.3954	1.75239	143.771		1.71445	204.683		2.0494	53.8437		2.43026	148.498			2.29262	263.117		1.99005	503.656			2.5318	71.5529				2.22361	138.213		1.59807	394.796		0.747248	1371.24
1.91705	6.76035	3.84944	33.6539		2.01769	62.4543	1.74866	144.027		1.7014	204.835		2.06223	53.9167		2.43747	148.532			2.2924	262.482		1.98944	502.97			2.52138	71.3254				2.21506	136.738		1.6068	393.343		0.751374	1372.82
1.93084	6.76822	3.8295	33.7789		2.02396	62.3586	1.7616	144.359		1.69819	205.183		2.06044	53.9756		2.42938	148.534			2.29668	261.849		1.98862	502.383			2.53592	71.0727				2.24127	135.087		1.5972	391.405		0.752757	1373.84
1.93074	6.79724	3.90557	33.7523		2.02106	62.4859	1.74941	144.282		1.70679	204.942		2.05061	54.0357		2.42834	148.506			2.29712	261.472		2.01103	501.226			2.52586	70.8868				2.21405	134.175		1.62323	389.316		0.751893	1375.35
1.95245	6.80674	3.86204	33.7515		2.01826	62.4962	1.75225	144.291		1.71355	204.88		2.08828	54.1424		2.44566	148.534			2.29401	260.884		2.00087	500.143			2.53329	70.6696				2.22784	133.095		1.6079	387.291		0.754438	1377.05
1.93367	6.79988	3.88724	33.7357		2.02013	62.561	1.7556	144.865		1.72121	204.526		2.05273	54.2237		2.42078	148.446			2.29771	260.623		2.00641	498.822			2.53962	70.5107				2.21712	132.574		1.61618	385.213		0.757156	1378.87
1.93938	6.79635	3.85762	33.8697		2.02758	62.6536	1.75546	144.722		1.72168	205.061		2.06641	54.3016		2.44183	148.384			2.28878	259.877		2.01159	497.546			2.53008	70.2431				2.22693	131.783		1.61923	383.317		0.759281	1380.86
1.95013	6.82035	3.85508	33.8261		2.04663	62.7206	1.76202	144.814		1.71034	205.114		2.07782	54.3863		2.45218	148.391			2.30783	259.217		2.00092	496.207			2.5369	70.0084				2.22376	131.303		1.61158	381.41		0.757255	1382.81
1.93766	6.83125	3.85396	33.8215		2.028	62.8429	1.7666	144.783		1.73488	205.332		2.05996	54.4648		2.44032	148.287			2.29635	258.862		2.01215	494.763			2.51505	69.8118				2.2306	130.766		1.61663	379.561		0.755253	1384.29
1.93655	6.83219	3.8635	33.9334		2.03281	62.8191	1.77926	144.993		1.7058	205.569		2.07248	54.5597		2.43787	148.425			2.30476	257.883		2.00763	493.626			2.5564	69.5737				2.23081	130.358		1.61791	377.815		0.76143	1385.57
1.94725	6.83206	3.87407	33.8603		2.05631	62.985	1.76939	145.233		1.72561	205.752		2.05912	54.6475		2.4263	148.391			2.29072	257.503		2.01413	492.68			2.53576	69.3743				2.21611	129.864		1.62842	376.055		0.759133	1387.52
1.95453	6.8475	3.85976	33.9659		2.02334	62.8657	1.77539	145.606		1.70783	205.666		2.09177	54.6897		2.46148	148.363			2.31895	257.018		2.02409	491.327			2.55105	69.1704				2.22265	129.544		1.62091	374.405		0.760022	1389.51
1.95089	6.84732	3.86163	33.9612		2.04973	63.0285	1.77015	146.046		1.7266	205.676		2.07534	54.7846		2.45473	148.308			2.30074	256.465		2.00707	490.282			2.56754	69.0604				2.22346	129.331		1.62086	372.727		0.759207	1391.39
1.95346	6.8654	3.88315	33.9601		2.02613	63.052	1.77969	146.184		1.72405	205.682		2.08363	54.851		2.45991	148.436			2.30769	256.078		2.02322	488.785			2.53946	68.8517				2.24922	128.971		1.62337	370.826		0.760887	1392.46
1.94675	6.85855	3.88464	34.0021		2.05775	63.1002	1.77005	146.293		1.73284	205.708		2.08992	54.9778		2.45747	148.57			2.29244	255.985		2.01403	487.278			2.54258	68.6069				2.22628	128.785		1.62956	369.175		0.763605	1393.2
1.95801	6.88942	3.86724	34.064		2.04109	63.0782	1.77397	146.2		1.72027	206.071		2.07576	55.031		2.43845	148.642			2.32122	255.097		2.01449	486.022			2.52846	68.3182				2.23005	128.364		1.62464	367.438		0.759256	1395.15
1.95528	6.88467	3.87585	34.0247		2.04839	63.1888	1.7701	146.579		1.7389	205.713		2.08073	55.0927		2.46037	148.593			2.30864	254.672		2.0281	484.984			2.55842	67.943				2.22401	128.207		1.63142	365.68		0.759083	1396.75
1.95483	6.87678	3.86761	33.9506		2.06081	63.331	1.78351	146.67		1.74291	205.971		2.08009	55.2047		2.4684	148.511			2.31189	253.746		2.02653	483.787			2.5505	67.8094				2.24283	128.049		1.6316	363.845		0.764568	1398.37
1.95644	6.89532	3.89849	34.0934		2.03519	63.4214	1.77553	146.99		1.73289	206.33		2.09018	55.2462		2.47177	148.435			2.30644	253.357		2.02871	482.506			2.5454	67.4923				2.22593	127.887		1.62669	362.391		0.763209	1399.82
1.95599	6.88267	3.8809	34.1		2.05393	63.4114	1.7751	146.926		1.7527	206.516		2.08395	55.3432		2.47002	148.514			2.30549	252.658		2.03374	480.981			2.54647	67.3174				2.2383	127.518		1.63711	360.576		0.76568	1401.44
1.95973	6.92435	3.91383	34.0908		2.0267	63.4828	1.79499	147.168		1.73261	206.501		2.09346	55.405		2.46688	148.617			2.31496	251.893		2.03755	479.858			2.55118	67.0474				2.23282	127.445		1.63979	359.011		0.764741	1403.56
1.96695	6.88841	3.8926	34.1917		2.06661	63.4741	1.776	147.209		1.74367	206.578		2.1018	55.5074		2.47537	148.643			2.31818	251.522		2.03308	478.557			2.55747	66.7935				2.23101	127.229		1.63893	357.391		0.767459	1404.84
1.9668	6.91344	3.89512	34.3089		2.06122	63.6158	1.79102	147.041		1.73941	206.423		2.09034	55.6024		2.45619	148.687			2.31884	251.117		2.03537	477.622			2.553	66.543				2.23297	127.025		1.64457	355.819		0.773216	1406.1
1.9672	6.90615	3.90008	34.1387		2.05926	63.6327	1.78408	147.054		1.74816	206.779		2.10175	55.6615		2.46828	148.678			2.3173	249.961		2.0438	476.191			2.5601	66.3021				2.2303	126.789		1.63502	354.476		0.771511	1407.79
1.9618	6.91924	3.90092	34.2149		2.06697	63.7052	1.81015	147.124		1.73734	206.761		2.0962	55.7539		2.4877	148.712			2.32176	249.529		2.04838	475.169			2.55932	66.1351				2.25697	126.672		1.64366	353.06		0.766619	1409.51
1.96821	6.94726	3.91935	34.1895		2.04119	63.7954	1.79508	147.404		1.74641	206.923		2.10635	55.8098		2.46752	148.682			2.30608	248.993		2.04406	473.844			2.56832	65.83				2.22844	126.676		1.65053	351.791		0.770128	1411.25
1.99048	6.94165	3.89522	34.2182		2.06681	63.7552	1.79461	147.75		1.73998	207.321		2.10656	55.9133		2.48252	148.757			2.33635	247.516		2.0214	472.912			2.57237	65.6637				2.22975	126.363		1.64607	350.314		0.76951	1413.15
1.98523	6.95748	3.92507	34.2515		2.05822	63.8224	1.78134	147.946		1.76428	207.295		2.08268	55.977		2.45747	148.73			2.329	247.085		2.04025	471.588			2.55306	65.4488				2.23126	126.361		1.64562	348.968		0.771165	1414.55
1.98912	6.95629	3.89482	34.2358		2.0899	63.9307	1.81709	147.855		1.74717	207.345		2.11924	56.0609		2.51927	148.708			2.32966	246.045		2.06321	470.623			2.56442	65.201							1.64585	347.451		0.775218	1415.68
1.9722	6.96296	3.89845	34.3135		2.06635	64.0554	1.80037	147.902		1.75577	207.37		2.11448	56.1378		2.46322	148.863			2.33738	244.07		2.03709	469.417			2.55202	65.0136							1.65736	346.224		0.773636	1417.1
1.9826	6.98148	3.89789	34.1835		2.06516	64.1332	1.80122	148.121		1.7562	207.562		2.12299	56.2347		2.4763	148.835			2.33551	243.293		2.04893	467.975			2.56556	64.7462							1.65454	345.066		0.765409	1418.79
1.96356	6.97037	3.91949	34.347		2.06671	64.1066	1.83273	148.094		1.76499	207.976		2.11961	56.2913		2.48718	148.739			2.33548	242.763		2.04553	466.655			2.56293	64.555							1.64626	343.949		0.781172	1420.46
2.01583	6.98547	3.92368	34.2703		2.07975	64.219	1.81431	148.183		1.75507	208.193		2.0952	56.3736		2.48531	148.793			2.34586	242.398		2.07139	465.392			2.56562	64.3409							1.66687	342.821		0.774106	1422.59
1.98068	6.99178	3.92237	34.3772		2.07587	64.2948	1.8101	148.328		1.75823	207.874		2.12574	56.4599		2.48619	148.704			2.34743	242.231		2.0531	464.164			2.56322	64.1734							1.65376	341.784		0.778133	1423.83
1.98821	6.99981	3.93047	34.2879		2.08576	64.3199	1.81398	148.601		1.76755	208.378		2.10629	56.5242		2.48729	148.674			2.33957	241.929		2.05574	462.539			2.56497	64.013							1.65804	340.587		0.769362	1426.24
1.97114	6.99355	3.93298	34.4138		2.0723	64.4276	1.83438	148.762		1.7587	208.644		2.14047	56.5954		2.49712	148.729			2.33712	241.294		2.04395	461.127			2.57578	63.7409							1.65267	339.436		0.785496	1427.64
2.01846	7.00739	3.94751	34.4169		2.07111	64.418	1.81209	149.097		1.75072	208.88		2.11792	56.6835		2.49508	148.55			2.33368	240.653		2.06484	459.686			2.59532	63.5477							1.68379	338.256		0.774872	1429.65
1.99184	7.0304	3.92982	34.4216		2.07908	64.6002	1.81676	149.351		1.75483	208.809		2.11918	56.756		2.4931	148.619			2.3599	240.119		2.05615	458.424			2.56221	63.4191							1.66236	337.207		0.776478	1430.58
2.00038	7.0178	3.9247	34.548		2.0885	64.446	1.80089	149.799		1.77691	208.99		2.13419	56.8292		2.48741	148.547			2.3444	239.826		2.06895	456.929			2.57344	63.2018							1.67365	336.246		0.773093	1432.39
2.00119	7.03337	3.94239	34.4473		2.07644	64.761	1.81638	149.832		1.7588	209.275		2.126	56.9066		2.50781	148.575			2.34297	239.57		2.06479	455.6			2.57198	63.0835							1.66891	335.425		0.785397	1433.74
1.9827	7.04102	3.94155	34.4793		2.08327	64.7502	1.81587	150.004		1.75185	209.606		2.12796	56.9825		2.51869	148.563			2.34352	239.487		2.07571	454.509			2.58938	62.8655							1.67014	334.548		0.7809	1435.77
2.00482	7.0498	3.94425	34.4965		2.08969	64.6859	1.81634	149.999		1.75904	209.131		2.11332	57.0644		2.50212	148.715			2.3527	238.783		2.07612	453.397			2.57215	62.8217							1.6721	333.836		0.783643	1437.63
2.00285	7.05862	3.93671	34.5318		2.10206	64.7891	1.83258	150.149		1.77161	209.043		2.12922	57.152		2.50531	148.617			2.35237	238.514		2.07475	451.935			2.58529	62.5399							1.67752	332.947		0.779566	1440.24
2.0126	7.06025	3.94499	34.6173		2.09947	64.8587	1.82182	150.293		1.77062	209.344		2.1325	57.2341		2.52648	148.518			2.34228	238.232		2.07693	450.578			2.57692	62.4968							1.6807	332.277		0.78179	1440.06
2.0077	7.07407	3.95831	34.55		2.08524	65.011	1.82385	150.486		1.77052	209.162		2.12653	57.306		2.51293	148.555			2.35602	237.77		2.09019	449.258			2.57802	62.3324							1.68084	331.542		0.788115	1441.95
2.01007	7.06929	3.94776	34.6714		2.08529	64.9521	1.82271	150.334		1.77554	209.262		2.1503	57.3631		2.52723	148.565			2.34506	237.522		2.07947	447.691			2.58594	62.1567							1.67956	330.859		0.776675	1444.49
2.0023	7.09069	3.94943	34.6269		2.09657	65.0878	1.83551	150.537		1.77308	209.301		2.14634	57.4515		2.51438	148.558			2.35529	236.728		2.08684	446.164			2.58497	62.0385							1.67542	330.149		0.792019	1445.28
2.0077	7.0941	3.93331	34.6093		2.09554	65.1878	1.83414	150.92		1.7822	209.459		2.15014	57.5354		2.51398	148.668			2.34107	236.511		2.07215	444.863			2.58097	61.8232							1.68539	329.266		0.782753	1447.61
2.00901	7.08066	3.94239	34.6589		2.09813	65.2281	1.83759	151.154		1.78372	209.561		2.14761	57.5699		2.51194	148.582			2.36725	235.919		2.07764	443.274			2.58922	61.7407							1.6802	328.55		0.784879	1449.37
1.99831	7.10913	4.00185	34.6365		2.08695	65.3564	1.83117	151.398		1.79856	209.573		2.12088	57.6879		2.54607	148.601			2.36012	235.8		2.07901	442.093			2.58899	61.5677							1.68584	327.675		0.785916	1449.38
2.02967	7.11355	3.9598	34.7125		2.12323	65.2777	1.84482	151.743		1.78594	209.762		2.16377	57.7656		2.51026	148.624			2.36392	235.474		2.09207	440.781			2.59035	61.4745							1.69162	326.947		0.79911	1450.16
2.0173	7.12955	3.97666	34.5808		2.10444	65.3817	1.82522	152.454		1.78391	209.982		2.1521	57.8488		2.5309	148.601			2.36458	235.272		2.07241	439.327			2.58854	61.3376							1.69144	326.315		0.790512	1451.27
2.02497	7.12008	3.95239	34.8556		2.10428	65.3932	1.82654	152.354		1.791	209.948		2.14629	57.8919		2.52845	148.587			2.36922	235.06		2.09786	437.79			2.59142	61.2251							1.68402	325.641		0.791896	1452.43
2.01851	7.1392	3.9673	34.8126		2.12323	65.5447	1.82635	152.697		1.79331	210.207		2.13281	57.9879		2.54084	148.618			2.3565	235.07		2.08953	436.378			2.60282	61.1134							1.68334	324.947		0.786485	1454.43
2.02497	7.15401	3.96786	34.7661		2.11236	65.6213	1.82899	152.801		1.79426	210.395		2.15532	58.0712		2.52787	148.666			2.35979	234.476		2.09827	434.917			2.59561	60.9891							1.69249	324.203		0.805856	1456.15
2.02583	7.15464	3.94832	34.8479		2.11308	65.6081	1.8298	153.126		1.78712	210.539		2.16372	58.1179		2.54479	148.456			2.38107	233.944		2.11834	433.389			2.58944	60.8255							1.68848	323.512		0.791006	1457.6
2.0333	7.1624	3.96647	34.7897		2.10734	65.7347	1.82526	153.394		1.8048	210.597		2.17915	58.2198		2.54927	148.652			2.36593	233.503		2.10112	431.521			2.58805	60.6703							1.69785	322.702		0.794466	1459.12
2.02861	7.15816	3.95665	35.0177		2.13001	65.7356	1.87084	152.959		1.79733	210.569		2.17333	58.2878		2.52793	148.654			2.36535	233.426		2.09888	430.282			2.60061	60.4783							1.70363	322.174		0.78767	1461.47
2.03881	7.17973	3.97008	34.7838		2.12416	65.8018	1.83046	153.204		1.79639	210.498		2.17275	58.3702		2.54363	148.458			2.3682	233.064		2.10686	428.467			2.60009	60.3164							1.69785	321.505		0.800322	1462.67
2.01406	7.18231	4.01167	34.8208		2.13839	65.7724	1.84435	153.306		1.80712	210.378		2.16525	58.4712		2.54217	148.487			2.36783	232.793		2.09593	426.76			2.60934	60.1707							1.69913	320.938		0.795231	1464.31
2.04517	7.20286	3.97305	34.913		2.1312	66.0215	1.82073	154.097		1.80712	210.789		2.17212	58.5332		2.5527	148.485			2.36425	232.531		2.10274	424.925			2.62109	59.9577							1.70204	320.065		0.794812	1466.48
2.03154	7.21379	3.97295	34.8877		2.11055	66.0716	1.83471	154.508		1.80731	210.674		2.16847	58.6216		2.54589	148.362			2.3701	231.826		2.10736	423.391			2.60272	59.8737							1.7146	319.059		0.791253	1467.88
2.04951	7.17584	4.00704	34.9684		2.12939	66.0269	1.84883	153.609		1.80792	210.842		2.17983	58.6755		2.53212	148.385			2.3705	231.516		2.11844	421.754			2.60833	59.7623							1.71141	318.088		0.802273	1468.24
2.04275	7.2109	3.99398	34.9424		2.10905	66.2357	1.85096	153.783		1.79374	210.808		2.17413	58.7702		2.5684	148.377			2.3856	231.061		2.12865	420.021			2.60794	59.6095							1.709	317.167		0.800247	1469.97
2.0376	7.2116	3.98666	35.0162		2.12623	66.1646	1.85412	153.849		1.84163	210.526		2.1877	58.8449		2.54793	148.343			2.37339	230.687		2.10792	418.622			2.62888	59.3071							1.7186	316.401		0.803805	1472.56
2.05966	7.23046	3.99982	34.9499		2.12721	66.2763	1.84647	154.216		1.81175	210.627		2.18041	58.9249		2.55904	148.207			2.37533	230.309		2.11504	417.097			2.6009	59.3062							1.705	315.59		0.792538	1475.01
2.03032	7.24025	4.00639	34.9891		2.11386	66.2761	1.85455	154.324		1.82362	210.746		2.18506	59.005		2.55491	148.226			2.39094	230.008		2.12245	415.008			2.6096	58.9761							1.70459	314.848		0.809118	1475.04
2.05679	7.23567	4.00111	35.0482		2.12773	66.3863	1.86522	153.929		1.81298	210.972		2.19742	59.0756		2.54229	148.244			2.38824	229.237		2.10889	412.92			2.62287	58.8639							1.70718	314.104		0.796961	1476.74
2.06073	7.24998	4.01621	34.9731		2.13022	66.4395	1.87316	154.181		1.82215	211.19		2.18644	59.1745		2.55898	148.155			2.38476	229.07		2.11412	410.568			2.60619	58.7778							1.71974	313.387		0.798518	1478.8
2.06275	7.2315	4.0402	35.0997		2.14264	66.4154	1.85842	154.317		1.81525	211.533		2.18327	59.2136		2.55607	148.208			2.38908	228.404		2.12367	408.352			2.61242	58.5797							1.71961	312.745		0.806054	1479.63
2.05881	7.24862	4.00306	35.0681		2.1343	66.643	1.86829	154.789		1.79459	214.428		2.20487	59.2803		2.56898	148.063			2.39577	228.178		2.13216	406.358			2.62112	58.4045							1.71383	312.012		0.806078	1481.35
2.05739	7.25922	4.02399	35.1331		2.16023	66.598	1.84742	155.34		1.81889	211.999		2.18316	59.3748		2.56339	148.1			2.38586	227.974		2.15573	404.437			2.61934	58.2929							1.72015	311.295		0.798518	1483.39
2.06557	7.25411	3.98629	35.107		2.14057	66.7836	1.86947	155.351		1.82159	211.65		2.20059	59.4417		2.5706	147.996			2.38999	227.322		2.12525	402.294			2.61359	58.233							1.72134	310.502		0.802199	1484.57
2.06416	7.27938	4.05646	35.1334		2.14626	66.6986	1.86711	155.392		1.82693	211.672		2.22711	59.5418		2.57148	147.935			2.38648	226.741		2.13379	399.868			2.6157	58.014							1.72425	309.714		0.812799	1486.1
2.08138	7.27785	4.00568	35.1576		2.15925	66.8287	1.86938	155.501		1.82007	211.797		2.20155	59.6045		2.56648	147.844			2.41628	226.158		2.13084	397.83			2.62862	57.8755							1.71624	308.97		0.80556	1488.15
2.06492	7.29549	4.01591	35.0408		2.14445	66.9074	1.88827	155.753		1.83284	211.836		2.20028	59.6843		2.57799	147.741			2.39434	226.343		2.15355	395.267			2.62028	57.8135							1.74081	308.115		0.807338	1490.13
2.06921	7.25812	4.01232	35.1624		2.14999	66.8767	1.86909	155.875		1.83033	211.666		2.19209	59.7526		2.58543	147.88			2.40341	225.703		2.13063	393.235			2.61823	57.6234							1.73016	307.314		0.80719	1491.91
2.08572	7.28339	4.01434	35.1323		2.15273	67.015	1.87415	156.066		1.82877	211.938		2.21713	59.8405		2.5656	147.887			2.3916	225.644		2.13556	390.708			2.62567	57.4968							1.72989	306.514		0.814899	1493.23
2.07199	7.29521	4.0501	35.1448		2.16313	67.0412	1.86244	156.413		1.81894	213.009		2.20207	59.9212		2.57165	147.772			2.40487	225.449		2.13419	388.234			2.62557	57.3166							1.7363	305.748		0.808228	1495.17
2.0685	7.30824	3.98347	35.1923		2.16246	67.0792	1.86026	156.72		1.84012	212.635		2.20715	59.9644		2.56589	147.823			2.39961	225.383		2.16635	386.02			2.62479	57.2305							1.7338	304.83		0.805658	1496.87
2.08759	7.32414	4.04807	35.1757		2.16344	67.1022	1.87018	156.658		1.82527	212.874		2.21285	60.0701		2.60136	147.708			2.40191	224.6		2.1407	383.71			2.63164	56.9738							1.73116	303.923		0.804744	1498.9
2.08355	7.31562	4.03121	35.2776		2.15594	67.2132	1.88218	156.692		1.82707	212.916		2.18982	60.134		2.57752	147.753			2.41182	224.633		2.15289	381.427			2.64027	57.0309							1.73931	302.733		0.82204	1499.57
2.08274	7.33706	4.04346	35.1762		2.15454	67.2149	1.86891	157.006		1.83057	212.95		2.21407	60.204		2.58793	147.676			2.40162	224.482		2.15228	379.154			2.63349	56.8729							1.75009	301.554		0.809612	1501.45
2.06431	7.33568	4.05157	35.3009		2.15723	67.3089	1.88803	157.053		1.82669	213.258		2.1961	60.2854		2.59851	147.676			2.40114	224.352		2.16148	376.83			2.63245	56.6081							1.74227	300.473		0.812601	1503.17
2.09612	7.34776	4.03093	35.3069		2.15004	67.4517	1.88024	157.267		1.8405	213.107		2.22453	60.3519		2.59095	147.506			2.40239	223.792		2.15223	374.527			2.64553	56.548							1.74263	299.246		0.808376	1504.77
2.0789	7.35859	4.04254	35.2897		2.18927	67.3924	1.88624	157.363		1.84513	212.972		2.22395	60.4485		2.58636	147.554			2.42988	223.44		2.15767	371.872			2.6295	56.315							1.74859	298.173		0.821545	1505.6
2.09138	7.35171	4.07194	35.3279		2.17141	67.5421	1.88473	157.615		1.83345	213.034		2.20878	60.4641		2.59555	147.545			2.40356	223.187		2.14771	369.458			2.6406	56.2193							1.74481	297.02		0.813466	1507.82
2.08507	7.3759	4.08558	35.3477		2.17612	67.5226	1.89205	157.533		1.83951	213.064		2.22299	60.5669		2.60427	147.445			2.41482	222.869		2.17652	367.196			2.62417	56.1335							1.7465	295.916		0.819989	1509.59
2.08128	7.35709	4.07572	35.3081		2.19455	67.6677	1.89332	157.776		1.84239	213.176		2.21496	60.6473		2.60537	147.45			2.39862	222.797		2.15543	364.671			2.64582	55.8923							1.7561	294.781		0.806671	1511.43
2.10688	7.38404	4.0583	35.2913		2.1768	67.6697	1.89314	157.547		1.84925	213.454		2.2287	60.7207		2.57462	147.39			2.42133	222.505		2.16564	362.559			2.63654	55.8122							1.76429	293.743		0.818976	1512.02
2.0835	7.38433	4.08567	35.3647		2.18042	67.7362	1.91415	157.602		1.85743	213.438		2.22564	60.8331		2.63177	147.343			2.41639	222.268		2.16986	360.289			2.64553	55.5851							1.75464	292.737		0.815616	1514.24
2.10648	7.39349	4.07157	35.3614		2.17074	67.8974	1.89172	157.964		1.85743	213.425		2.23351	60.8918		2.6088	147.287			2.41478	221.951		2.18221	358.172			2.64569	55.5248							1.75191	291.603		0.82456	1515.38
2.10436	7.41452	4.07748	35.3498		2.19165	67.8054	1.8997	158.146		1.85482	213.503		2.2241	60.9677		2.61159	147.156			2.42524	221.676		2.16971	356.231			2.6416	55.3948							1.76229	290.363		0.820879	1516.81
2.09355	7.37759	4.06345	35.4087		2.193	67.9766	1.89602	158.448		1.85062	213.665		2.23224	61.0373		2.61386	147.169			2.41167	221.502		2.17906	353.786			2.64936	55.2849							1.76443	289.144		0.827698	1518.1
2.11324	7.42246	4.06253	35.4536		2.18813	67.9428	1.91533	158.51		1.86456	213.697		2.26235	61.1182		2.60491	147.105			2.42016	221.204		2.15843	351.66			2.63602	55.17							1.76197	287.878		0.822781	1520.31
2.09754	7.42329	4.07427	35.4351		2.18896	67.9893	1.90844	158.425		1.85468	213.826		2.22902	61.2093		2.61775	147.118			2.41208	221.216		2.2009	349.422			2.65095	55.0262							1.75637	286.557		0.823226	1522.15
2.09996	7.41214	4.0717	35.5655		2.18766	68.1366	1.90343	158.82		1.84589	213.999		2.24582	61.2601		2.59485	147.116			2.41928	221.124		2.17382	347.49			2.64602	54.8696							1.77703	285.354		0.827723	1523.5
2.11531	7.43241	4.1014	35.5246		2.18854	68.044	1.91888	158.88		1.87832	213.991		2.25881	61.3561		2.6302	147.025			2.4124	220.973		2.18271	344.996			2.65611	54.8023							1.76538	284.152		0.817666	1525.26
2.11723	7.43256	4.05749	35.5555		2.19077	68.2175	1.91548	158.986		1.86456	214.166		2.2455	61.4338		2.61183	147.012			2.42319	220.56		2.17545	342.63			2.64449	54.7606							1.76957	282.984		0.819025	1526.82
2.10335	7.45983	4.09911	35.5069		2.18699	68.2275	1.91222	159.196		1.85823	214.304		2.24185	61.5039		2.64194	146.932			2.41767	220.393		2.19933	340.44			2.64903	54.6647							1.78049	281.835		0.824338	1527.72
2.10198	7.4348	4.12111	35.5818		2.19626	68.288	1.91935	159.445		1.84858	214.608		2.23631	61.5733		2.61665	146.925			2.43866	220.126		2.18754	338.566											1.78126	280.759		0.825499	1529
2.12733	7.47247	4.07986	35.5853		2.18772	68.3468	1.91453	159.62		1.87955	214.843		2.26674	61.6389		2.62177	146.932			2.42502	219.62		2.18759	336.356											1.77717	279.8		0.825672	1530.49
2.11673	7.46331	4.09141	35.508		2.21266	68.3907	1.90674	159.946		1.8561	215.016		2.24814	61.7216		2.62927	146.846			2.42897	219.454		2.17032	334.312											1.76374	278.607		0.829329	1532.32
2.11329	7.45385	4.08307	35.6596		2.1976	68.4989	1.92001	159.948		1.87028	215.165		2.25305	61.7855		2.62002	146.969			2.42553	219.39		2.22042	332.415											1.7718	277.586		0.826883	1533.58
2.13016	7.48186	4.12643	35.5974		2.20568	68.4993	1.90343	160.028		1.87506	215.267		2.26716	61.8845		2.63118	146.849			2.43058	218.756		2.18769	330.62											1.77562	276.483		0.825301	1535.35
2.13834	7.46446	4.1025	35.7235		2.21981	68.6116	1.94164	160.137		1.85709	215.666		2.25443	61.9685		2.61903	146.938			2.43127	218.451		2.1942	328.689											1.77589	275.4		0.825079	1537.31
2.12602	7.49308	4.11708	35.6219		2.19315	68.6245	1.89753	161.565		1.86679	215.951		2.26034	62.0105		2.60787	146.813			2.42889	218.632		2.19161	326.683														0.834048	1538.57
2.10734	7.50206	4.11002	35.6536		2.19807	68.6635	1.91784	160.951		1.86589	215.648		2.24936	62.1065		2.67107	146.753			2.42765	218.598		2.22224	324.297														0.823127	1540.56
2.16556	7.50189	4.10214	35.6898		2.18301	68.702	1.92832	160.721		1.88513	215.756		2.26378	62.162		2.63357	146.912			2.43134	218.113		2.19547	322.489														0.844179	1541.15
2.13971	7.5203	4.10819	35.7816		2.22157	68.7481	1.93272	160.617		1.87194	215.851		2.26172	62.2119		2.63438	146.737			2.43299	218.054		2.21193	320.287														0.827377	1544.06
2.13885	7.51704	4.09387	35.7551		2.21836	68.7182	1.93819	160.947		1.87227	216.144		2.27947	62.2586		2.65973	146.797			2.41368	218.145		2.19557	318.432														0.832937	1545.02
2.14683	7.52189	4.10326	35.7318		2.21913	68.8375	1.92776	160.872		1.87047	215.871		2.2576	62.349		2.64659	146.763			2.43197	217.902		2.22484	316.363														0.832269	1546.71
2.13031	7.53437	4.10874	35.8154		2.224	68.8545	1.94934	161.328		1.8996	216.041		2.25569	62.4336		2.63706	146.669			2.4395	217.629		2.20853	314.56														0.838446	1548.4
2.13486	7.5449	4.11184	35.6783		2.20744	68.957	1.93191	161.717		1.8727	216.203		2.27017	62.4916		2.65869	146.649			2.43453	217.321		2.22194	312.392														0.829205	1550.7
2.14238	7.55559	4.14559	35.8226		2.22788	69.0218	1.93314	161.928		1.884	216.174		2.28058	62.5912		2.66467	146.631			2.43178	217.093		2.20553	310.705														0.833677	1552.17
2.15895	7.55436	4.0904	35.8846		2.21411	69.157	1.9406	161.414		1.8622	216.745		2.29157	62.6414		2.65903	146.716			2.44177	216.554		2.23957	309.232														0.838323	1553.78
2.14991	7.56714	4.12178	35.7585		2.23932	69.2045	1.96521	161.369		1.8857	216.863		2.26806	62.7326		2.66124	146.553			2.43599	216.211		2.21157	307.385														0.840472	1555.48
2.14263	7.54895	4.1268	35.8477		2.22912	69.3226	1.94887	161.706		1.88371	216.961		2.25955	62.8153		2.64182	146.578			2.44188	215.846		2.22671	305.562														0.835185	1557.46
2.15783	7.57062	4.12324	35.9472		2.23114	69.2198	1.95454	161.6		1.883	217.081		2.30667	62.8965		2.65025	146.541			2.4456	215.518		2.21208	304.224														0.839854	1559.6
2.1497	7.57741	4.13364	35.9296		2.24874	69.2396	1.96356	161.608		1.87506	217.055		2.27889	62.9806		2.66851	146.337			2.44487	215.016		2.23698	302.235														0.839607	1561.72
2.15678	7.57574	4.15006	35.8725		2.24263	69.3562	1.96431	162.101		1.87676	217.277		2.2885	63.0279		2.6856	146.455			2.44458	214.411		2.22478	300.479														0.83726	1562.58
2.1588	7.59993	4.13145	35.932		2.2342	69.4112	1.9654	162.117		1.88603	217.231		2.29458	63.129		2.66456	146.453			2.44348	214.089		2.23718	298.384														0.840892	1563.95
2.16354	7.59911	4.14367	36.0253		2.23052	69.4423	1.96757	161.931		1.88206	217.348		2.27841	63.1793		2.66095	146.424			2.45771	213.708		2.2227	296.654														0.842128	1565.12
2.14567	7.6055	4.15215	35.8616		2.24729	69.5008	1.97494	162.182		1.88262	217.884		2.29563	63.2542		2.63979	146.414			2.4433	213.612		2.24404	294.693														0.849787	1566.2
2.14546	7.58706	4.12616	36.0607		2.23859	69.6174	1.96734	162.22		1.88816	217.971		2.29167	63.3368		2.66369	146.353			2.45394	213.025		2.23611	292.907														0.842795	1568.95
2.15768	7.60305	4.1413	35.9766		2.24144	69.5603	1.96134	162.564		1.89085	217.777		2.29352	63.3893		2.66275	146.368			2.44447	212.918		2.23998	291.165														0.837087	1571.24
2.14905	7.61395	4.14741	35.9512		2.2551	69.6461	1.96573	162.551		1.88329	217.965		2.29743	63.4899		2.66357	146.248			2.4535	213.105		2.23007	289.466														0.846476	1571.1
2.16622	7.62007	4.14084	36.0409		2.24372	69.7637	1.99756	162.568		1.89383	218.857		2.29843	63.5291		2.692	146.241						2.25669	287.719														0.854852	1572.9
2.15506	7.64558	4.16314	36.0578		2.2432	69.7488	1.97867	162.748		1.89723	218.004		2.31476	63.6273		2.66374	146.179						2.2412	286.214														0.83936	1575.03
2.17091	7.63757	4.14109	36.0689		2.23244	69.8199	1.98136	162.878		1.90144	218.202		2.29616	63.7147		2.69002	145.944						2.24363	284.421														0.843116	1576.25
2.16157	7.64284	4.1371	36.0238		2.27384	69.8452	1.98117	163.14		1.89355	218.381		2.29949	63.7617		2.66525	146.024						2.2447	282.72														0.852307	1577.46
2.15915	7.61518	4.17948	36.1343		2.25686	70.0626	1.97626	163.357		1.90225	218.488		2.29025	63.8527		2.68054	145.988						2.25431	280.835														0.848849	1579.32
2.18581	7.64898	4.13892	36.1394		2.25578	69.9252	1.98826	163.501		1.89539	218.707		2.31539	63.9039		2.6795	145.999						2.25039	279.471														0.844549	1581.77
2.17718	7.6587	4.16578	36.1588		2.26245	70.0784	1.98967	163.285		1.89969	218.737		2.30298	63.9915		2.67153	145.935						2.24892	277.892														0.84324	1582.83
2.17132	7.6602	4.16178	36.1708		2.26033	70.0354	2.00021	163.53		1.903	218.757		2.30752	64.049		2.71653	145.846						2.24734	276.438														0.845389	1583.5
2.19975	7.66802	4.20643	36.1336		2.25956	70.1679	1.98613	163.936		1.89998	219.177		2.31972	64.1312		2.68403	145.902						2.26442	274.909														0.860115	1584.78
2.18101	7.67505	4.16451	36.2593		2.26882	70.1868	1.99095	164.07		1.90853	219.513		2.3146	64.2031		2.69165	145.711						2.25613	273.676														0.850677	1586.61
2.18884	7.6735	4.18202	36.1472		2.27079	70.2544	1.9842	164.272		1.89865	219.372		2.31523	64.2529		2.72118	145.707						2.26396	271.915														0.849318	1588.62
2.16894	7.68793	4.17222	36.27		2.26572	70.3559	2.01135	164.278		1.92867	219.081		2.33827	64.355		2.70491	145.692						2.24968	270.207														0.844846	1590.17
2.20056	7.67266	4.17086	36.1823		2.26701	70.2905	1.99813	164.698		1.90575	219.302		2.3128	64.3916		2.69764	145.613						2.26513	268.245														0.86271	1590.78
2.19061	7.69991	4.17452	36.1941		2.26908	70.4261	1.99733	164.927		1.92135	219.076		2.33071	64.4708		2.68711	145.611						2.25532	267.039														0.852604	1593.58
2.20737	7.67239	4.15584	36.3836		2.27984	70.4838	1.99067	164.787		1.92258	219.242		2.28755	64.5481		2.7199	145.395						2.26792	265.759														0.855372	1594.64
2.21717	7.70184	4.17732	36.3414		2.2756	70.5676	2.0173	165.145		1.92513	219.296		2.32791	64.6114		2.70729	145.441						2.28997	272.078														0.851122	1596.23
2.19243	7.72053	4.15304	36.3476		2.26763	70.6671	2.00238	165.333		1.9299	219.618		2.32575	64.6765		2.71374	145.4						2.26259	263.669														0.858065	1597.42
2.20768	7.72122	4.18129	36.3194		2.28895	70.7151	2.00961	165.335		1.92059	219.824		2.32136	64.7481		2.70688	145.341						2.26447	261.82														0.861672	1599.25
2.19682	7.7237	4.20648	36.4688		2.28238	70.7345	2.01372	165.516		1.93922	219.632		2.3697	64.8447		2.70159	145.306						2.27173	260.31														0.863303	1601.19
2.20808	7.72142	4.17597	36.4053		2.29139	70.8268	2.01216	165.544		1.92437	219.504		2.31793	64.9226		2.7145	145.208						2.28164	258.789														0.859819	1603.15
2.19879	7.75557	4.17254	36.3652		2.30272	70.8477	2.01466	165.774		1.92986	219.508		2.32802	64.9863		2.74206	145.22						2.29119	257.043														0.862759	1604.71
2.21268	7.72296	4.17497	36.4605		2.2858	70.9242	2.01952	165.969		1.92943	219.691		2.34503	65.0735		2.70246	145.269						2.27422	255.819														0.860881	1606.26
2.22293	7.75091	4.19862	36.3696		2.28678	70.8594	2.02831	166.162		1.9465	219.693		2.34017	65.153		2.71613	145.237						2.27819	254.579														0.862265	1608.32
2.21116	7.74435	4.18535	36.5279		2.27291	71.0385	2.01457	166.561		1.94522	219.946		2.3417	65.2439		2.70845	145.237						2.28042	255.734														0.863945	1610.48
2.21333	7.7454	4.17876	36.5047		2.29812	70.9983	2.01782	166.78		1.93454	220.336		2.33378	65.2558		2.74334	145.081						2.27534	252.235														0.857002	1611.98
2.20737	7.76056	4.19682	36.5319		2.29413	71.1788	2.01216	167.005		1.92097	220.333		2.35221	65.3618		2.71392	145.156						2.29409															0.863871	1612.99
2.22803	7.75987	4.19339	36.5559		2.29511	71.0796	2.02118	167.012		1.95728	220.413		2.33874	65.432		2.72043	144.945						2.29297															0.864489	1614.67
2.21217	7.78592	4.20684	36.4465		2.28683	71.2023	2.01192	167.327		1.93558	220.491		2.34698	65.5025		2.7277	144.992						2.29734															0.861549	1616.84
2.21657	7.78292	4.17074	36.6213		2.29299	71.2091	2.01929	167.373		1.94683	220.677		2.35501	65.5992		2.72729	145.014						2.28205															0.860956	1618.21
2.23525	7.77792	4.16481	36.5681		2.30314	71.2983	2.02184	167.625		1.94858	220.839		2.34941	65.6295		2.72432	144.799						2.29673															0.862833	1619.58
2.21919	7.81112	4.19229	36.6138		2.28932	71.472	2.01315	167.901		1.93321	221.31		2.35919	65.7122		2.7113	144.888						2.29978															0.860289	1621.05
2.22874	7.79937	4.15305	36.6306		2.29625	71.498	2.02543	167.951		1.94612	220.963		2.34461	65.7751		2.74909	144.688						2.29907															0.871407	1622.36
2.24076	7.81857	4.23171	36.5847		2.29428	71.6041	2.02581	168.277		1.94574	220.798		2.36315	65.8419		2.73554	144.746						2.30603															0.862858	1624.26
2.22459	7.80112	4.20621	36.6961		2.30122	71.5535	2.02236	168.374		1.95823	220.906		2.35237	65.9232		2.72537	144.586						2.29267															0.865552	1625.39
2.22747	7.82826	4.20729	36.5105		2.32187	71.6181	2.02307	168.638		1.94451	221.005		2.37218	65.9737		2.75525	144.555						2.30547															0.864217	1626.92
2.22172	7.83489	4.21914	36.6887		2.30427	71.6376	2.02656	169.107		1.95752	221.153		2.38428	66.0573		2.74961	144.494						2.2949															0.873927	1629.3
2.24762	7.83761	4.20756	36.7322		2.32094	71.7413	2.0276	169.203		1.94201	221.571		2.35427	66.1176		2.75496	144.434						2.29871															0.865971	1632.39
2.23237	7.83384	4.21995	36.7121		2.32384	71.8132	2.03091	168.937		1.95643	221.733		2.36056	66.1866		2.76671	144.55						2.31426															0.871926	1633.73
2.24293	7.85634	4.20926	36.7956		2.30816	71.818	2.0294	169.268		1.95922	221.772		2.36928	66.2587		2.7395	144.393						2.31126															0.863278	1635.78
2.23853	7.86969	4.24509	36.8126		2.3167	71.8578	2.02349	169.477		1.95714	221.615		2.39131	66.3248		2.75246	144.361						2.31126															0.872297	1635.95
2.21788	7.86816	4.22974	36.8407		2.30515	71.9618	2.02977	169.821		1.95648	221.648		2.35972	66.4024		2.75078	144.419						2.30476															0.869727	1636.52
2.25717	7.87213	4.22821	36.7525		2.34263	71.9741	2.0379	169.702		1.97889	221.728		2.37092	66.4247		2.77432	144.262						2.32371															0.876942	1637.76
2.24591	7.88221	4.20634	36.7856		2.31545	72.1405	2.03535	169.796		1.95525	222.159		2.37995	66.5222		2.75258	144.363						2.31558															0.869085	1640.07
2.25388	7.88021	4.20179	36.9318		2.32104	72.0295	2.04234	170.11		1.96045	222.243		2.36199	66.5949		2.76485	144.219						2.32727															0.874694	1641.74
2.24	7.88256	4.20965	36.8903		2.35101	72.1514	2.03143	170.157		1.96418	222.189		2.37984	66.642		2.77153	144.221						2.31538															0.872964	1642.34
2.25752	7.88525	4.21778	36.9397		2.32482	72.2875	2.05589	170.543		1.96787	222.403		2.37482	66.7403		2.75868	144.155						2.32615															0.880204	1643.18
2.26575	7.88285	4.21983	36.9035		2.33367	72.2413	2.03634	170.905		1.97161	222.111		2.40066	66.8036		2.77426	144.019						2.32955															0.879808	1645.11
2.25035	7.91272	4.19955	36.9638		2.32275	72.2825	2.04031	171.335		1.97544	222.237		2.3883	66.8844		2.78456	144.052						2.34388															0.872667	1647.02
2.2605	7.91847	4.22581	36.9391		2.34734	72.3947	2.04498	171.414		1.9848	222.182		2.38634	66.9597		2.7727	144.015						2.3354															0.87882	1648.14
2.25787	7.9178	4.25351	36.9751		2.33926	72.453	2.05107	171.317		1.97269	222.578		2.3967	67.0305		2.76351	143.983						2.34058															0.876225	1648.8
2.27419	7.93299	4.22474	36.9917		2.3433	72.3928	2.03993	171.512		1.98248	222.408		2.37694	67.0943		2.76961	143.888						2.33453															0.884181	1650.06
2.24995	7.91153	4.2385	37.0305		2.3521	72.5571	2.05646	171.542		1.98475	222.597		2.3931	67.1449		2.8038	143.901						2.34978															0.87961	1651.83
2.25515	7.93769	4.25878	37.0538		2.32839	72.5943	2.03747	171.895		1.98934	222.584		2.39036	67.2399		2.77671	143.868						2.31619															0.882575	1653.01
2.27631	7.93127	4.22055	37.1205		2.33253	72.5938	2.07497	171.65		1.97775	222.983		2.38761	67.3019		2.77705	143.774						2.35496															0.882279	1654.2
2.27166	7.95041	4.25386	37.1356		2.33124	72.6566	2.0515	172.14		1.98342	222.905		2.39934	67.3777		2.79165	143.777						2.34093															0.885046	1655.46
2.26363	7.97213	4.2234	37.1142		2.36731	72.7386	2.0566	172.285		1.99189	222.767		2.3902	67.4377		2.7788	143.627						2.36227															0.881513	1656.83
2.27009	7.94206	4.27423	37.1754		2.34299	72.7651	2.05943	172.932		1.98659	222.956		2.42993	67.522		2.79124	143.623						2.34657															0.886924	1658.45
2.26732	7.95602	4.24029	37.101		2.35039	72.8617	2.06534	173.068		1.99988	223.653		2.39807	67.5846		2.77363	143.492						2.35801															0.883786	1660.38
2.27747	7.96368	4.25512	37.1547		2.36773	72.8733	2.05292	173.21		1.97643	223.709		2.39749	67.6109		2.7888	143.381						2.34906															0.889691	1661.83
2.27237	7.99187	4.25742	37.1799		2.3477	72.9612	2.06742	173.231		1.9916	223.492		2.42417	67.6957		2.80095	143.311						2.36964															0.875138	1664.24
2.27267	7.95596	4.23725	37.2486		2.37213	72.9479	2.04711	173.501		1.99841	223.643		2.3977	67.7767		2.78938	143.274						2.3482															0.888901	1665.21
2.28282	7.9897	4.2656	37.3022		2.34801	73.0583	2.05533	173.509		2.00522	223.719		2.40568	67.8255		2.79938	143.175						2.36299															0.875954	1666.24
2.28019	7.99264	4.2217	37.304		2.37565	73.091	2.06246	173.827		1.99964	223.758		2.40356	67.9027		2.80921	142.951						2.35227															0.895695	1666.57
2.27459	7.98288	4.29341	37.2721		2.34718	73.1659	2.06543	174.02		2.0038	223.816		2.42322	67.977		2.81333	142.907						2.3923															0.894336	1668.02
2.28363	8.0331	4.23228	37.3437		2.35676	73.2199	2.07677	174.283		2.00035	224.191		2.41952	68.07		2.82421	142.613						2.36497															0.89525	1669.28
2.30034	8.03635	4.25129	37.3467		2.37197	73.2565	2.05844	174.525		1.99052	224.435		2.41735	68.0599		2.79048	142.407						2.36969															0.887121	1671.13
2.28297	8.04492	4.27111	37.2828		2.3523	73.2956	2.07606	174.179		2.01193	224.257		2.40668	68.1536		2.81008	141.999						2.35648															0.897475	1672.13
2.3014	8.01902	4.24694	37.2675		2.36592	73.404	2.07852	174.212		1.99335	224.281		2.4099	68.2133		2.81438	141.562						2.41009															0.891495	1673.21
2.2958	8.03327	4.26329	37.4007		2.34614	73.4895	2.08144	174.604		2.03368	224.34		2.42015	68.2707		2.82676	141.026						2.3574															0.894336	1674.32
2.29848	8.03638	4.26035	37.3429		2.3803	73.477	2.08201	174.446		2.01056	224.604		2.43811	68.3742		2.79729	140.608						2.37147															0.89488	1676.41
2.29686	8.04334	4.2831	37.4116		2.3669	73.5916	2.07474	174.542		2.00839	224.725		2.42274	68.4166		2.81665	140.156						2.36527															0.903553	1677.22
2.30388	8.06306	4.26773	37.324		2.3772	73.627	2.07786	174.896		1.98815	225.042		2.41983	68.4914		2.81397	139.678						2.3951															0.893842	1679.15
2.29307	8.03797	4.28346	37.4774		2.38041	73.6685	2.08362	174.799		2.03193	224.603		2.41598	68.5552		2.82362	139.397						2.37782															0.898858	1680.68
2.30979	8.05033	4.27137	37.3591		2.37984	73.6596	2.08744	175.114		2.01548	224.892		2.44403	68.6482		2.81304	139.126						2.38438															0.900044	1681.35
2.28706	8.07249	4.27982	37.4908		2.37984	73.7718	2.08206	175.201		2.01765	224.557		2.42359	68.7234		2.82421	138.788						2.38966															0.898833	1682.76
2.3165	8.07445	4.28533	37.4997		2.38502	73.6696	2.10964	175.214		2.03113	224.918		2.43674	68.764		2.83514	138.627						2.38636															0.901922	1683.71
2.30191	8.09782	4.28337	37.4324		2.3846	73.8388	2.08886	175.224		2.01222	225.271		2.45053	68.8491		2.8224	138.455						2.40531															0.896264	1686.28
2.31176	8.05725	4.2699	37.5814		2.38465	73.9054	2.09245	175.51		2.0169	225.416		2.42591	68.9029		2.83415	138.42						2.3981															0.900983	1686.41
2.32403	8.09161	4.26256	37.5268		2.3772	73.955	2.09396	175.681		2.01255	225.795		2.45333	68.9816		2.81636	138.095						2.3893															0.8995	1687.84
2.29984	8.08522	4.27591	37.6156		2.38812	73.8479	2.10284	175.66		2.04654	225.207		2.43505	69.0463		2.83136	138.029						2.39256															0.904096	1688.43
2.31044	8.08208	4.27122	37.4498		2.39236	74.1038	2.09415	175.968		2.02607	225.252		2.47562	69.1189		2.83002	137.802						2.40419															0.902317	1689.04
2.31267	8.114	4.31012	37.6008		2.39066	74.0183	2.09883	176.109		2.0368	225.463		2.43299	69.1818		2.83502	137.641						2.40323															0.903553	1690.72
2.31741	8.10783	4.29041	37.6641		2.39971	74.1744	2.12206	176.308		2.01293	225.592		2.43838	69.2747		2.82897	137.65						2.4017															0.902589	1692.16
2.31363	8.12977	4.28183	37.5563		2.40096	74.2452	2.09505	176.678		2.03799	226.051		2.4547	69.3151		2.84583	137.572						2.40729															0.905925	1692.47
2.3107	8.10489	4.28219	37.6961		2.40064	74.2213	2.10756	176.574		2.02853	226.147		2.43827	69.3857		2.85136	137.372						2.41318															0.903528	1692.28
2.3412	8.13616	4.29615	37.6319		2.40401	74.2853	2.09698	176.392		2.02101	225.93		2.45734	69.4776		2.86107	137.286						2.40973															0.909779	1691.22
2.31479	8.12402	4.29164	37.7174		2.39971	74.2088	2.11725	176.891		2.02985	226.055		2.46083	69.5664		2.86246	137.246						2.41984															0.912695	1689.5
2.32463	8.11875	4.28581	37.6153		2.40354	74.4644	2.10832	177.191		2.03444	226.021		2.46458	69.6476		2.842	137.118						2.40699															0.905851	1686.08
2.33549	8.14503	4.29836	37.7009		2.39946	74.5319	2.06614	183.11		2.04423	226.196		2.45291	69.6859		2.84328	136.978						2.41359															0.903256	1682.62
2.34559	8.14595	4.28578	37.7055		2.40251	74.4631	2.03469	179.448		2.03628	225.925		2.45877	69.7653		2.87409	136.99						2.41938															0.910817	1677.81
2.3317	8.15508	4.26257	37.6232		2.40199	74.5461	2.12126	177.52		2.06361	226.141		2.46305	69.7816		2.84694	136.76						2.41684															0.912522	1670.86
2.33958	8.15508	4.35251	37.8038		2.41514	74.565	2.1035	177.957		2.04531	226.513		2.46168	69.8709		2.86316	136.737						2.42741															0.918699	1663.02
2.34206	8.16013	4.29686	37.8135		2.4141	74.6414	2.10992	177.814		2.04772	226.728		2.46897	69.9452		2.8599	136.675						2.43463															0.914844	1656.52
2.33302	8.17115	4.29651	37.8302		2.40209	74.5506	2.10823	178.332		2.03094	226.903		2.46178	69.9881		2.8656	136.502						2.42695															0.916475	1650.37
2.3311	8.17683	4.27963	37.7653		2.41736	74.6564	2.10506	178.638		2.06909	226.935		2.47367	70.0871		2.86153	136.411						2.42223															0.925519	1644.57
2.33887	8.19223	4.32139	37.8546		2.40406	74.7579	2.11493	178.319		2.05642	226.748		2.46263	70.11		2.87793	136.225						2.43574															0.923221	1641.34
2.32807	8.19648	4.29625	37.916		2.42259	74.8001	2.12655	178.171		2.05231	226.798		2.47694	70.19		2.87694	136.229						2.44982															0.92159	1638.76
2.34145	8.19153	4.30381	37.8397		2.41441	74.9064	2.14223	178.382		2.05534	226.825		2.47097	70.2278		2.86531	136.087						2.42579															0.920157	1636.75
2.32933	8.19999	4.32904	37.9081		2.42321	74.9002	2.12664	178.367		2.07297	226.875		2.46189	70.3294		2.87688	135.988						2.43808															0.935328	1634.91
2.35251	8.20481	4.30372	37.8327		2.42746	75.06	2.14086	178.155		2.0611	227.093		2.4724	70.3971		2.89043	135.975						2.44621															0.925074	1633.95
2.35756	8.22931	4.32482	37.9044		2.4185	74.9187	2.13089	178.156		2.0673	226.944		2.47546	70.4399		2.85293	135.907						2.44916															0.925444	1633.37
2.3562	8.20942	4.30442	37.9433		2.44816	75.0836	2.14686	178.221		2.06735	227.538		2.46997	70.5259		2.8681	135.778						2.43239															0.916648	1634.12
2.34579	8.2209	4.33616	37.908		2.43274	75.1603	2.14539	178.375		2.07274	227.023		2.48276	70.5965		2.87263	135.765						2.44662															0.931522	1631.48
2.34302	8.23883	4.3359	38.0124		2.42922	75.1806	2.14865	178.423		2.0717	226.901		2.48122	70.6653		2.91124	135.63						2.44047															0.929595	1631.3
2.35483	8.22574	4.3504	37.9323		2.42689	75.3154	2.15697	178.846		2.06758	227.426		2.48307	70.7193		2.87577	135.672						2.47085															0.936093	1631.29
2.35387	8.22635	4.34638	37.9907		2.43072	75.2917	2.13675	179.141		2.08191	227.428		2.48439	70.7873		2.88031	135.441						2.43844															0.926853	1633.12
2.36776	8.23302	4.3121	38.046		2.43584	75.4599	2.15314	179.227		2.08172	227.289		2.49306	70.8435		2.89659	135.518						2.44992															0.936563	1631.09
2.34175	8.26319	4.31909	37.9654		2.4377	75.2745	2.14256	179.317		2.08692	227.327		2.4854	70.9097		2.88514	135.414						2.44596															0.935352	1631.36
2.3617	8.23729	4.3218	38.0486		2.45064	75.4151	2.14743	179.364		2.0881	227.581		2.5153	70.9986		2.88798	135.25						2.46466															0.966584	1642.89
2.36549	8.26941	4.35119	38.0163		2.43253	75.5265	2.14658	179.725		2.05784	229.1		2.4836	71.0626		2.89118	135.344						2.45322															0.898833	1636.67
2.36221	8.25929	4.32058	38.0905		2.43543	75.5149	2.14431	180.077		2.07411	227.711		2.50109	71.1411		2.91327	135.238						2.46242															0.935402	1631.16
2.36574	8.27118	4.31936	38.1104		2.4406	75.6056	2.14369	180.554		2.08616	227.727		2.47103	71.2102		2.90444	135.134						2.4424															0.935426	1631.71
2.37746	8.28461	4.34227	38.0976		2.44272	75.62	2.1376	180.54		2.10092	227.809		2.51688	71.2667		2.90787	135.07						2.48381															0.935649	1631.57
2.37862	8.27829	4.33134	38.2046		2.45028	75.6269	2.1495	180.095		2.08389	227.855		2.50251	71.317		2.90455	134.97						2.46095															0.939182	1632.18
2.37291	8.30655	4.33212	38.1217		2.45815	75.6322	2.15697	180.12		2.0917	228.065		2.50389	71.3658		2.8988	135.011						2.47157															0.936192	1632.86
2.37205	8.29123	4.32871	38.2002		2.4377	75.8455	2.15678	180.326		2.08758	228.005		2.52153	71.4471		2.90287	134.8						2.45663															0.943852	1633.53
2.37912	8.30707	4.35678	38.2425		2.44924	75.8215	2.1546	180.855		2.09761	228.09		2.49813	71.5157		2.91484	134.893						2.49753															0.936563	1634.45
2.38458	8.32152	4.35294	38.3151		2.45427	75.81	2.15744	180.804		2.0899	228.325		2.50679	71.5392		2.88554	134.784						2.46933															0.941974	1635.19
2.37826	8.30198	4.34629	38.2264		2.46389	75.946	2.16259	180.601		2.08938	228.485		2.50188	71.638		2.91444	134.625						2.47456															0.93933	1636.56
2.39099	8.3255	4.40628	38.2989		2.47212	75.9221	2.15536	181.01		2.09307	228.498		2.53215	71.6723		2.89961	134.669						2.47573															0.942048	1637.38
2.37821	8.31894	4.33921	38.3026		2.46322	76.0229	2.1607	180.774		2.11226	228.497		2.5134	71.7475		2.92996	134.566						2.49763															0.946002	1638.49
2.39028	8.3318	4.33797	38.2207		2.4627	76.0287	2.16939	180.728		2.10073	228.786		2.51746	71.7833		2.92054	134.541						2.48605															0.952228	1638.72
2.38498	8.32183	4.3184	38.4128		2.48418	76.0915	2.16825	181.004		2.09429	228.914		2.51086	71.8483		2.91112	134.41						2.48574															0.942839	1639.94
2.4022	8.3452	4.34249	38.4011		2.46493	76.197	2.18436	180.994		2.0994	228.938		2.52	71.9167		2.95072	134.347						2.45688															0.944766	1641.02
2.3919	8.353	4.3358	38.3024		2.46156	76.1641	2.17638	181.038		2.10295	228.897		2.52813	71.9542		2.91101	134.295						2.50617															0.939479	1641.16
2.38554	8.33324	4.34084	38.3551		2.44542	76.3672	2.18087	181.114		2.09307	229.445		2.53278	72.0418		2.91909	134.124						2.50063															0.954328	1641.54
2.40427	8.3695	4.37424	38.3954		2.47461	76.2512	2.18578	181.324		2.11212	229.24		2.51493	72.0853		2.92653	134.283						2.49931															0.946273	1642.23
2.38336	8.364	4.35989	38.4708		2.47285	76.3919	2.18667	181.398		2.11623	229.084		2.53352	72.1717		2.94263	134.114						2.48569															0.949708	1643.3
2.40387	8.35785	4.34832	38.4535		2.47176	76.3354	2.1853	181.613		2.09831	229.851		2.49406	72.2402		2.92618	134.051						2.51084															0.941381	1645.18
2.39013	8.37421	4.38485	38.4812		2.49044	76.3981	2.18379	181.679		2.09841	230.298		2.54868	72.3006		2.92002	133.871						2.49733															0.958973	1646.11
2.40574	8.36439	4.35137	38.4592		2.47052	76.5063	2.19617	181.746		2.09132	229.459		2.52771	72.3738		2.97845	133.817						2.5023															0.949139	1647.49
2.38887	8.38445	4.37502	38.3777		2.48377	76.5063	2.18677	181.967		2.1386	229.389		2.53595	72.4034		2.92979	133.778						2.48056															0.954551	1648.97
2.40856	8.37099	4.35145	38.5575		2.4699	76.6593	2.18682	182.14		2.10768	230.382		2.54789	72.4849		2.93182	133.609						2.52837															0.956033	1650.34
2.41341	8.39115	4.37207	38.5589		2.48408	76.6291	2.18176	182.519		2.0543	230.682		2.53321	72.5286		2.93066	133.596						2.5081															0.955959	1653.34
2.40892	8.39474	4.34145	38.6138		2.47787	76.712	2.21199	182.533		2.12195	229.612		2.54108	72.5944		2.94246	133.504						2.5175															0.951314	1653.58
2.41503	8.40178	4.38242	38.5032		2.47233	76.7264	2.19518	182.728		2.1316	229.416		2.54192	72.6721		2.94322	133.372						2.50581															0.954625	1654.66
2.42563	8.41721	4.37755	38.5963		2.48232	76.7459	2.19267	182.842		2.12205	229.585		2.55222	72.7249		2.94897	133.389						2.5337															0.949313	1656.43
2.41856	8.41444	4.3772	38.5836		2.49189	76.8144	2.20221	183.141		2.11973	229.716		2.54203	72.8151		2.94973	133.299						2.5117															0.956873	1656.34
2.40685	8.43096	4.37189	38.585		2.50162	76.822	2.19239	182.869		2.11964	230.022		2.53886	72.8356		2.97153	133.215						2.52385															0.956453	1657.36
2.41321	8.41299	4.37833	38.6391		2.49624	76.9961	2.20009	183.089		2.11997	230.035		2.53965	72.9099		2.95304	133.038						2.50149															0.957664	1658.35
2.42392	8.43976	4.3826	38.5844		2.49422	76.9593	2.20816	183.106		2.13746	230.032		2.54895	72.9896		2.94444	132.94						2.54549															0.961172	1660.6
2.41568	8.42996	4.36738	38.6461		2.49572	77.0074	2.20491	183.568		2.12342	230.432		2.5574	73.0386		2.95595	132.984						2.5146															0.955292	1661.71
2.41493	8.44365	4.3544	38.6384		2.49319	76.9837	2.20316	183.591		2.15084	230.092		2.54515	73.1084		2.96409	132.82						2.53162															0.958405	1662.17
2.4068	8.45651	4.37404	38.6284		2.51472	77.174	2.20713	183.868		2.13377	229.946		2.55244	73.1525		2.97066	132.729						2.50672															0.957738	1663.72
2.44144	8.466	4.37698	38.7422		2.49541	77.1951	2.19929	184.481		2.13708	229.825		2.56686	73.1982		2.93816	132.788						2.55149															0.967745	1665.16
2.43922	8.46518	4.38901	38.6373		2.49541	77.0681	2.21681	184.364		2.15392	230.071		2.54303	73.2574		2.97135	132.549						2.53243															0.955316	1666.9
2.42104	8.47304	4.36245	38.7632		2.50344	77.2312	2.20292	184.382		2.13888	230.24		2.57816	73.304		2.96426	132.531						2.54448															0.964706	1668.2
2.43674	8.47058	4.39904	38.7582		2.50364	77.3093	2.20916	184.696		2.13912	230.56		2.56057	73.3835		3.00007	132.416						2.51866															0.970809	1669.54
2.43397	8.48917	4.38105	38.7881		2.51436	77.3644	2.21752	184.935		2.13756	230.21		2.56728	73.4012		2.96676	132.435						2.56444															0.96819	1671.33
2.437	8.46808	4.40138	38.7272		2.49919	77.4406	2.23655	184.818		2.16346	230.306		2.60437	73.4842		2.97949	132.244						2.54067															0.961914	1673.01
2.4629	8.51662	4.40795	38.7891		2.53361	77.4019	2.21572	184.913		2.14706	230.504		2.5564	73.5464		2.98548	132.199						2.54773															0.969722	1674.19
2.43599	8.49199	4.39212	38.8834		2.50136	77.6111	2.22871	184.862		2.14985	230.701		2.57394	73.5818		2.96647	132.196						2.53411															0.960753	1675.42
2.44578	8.49517	4.39506	38.8441		2.51922	77.4729	2.23575	185.484		2.14857	230.522		2.5713	73.6391		2.97077	131.993						2.55616															0.974392	1675.43
2.44215	8.50459	4.39441	38.9242		2.52046	77.5896	2.20269	185.76		2.16365	231.043		2.59021	73.717		2.96723	131.863						2.56759															0.96903	1677.92
2.4524	8.51081	4.38666	38.8657		2.51612	77.6618	2.22252	185.705		2.14503	231.618		2.58604	73.8064		3.00031	131.736						2.53691															0.969993	1679.78
2.44669	8.52284	4.38924	38.9948		2.51172	77.658	2.20873	185.748		2.14474	231.506		2.58244	73.8425		2.97914	131.748						2.54824															0.961938	1681.76
2.46002	8.51075	4.36163	38.8992		2.51187	77.7702	2.23471	186.319		2.1577	231.551		2.59771	73.9279		2.9781	131.53						2.55952															0.989118	1682.52
2.46689	8.5363	4.44078	38.9596		2.53268	77.6754	2.23055	186.047		2.17907	231.667		2.58065	73.9551		2.98066	131.428						2.57075															0.965521	1684.37
2.45199	8.52779	4.42211	38.945		2.53288	77.815	2.21719	186.401		2.15283	231.67		2.58477	74.0004		2.98915	131.375						2.56312															0.968486	1685.8
2.46012	8.52781	4.39277	38.9003		2.52678	77.7513	2.22583	186.475		2.15774	231.902		2.59988	74.0597		2.99473	131.139						2.56531															0.977554	1686.93
2.45699	8.53478	4.42013	39.0859		2.53692	77.9345	2.2468	186.234		2.16332	232.089		2.59301	74.1079		3.0024	131.16						2.57476															0.980569	1687.49
2.45937	8.54247	4.39165	38.9467		2.51886	77.8618	2.23381	186.544		2.16578	231.81		2.59475	74.1968		2.99298	130.931						2.57054															0.975528	1689.32
2.4527	8.57031	4.41884	39.0387		2.54241	77.9325	2.23301	186.866		2.16952	231.821		2.58725	74.2375		2.99583	130.919						2.57298															0.974811	1690.73
2.46007	8.54958	4.41437	39.035		2.5435	78.016	2.23707	187.075		2.16871	231.923		2.62333	74.31		2.99008	130.808																					0.972909	1691.98
2.45417	8.56285	4.40955	39.0029		2.55493	78.1067	2.22394	187.027		2.16086	232.05		2.5947	74.3631		2.98449	130.811																					0.980964	1694.03
2.46497	8.58214	4.42108	39.1465		2.5274	78.181	2.23466	187.052		2.17472	232.083		2.60484	74.3878		2.99205	130.653																					0.978246	1697.74
2.45422	8.57248	4.41187	38.9976		2.55028	78.1186	2.23768	187.099		2.17179	232.528		2.61572	74.4741		2.99188	130.444																					0.974515	1698.54
2.47936	8.59774	4.42892	39.1271		2.53247	78.1721	2.25785	187.23		2.15968	232.383		2.59782	74.5205		3.01037	130.373																					0.979901	1699.62
2.47861	8.60085	4.40813	39.1137		2.5407	78.2089	2.23419	187.008		2.18578	232.388		2.60669	74.5954		2.99281	130.252																					0.974713	1702.45
2.4729	8.61355	4.40633	39.1555		2.54639	78.2108	2.24576	187.12		2.16938	233.073		2.59164	74.6412		3.01124	130.005																					0.976689	1704.54
2.47245	8.60379	4.40496	39.2341		2.53956	78.459	2.2485	187.017		2.1768	232.62		2.6088	74.6847		3.0181	129.929																					0.978443	1706.24
2.47851	8.60092	4.4344	39.17		2.55964	78.3796	2.25403	187.074		2.18408	232.844		2.59966	74.7538		2.99694	129.916																					0.982916	1706.23
2.48431	8.62271	4.42344	39.2877		2.55038	78.5103	2.25204	187.079		2.1976	232.798		2.60748	74.7605		3.00374	129.716																					0.980074	1707.23
2.49396	8.60933	4.42037	39.1658		2.55918	78.4038	2.25053	187.05		2.17779	232.803		2.62439	74.8206		3.0038	129.573																					0.982026	1709.28
2.48876	8.63462	4.40026	39.2777		2.56497	78.5565	2.26626	187.083		2.18498	232.768		2.60516	74.8866		3.04455	129.486																					0.978196	1710.75
2.47154	8.62609	4.41455	39.2381		2.55224	78.6244	2.25044	186.999		2.19784	233.073		2.62265	74.9244		3.00833	129.452																					0.996653	1712.68
2.49896	8.64313	4.42122	39.1681		2.55095	78.6269	2.25554	187.07		2.1741	233.659		2.60495	75.0009		3.0206	129.074																					0.976961	1714.48
2.4778	8.65133	4.41583	39.3389		2.55426	78.6791	2.25143	186.977		2.19164	233.432		2.62973	75.0453		3.03484	129.069																					0.987067	1714.86
2.49689	8.66624	4.46161	39.2468		2.58242	78.6112	2.26479	187.055		2.19207	233.494		2.62196	75.0858		3.01566	128.946																					0.985609	1716.09
2.49037	8.65164	4.44467	39.3269		2.57113	78.7991	2.25034	186.937		2.20469	233.677		2.60352	75.1187		3.02019	128.84																					0.997543	1718.24
2.50249	8.65147	4.44903	39.3236		2.57351	78.7583	2.25261	187.061		2.18129	234.325		2.63252	75.2063		3.03066	128.705																					0.985955	1719.55
2.51603	8.67449	4.44081	39.3904		2.5644	78.7762	2.26829	186.988		2.18498	234.077		2.62502	75.2458		3.02362	128.538																					0.992305	1721.01
2.49573	8.67337	4.44116	39.4311		2.56834	78.8631	2.27112	186.907		2.18744	234.248		2.62788	75.3232		3.03577	128.415																					0.988722	1724.96
2.5028	8.66429	4.44595	39.2554		2.57543	78.9017	2.26664	187.017		2.20507	234.201		2.61842	75.4122		3.02839	128.216																					0.996975	1725.38
2.5134	8.68996	4.48001	39.4196		2.58738	78.9885	2.26687	187.036		2.13954	234.885		2.633	75.426		3.03926	128.139																					0.986943	1727.19
2.49865	8.7036	4.42396	39.425		2.59272	78.9683	2.27263	186.923		1.66788	234.584		2.62587	75.4912		3.04135	127.981																					0.986004	1726.93
2.49987	8.71998	4.44236	39.4227		2.57419	79.0845	2.25525	187.061		1.61526	234.629		2.61964	75.5238		3.04943	127.716																					0.988277	1728.56
2.50562	8.67123	4.41506	39.4806		2.56668	79.099	2.26243	186.928		2.06101	234.314		2.66438	75.5791		3.07507	127.578																					1.00034	1730.45
2.51274	8.70047	4.44782	39.462		2.59722	79.0735	2.27042	187.065		2.20134	234.574		2.63464	75.6259		3.0381	127.365																					0.990551	1731.92
2.51724	8.70428	4.43071	39.5311		2.57978	79.0697	2.28458	186.899		2.20857	234.456		2.63913	75.6785		3.0542	127.276																					0.99401	1732.62
2.51436	8.70066	4.43726	39.4627		2.58697	79.1208	2.27306	187.089		2.21401	234.595		2.63437	75.742		3.05124	127.092																					0.999149	1735.34
2.53229	8.71175	4.46841	39.5251		2.5818	79.2419	2.28241	187.096		2.20446	234.693		2.64415	75.7758		3.07938	126.778																					0.997074	1735.05
2.53062	8.72725	4.42161	39.5252		2.59127	79.3004	2.26002	187.212		2.21746	234.706		2.64959	75.839		3.05077	126.552																					0.996653	1736.25
2.52017	8.74721	4.43037	39.5023		2.58252	79.3948	2.30102	187.207		2.202	234.831		2.63443	75.881		3.06403	126.31																					1.00199	1737.46
2.51067	8.71607	4.44697	39.6267		2.60053	79.3261	2.26975	187.113		2.23387	234.575		2.67199	75.9295		3.06391	126.182																					1.00303	1738.05
2.54956	8.74319	4.47352	39.5566		2.57724	79.4849	2.28123	187.371		2.21164	234.942		2.65318	76.0044		3.04374	125.885																					0.994084	1739.92
2.53623	8.7506	4.44152	39.6707		2.58702	79.4441	2.2912	187.102		2.22342	235.22		2.65852	76.0094		3.05676	125.543																					0.998976	1741.34
2.52784	8.75075	4.42824	39.5789		2.59427	79.4779	2.29337	187.41		2.22256	235.18		2.65318	76.0942		3.1017	125.001																					1.00713	1741.98
2.54476	8.76334	4.45769	39.6959		2.59437	79.6672	2.29153	187.213		2.23708	234.975		2.64911	76.1142		3.08635	124.777																					1.00903	1743.44
2.53734	8.76206	4.4633	39.7		2.60571	79.5861	2.29238	187.381		2.22786	235.018		2.66137	76.1734		3.0581	124.587																					1.00666	1744.85
2.54138	8.76635	4.4656	39.6663		2.60783	79.6507	2.27391	187.179		2.23235	234.824		2.65265	76.242		3.04926	124.372																					1.00543	1746.26
2.52698	8.76637	4.47224	39.7902		2.60969	79.7332	2.27363	187.219		2.23817	235.112		2.65783	76.2745		3.07978	124.121																					1.00824	1747.58
2.5486	8.79795	4.45411	39.7222		2.60809	79.8012	2.28827	187.192		2.23188	235.615		2.65889	76.3438		3.06984	124.035																					1.0077	1749.01
2.54744	8.78443	4.47181	39.7937		2.6069	79.8051	2.27755	187.098		2.22743	235.617		2.66248	76.3595		3.07263	123.612																					1.00335	1749.98
2.54875	8.77768	4.45326	39.8191		2.61218	79.7703	2.3056	187.29		2.22866	235.421		2.67489	76.4259		3.08949	123.086																					1.01143	1750.68
2.55799	8.80329	4.48347	39.8019		2.61751	79.8766	2.29181	187.139		2.27769	235.615		2.65297	76.4714		3.07112	122.704																					1.00068	1752.68
2.54001	8.81131	4.48858	39.7672		2.61176	79.8653	2.29143	187.249		1.72868	235.93		2.66887	76.5127		3.07205	122.651																					1.01388	1753.61
2.55264	8.80899	4.4782	39.7165		2.60886	79.9304	2.29361	187.248		1.64575	235.415		2.66	76.5909		3.06199	122.567																					1.01205	1754.91
2.55774	8.8235	4.48519	39.8993		2.60529	79.9893	2.29115	187.312		1.90872	235.819		2.66866	76.6158		3.08467	122.463																					1.0136	1755.94
2.56178	8.8375	4.47317	39.8446		2.62532	80.0972	2.30475	187.336		1.85587	236.56		2.67495	76.6683		3.0849	122.513																					1.00617	1758.1
2.53643	8.83678	4.4675	39.8892		2.63019	80.0437	2.30159	186.996		2.23944	236.001		2.67452	76.7093		3.08444	122.373																					1.01605	1759.03
2.56158	8.82666	4.47935	39.8919		2.62398	80.0642	2.30045	186.969		2.25126	235.59		2.6806	76.7567		3.09699	122.38																					1.01242	1761.08
2.56486	8.8277	4.50415	39.9349		2.6248	80.1685	2.30692	186.904		2.25798	235.815		2.67785	76.8284		3.08048	122.455																					1.01496	1762.78
2.55648	8.82092	4.47766	39.9658		2.60871	80.1733	2.30839	187.007		2.24271	236.042		2.68012	76.8692		3.09722	122.326																					1.00681	1764.94
2.56057	8.85096	4.4785	39.8613		2.62439	80.1744	2.31311	186.941		2.25424	235.97		2.71235	76.9139		3.10618	122.401																					1.01983	1765.76
2.56981	8.83795	4.47216	39.9534		2.6366	80.3312	2.30834	186.944		2.24658	236.02		2.66623	76.96		3.09519	122.37																					1.00896	1767.38
2.57844	8.85253	4.46776	39.924		2.65767	80.3453	2.31878	186.971		2.26483	236.085		2.68673	77.0147		3.08467	122.424																					1.0138	1768.31
2.57501	8.87171	4.50432	40.0166		2.63102	80.5146	2.31987	186.744		2.25552	236.475		2.64505	77.0749		3.09298	122.373																					1.02376	1769.61
2.56688	8.86464	4.48003	40.138		2.63267	80.3745	2.31004	186.981		2.25325	236.558		2.69101	77.1127		3.12263	122.424																					1.02324	1771.73
2.58647	8.88119	4.52547	40.0672		2.63795	80.4871	2.3124	186.937		2.25278	236.327		2.6881	77.1661		3.08624	122.488																					1.0178	1773.6
2.57168	8.8907	4.50322	40.0778		2.64018	80.5355	2.3141	186.909		2.27911	236.291		2.7039	77.195		3.10467	122.492																					1.02242	1774.56
2.57688	8.89764	4.49162	39.9314		2.63914	80.5041	2.31779	186.968		2.26185	236.239		2.70929	77.2444		3.1274	122.464																					1.02065	1775.68
2.57713	8.89284	4.51709	40.1432		2.61854	80.6275	2.32563	186.898		2.26346	236.603		2.68425	77.3333		3.10955	122.446																					1.01595	1777.14
2.58072	8.89066	4.50499	40.1292		2.65777	80.6592	2.3056	186.804		2.2879	236.592		2.68815	77.379		3.12222	122.488																					1.02242	1778.34
2.57829	8.90466	4.51583	40.0718		2.63831	80.7028	2.32232	186.654		2.25254	237.114		2.69893	77.41		3.1117	122.494																					1.01936	1779.62
2.58016	8.89464	4.49162	40.183		2.64929	80.6478	2.33337	186.768		2.2776	236.279		2.70591	77.4319		3.1224	122.543																					1.02534	1780.75
2.58688	8.89819	4.52886	40.1066		2.66067	80.7242	2.31939	186.761		2.21585	237.773		2.69692	77.4962		3.1267	122.596																					1.02203	1782.7
2.5896	8.93016	4.52514	40.2231		2.64282	80.7918	2.34334	186.73		2.2785	236.444		2.6908	77.5004		3.11385	122.587																					1.02119	1784.57
2.5888	8.92138	4.51363	40.1903		2.66228	80.8727	2.32048	186.808		2.27935	236.74		2.71621	77.5666		3.13025	122.667																					1.02655	1784.88
2.58829	8.91978	4.53842	40.2267		2.63412	80.9134	2.32813	186.713		2.27637	237.357		2.69909	77.6229		3.13362	122.646																					1.03505	1786.72
2.58258	8.94385	4.52412	40.2663		2.67801	80.9342	2.31311	186.787		2.27746	238.27		2.71029	77.6766		3.13914	122.711																					1.02959	1788.75
2.61369	8.94709	4.52615	40.3208		2.65876	80.9796	2.3482	186.601		2.28105	237.079		2.70448	77.7266		3.13885	122.759																					1.02769	1790.11
2.59713	8.96505	4.51943	40.3533		2.65886	80.9959	2.33625	186.641		2.2776	236.977		2.71283	77.7579		3.12141	122.752																					1.02561	1791.04
2.60127	8.94157	4.5127	40.2423		2.6702	81.0913	2.34712	186.666		2.24545	238.687		2.71258	77.7574		3.14356	122.747																					1.04194	1791.2
2.58375	8.93913	4.51178	40.2859		2.64406	81.1756	2.32997	186.633		1.75771	237.638		2.70744	77.7994		3.12333	122.876																					1.03216	1793.19
2.5989	8.96323	4.5212	40.3332		2.66005	81.1181	2.36913	186.65		1.71478	237.399		2.74373	77.8295		3.15909	122.808																					1.02922	1795.31
2.60152	8.94883	4.53618	40.3111		2.6644	81.1284	2.36365	186.602		2.1525	237.867		2.72846	77.8786		3.12676	122.847																					1.02823	1796.82
2.61061	8.96922	4.53576	40.3762		2.69369	81.2124	2.36034	186.711		2.29467	237.468		2.7245	77.9168		3.14205	122.967																					1.0372	1797.67
2.6047	8.96174	4.52213	40.403		2.65793	81.2291	2.37621	186.54		2.30355	237.46		2.73993	77.9698		3.15187	122.853																					1.03537	1798.51
2.60667	8.9729	4.52768	40.3674		2.66217	81.3249	2.35368	186.662		2.29292	237.691		2.72804	78.0306		3.1531	122.99																					1.04323	1799.35
2.61612	8.98606	4.5297	40.4395		2.67863	81.3318	2.3594	186.632		2.30209	237.586		2.73739	78.0458		3.14839	122.924																					1.0329	1801.64
2.61581	8.98758	4.53997	40.453		2.66631	81.4321	2.35741	186.673		2.2801	241.342		2.73015	78.0846		3.15135	123.002																					1.03648	1802.46
2.61389	8.98612	4.53054	40.5232		2.67946	81.4635	2.37258	186.559		2.2663	239.083		2.74156	78.1406		3.14845	123.163																					1.03673	1803.9
2.60602	8.98453	4.54031	40.4176		2.66657	81.4902	2.36124	186.467		2.30663	238.067		2.74098	78.173		3.16089	123.166																					1.03769	1806.11
2.63768	9.00059	4.52886	40.5587		2.69193	81.5765	2.37243	186.597		2.30809	237.716		2.73322	78.213		3.15374	123.197																					1.037	1808.06
2.60243	8.98259	4.52934	40.6401		2.67672	81.5856	2.37593	186.473		2.29698	238.305		2.74299	78.2536		3.15432	123.127																					1.03592	1809.06
2.60607	9.00079	4.5126	40.5764		2.68464	81.6244	2.37371	186.674		2.2846	238.138		2.73993	78.3049		3.1574	123.277																					1.04592	1808.42
2.62142	9.01432	4.53335	40.6787		2.68536	81.5495	2.36984	186.558		2.32847	237.615		2.74035	78.3324		3.16397	123.262																					1.04138	1809.05
2.62662	9.00131	4.53377	40.639		2.68526	81.6788	2.36903	186.723		2.31041	237.913		2.74505	78.3787		3.17908	123.269																					1.04355	1809.76
2.62273	9.02859	4.53302	40.6534		2.68872	81.6776	2.37824	186.53		2.30928	238.046		2.74748	78.4531		3.15042	123.417																					1.04234	1810.11
2.63015	9.00246	4.54339	40.6435		2.68277	81.7463	2.36634	186.551		2.31561	238.01		2.75567	78.4767		3.17914	123.336																					1.04328	1811.59
2.6301	9.03349	4.54641	40.6287		2.69814	81.7479	2.37725	186.513		2.33192	237.938		2.7367	78.4994		3.16246	123.386																					1.04142	1813.24
2.62243	9.05221	4.54181	40.6415		2.70498	81.8482	2.3636	186.379		2.31958	238.034		2.76571	78.5384		3.16798	123.348																					1.05039	1814.07
2.62945	9.03205	4.54089	40.643		2.69411	81.9127	2.39492	186.552		2.32327	237.976		2.74278	78.5643		3.181	123.467																					1.04103	1816.07
2.61965	9.05818	4.53963	40.7472		2.7043	81.7782	2.38358	186.474		2.33481	238.038		2.77041	78.6174		3.17827	123.587																					1.05126	1817.06
2.64263	9.05368	4.54499	40.6924		2.69545	81.9905	2.37565	186.542		2.31916	238.464		2.77379	78.6339		3.16164	123.469																					1.04167	1819.33
2.63243	9.07961	4.55436	40.6628		2.70824	81.9349	2.38391	186.554		2.3279	238.665		2.7543	78.6901		3.2006	123.516																					1.05435	1819.7
2.62192	9.03408	4.54775	40.8016		2.69856	82.0083	2.39865	186.582		2.33301	238.523		2.75372	78.7362		3.17205	123.655																					1.05173	1821.35
2.63692	9.05447	4.54817	40.8203		2.71797	82.0675	2.39019	186.491		2.33514	238.54		2.7665	78.7512		3.17618	123.714																					1.04963	1823.03
2.64071	9.06039	4.55821	40.8921		2.69882	82.1056	2.38453	186.428		2.32715	238.606		2.79497	78.7923		3.181	123.712																					1.04212	1824.91
2.64389	9.06279	4.53093	40.7267		2.71088	82.1536	2.39322	186.565		2.33102	238.659		2.77987	78.8465		3.20362	123.724																					1.05917	1825.51
2.64	9.09057	4.55249	40.8716		2.71388	82.0804	2.37588	186.362		2.33169	238.76		2.77427	78.8446		3.18717	123.813																					1.05477	1826.43
2.63212	9.08106	4.52253	40.9038		2.70793	82.1952	2.38183	186.405		2.36459	238.218		2.77559	78.8605		3.17687	123.802																					1.05795	1827.48
2.64889	9.09227	4.55523	40.8968		2.70425	82.2241	2.38254	186.434		2.35381	238.38		2.76999	78.953		3.19246	123.907																					1.05294	1829.46
2.64187	9.09909	4.53718	40.961		2.71057	82.2694	2.40205	186.255		2.34667	238.305		2.78193	78.9731		3.19356	123.974																					1.05711	1830.33
2.67874	9.09026	4.55191	40.8874		2.7176	82.2613	2.38731	186.365		2.34426	238.499		2.78076	78.9947		3.19339	123.976																					1.05358	1832.08
2.6599	9.10757	4.55074	40.9382		2.73619	82.2672	2.38849	186.369		2.36885	238.44		2.78726	79.0276		3.20571	124.026																					1.05492	1832.45
2.67263	9.08167	4.55024	40.8461		2.71911	82.3268	2.37626	186.343		2.35566	238.688		2.78388	79.0675		3.1931	124.017																					1.05341	1833.35
2.66995	9.12549	4.57138	40.9372		2.72056	82.2234	2.38759	186.21		2.35622	238.639		2.78473	79.1287		3.20472	124.134																					1.06384	1834.12
2.66303	9.12414	4.55548	40.9596		2.72573	82.4494	2.39411	186.137		2.36346	238.876		2.78494	79.1393		3.1835	124.047																					1.06015	1834.76
2.66439	9.12533	4.56372	40.9279		2.71993	82.4866	2.40219	186.17		2.35864	239.001		2.78235	79.1887		3.22031	124.004																					1.05862	1835.23
2.66616	9.12038	4.55823	41.0239		2.72661	82.4739	2.41371	186.303		2.35168	239.001		2.80057	79.2213		3.20373	124.061																					1.06532	1835.79
2.68267	9.12236	4.58153	41.0634		2.72904	82.518	2.39374	186.209		2.35126	238.951		2.79836	79.233		3.20176	124																					1.06146	1836.72
2.66258	9.14036	4.56447	41.1585		2.74203	82.514	2.39033	186.015		2.36289	239.054		2.7796	79.307		3.23856	124.158																					1.06818	1837.01
2.67343	9.12279	4.56605	41.0073		2.72045	82.6707	2.38873	186.245		2.35726	239.262		2.79836	79.3173		3.21321	124.1																					1.06636	1838.16
2.68535	9.14225	4.58186	41.092		2.7264	82.517	2.39118	186.127		2.35901	239.471		2.81241	79.3701		3.21577	123.934																					1.06225	1838.91
2.68318	9.1539	4.56273	41.1585		2.74198	82.6393	2.40441	185.991		2.35594	239.333		2.80301	79.3879		3.22118	124.087																					1.06705	1838.68
2.68459	9.15294	4.57521	41.0185		2.73562	82.7089	2.40573	186.024		2.36871	239.336		2.81024	79.4396		3.22937	124.089																					1.06603	1839.7
2.67934	9.1572	4.55896	41.1705		2.73831	82.6685	2.40063	186.009		2.35897	239.646		2.78837	79.4704		3.21461	124.113																					1.06898	1840.03
2.70383	9.14977	4.5698	41.0793		2.7351	82.6714	2.42472	186.047		2.36715	239.469		2.80242	79.503		3.22647	124.12																					1.069	1840.89
2.68096	9.19417	4.56756	41.0824		2.74757	82.7278	2.40493	185.975		2.37377	239.754		2.80977	79.5214		3.24763	124.218																					1.06505	1841.14
2.6803	9.17855	4.55226	41.1683		2.74224	82.8792	2.40984	186.095		2.36422	239.788		2.80945	79.5553		3.23158	124.264																					1.07523	1840.58
2.67581	9.18843	4.57576	41.1515		2.74069	82.7327	2.40828	185.966		2.38251	239.606		2.80934	79.5981		3.23385	124.113																					1.07033	1842.17
2.69555	9.20822	4.56177	41.2072		2.7573	82.8119	2.42453	186.115		2.38923	239.329		2.80152	79.6525		3.25106	124.144																					1.06623	1843.39
2.69787	9.19608	4.57559	41.1535		2.73914	82.8945	2.4293	185.965		2.37901	239.54		2.83713	79.6777		3.08949	123.086																					1.07535	1843.82
2.68727	9.21431	4.59777	41.2112		2.74405	82.8833	2.42311	186.008		2.37537	239.432		2.81426	79.7344		3.07112	122.704																					1.07668	1844.61
2.695	9.20145	4.57129	41.2256		2.73484	83.044	2.42552	185.899		2.38431	239.567		2.80079	79.7323		3.07205	122.651																					1.07476	1846.11
2.70267	9.20651	4.56583	41.2688		2.76522	82.9897	2.4191	185.856		2.37235	240.018		2.83872	79.7639		3.06199	122.567																					1.06905	1846.44
2.6951	9.21286	4.55515	41.2679		2.7601	83.1199	2.42529	186.065		2.39674	239.888		2.82007	79.77		3.08467	122.463																					1.08748	1847.91
2.71222	9.21608	4.62358	41.3135		2.76217	83.0288	2.42486	185.935		2.37783	239.81		2.82128	79.8126		3.0849	122.513																					1.06799	1848.27
2.69222	9.23372	4.58246	41.3922		2.75787	83.177	2.4362	185.899		2.39272	239.546		2.82852	79.8582		3.08444	122.373																					1.07668	1847.89
2.70459	9.22121	4.59032	41.3227		2.76155	83.0496	2.43081	185.941		2.40549	239.66		2.84178	79.8878		3.09699	122.38																					1.07646	1849.01
2.72141	9.24078	4.57551	41.4484		2.76243	83.1837	2.43586	185.972		2.40034	239.554		2.83195	79.9253		3.08048	122.455																					1.08234	1849.97
2.68954	9.24712	4.55765	41.3408		2.75446	83.2422	2.42165	186.025		2.4009	239.672		2.82746	79.9433		3.09722	122.326																					1.07532	1851.36
2.71999	9.24254	4.5658	41.2985		2.77873	83.2626	2.43648	185.84		2.3992	239.586		2.81558	79.9695		3.10618	122.401																					1.0793	1852.31
2.70914	9.26526	4.54153	41.5156		2.76978	83.3817	2.42968	185.87		2.40346	239.545		2.82561	79.9743		3.09519	122.37																					1.08049	1853.48
2.72575	9.25155	4.58374	41.5005		2.76998	83.1543	2.4285	185.791		2.39797	239.622		2.83824	79.994		3.08467	122.424																					1.09358	1854.24
2.71095	9.27912	4.56687	41.5385		2.77992	83.3411	2.45036	185.778		2.39953	239.59		2.83608	80.0402		3.09298	122.373																					1.07893	1856.07
2.72105	9.26018	4.5844	41.4192		2.77164	83.3651	2.42618	185.781		2.40043	239.53		2.84199	80.0627		3.12263	122.424																					1.08276	1856.75
2.74201	9.27796	4.58415	41.4887		2.77816	83.3627	2.43402	185.746		2.43277	239.391		2.83856	80.0924		3.08624	122.488																					1.07757	1857.88
2.71585	9.29907	4.57806	41.5054		2.77578	83.3939	2.43114	185.784		2.41102	239.568		2.85261	80.0766		3.10467	122.492																					1.09662	1857.89
2.73221	9.27321	4.57551	41.4968		2.79426	83.4129	2.47228	185.838		2.40998	239.403		2.85816	80.1472		3.1274	122.464																					1.08575	1859.71
2.71605	9.28896	4.59221	41.5664		2.7793	83.6282	2.4489	185.828		2.42114	239.402		2.84257	80.1664		3.10955	122.446																					1.09188	1860.68
2.72969	9.29356	4.60579	41.5508		2.78691	83.4354	2.45707	185.847		2.42747	239.114		2.84194	80.1512		3.12222	122.488																					1.08726	1862.29
2.73009	9.30214	4.60052	41.5751		2.78654	83.6243	2.4524	185.884		2.41825	239.312		2.85642	80.1974		3.1117	122.494																					1.09287	1863.41
2.72661	9.2823	4.58851	41.5272		2.78132	83.5528	2.46373	185.821		2.42658	239.251		2.8533	80.2323		3.1224	122.543																					1.08424	1864.88
2.74787	9.3028	4.60184	41.5567		2.7969	83.5912	2.45641	185.89		2.42809	239.343		2.86613	80.242		3.1267	122.596																					1.09341	1866.17
2.73671	9.32173	4.60916	41.6081		2.80176	83.7509	2.46845	185.739		2.42421	239.33		2.8431	80.27		3.11385	122.587																					1.09003	1867.38
2.73484	9.32995	4.61147	41.6324		2.80114	83.7681	2.47086	185.724		2.42596	239.39		2.86017	80.3038		3.13025	122.667																					1.10119	1868.07
2.73913	9.33119	4.61977	41.7552		2.78515	83.8671	2.45599	185.821		2.42	239.467		2.86423	80.3348		3.13362	122.646																					1.09022	1870.59
2.75797	9.32916	4.60167	41.6371		2.78147	83.7396	2.46605	185.782		2.43135	239.754		2.85668	80.3399		3.13914	122.711																					1.09568	1871.5
2.7414	9.35175	4.58061	41.7068		2.80818	83.7687	2.45443	185.785		2.42133	239.896		2.86862	80.3908		3.13885	122.759																					1.09566	1872.71
2.73615	9.34712	4.58217	41.7267		2.79343	83.859	2.48333	185.638		2.41929	240.145		2.85277	80.4153		3.12141	122.752																					1.08946	1873.52
2.75903	9.35712	4.61816	41.753		2.80694	83.7986	2.46907	185.724		2.41419	240.093		2.86159	80.4071		3.14356	122.747																					1.09568	1874.45
2.75378	9.34557	4.58021	41.7091		2.79964	83.9075	2.47526	185.735		2.43433	239.694		2.87522	80.4412		3.12333	122.876																					1.09638	1875.85
2.7459	9.36346	4.60884	41.682		2.794	83.9578	2.46609	185.93		2.43362	239.817		2.88109	80.417		3.15909	122.808																					1.10431	1876.67
2.73938	9.3682	4.58511	41.7432		2.80207	83.9847	2.46869	185.834		2.42327	239.701		2.87385	80.4803		3.12676	122.847																					1.10196	1878.12
2.73954	9.36368	4.59395	41.7817		2.81077	83.9384	2.47658	185.651		2.45007	239.565		2.87871	80.4628		3.14205	122.967																					1.09796	1880.19
2.75701	9.35828	4.6117	41.7401		2.82391	83.9694	2.4693	185.622		2.42998	239.662		2.88684	80.4911		3.15187	122.853																					1.09929	1880.48
2.74585	9.37013	4.56941	41.8647		2.80585	84.1456	2.46425	185.367		2.4392	239.797		2.87395	80.5123		3.1531	122.99																					1.10594	1880.95
2.77489	9.39213	4.60802	41.7794		2.81004	83.944	2.46099	185.483		2.43948	239.783		2.88352	80.5067		3.14839	122.924																					1.09917	1883.24
2.7608	9.37718	4.61587	41.8706		2.82578	84.1594	2.4719	185.451		2.44227	239.734		2.88304	80.5424		3.15135	123.002																					1.103	1884.91
2.76852	9.37783	4.61391	41.757		2.80378	84.1664	2.46378	185.548		2.43547	239.699		2.89308	80.5411		3.14845	123.163																					1.0989	1886.25
2.79943	9.39932	4.63117	41.8993		2.8207	84.1932	2.47681	185.559		2.44483	239.626		2.89403	80.5635		3.16089	123.166																					1.11854	1886.73
2.76181	9.3887	4.62037	41.9083		2.81869	84.2573	2.47634	185.376		2.4297	239.919		2.87565	80.5565		3.15374	123.197																					1.10236	1888.73
2.76948	9.38163	4.61481	41.832		2.83577	84.2537	2.48328	185.351		2.46932	239.85		2.8945	80.5915		3.15432	123.127																					1.10488	1889.86
2.77317	9.39839	4.61538	42.0184		2.80968	84.3564	2.47629	185.298		2.4427	240.021		2.90195	80.5813		3.1574	123.277																					1.10643	1892.37
2.77312	9.40042	4.65031	41.9688		2.82521	84.256	2.49675	185.354		2.45268	240.013		2.90322	80.5857		3.16397	123.262																					1.11389	1892.78
2.78191	9.44159	4.636	42.0085		2.83468	84.3905	2.46855	185.163		2.46653	240.716		2.91727	80.629		3.17908	123.269																					1.10888	1894.17
2.77135	9.40004	4.62299	41.9934		2.82588	84.4931	2.47936	185.273		2.42085	241.028		2.88721	80.642		3.15042	123.417																					1.10772	1896.65
2.79731	9.42264	4.65383	42.1209		2.83142	84.4612	2.48078	185.292		2.45542	239.737		2.90623	80.6445		3.17914	123.336																					1.10601	1897.23
2.78125	9.41645	4.6252	42.0866		2.82174	84.4851	2.47899	184.818		2.46591	239.484		2.89519	80.6758		3.16246	123.386																					1.11409	1898.22
2.78832	9.41751	4.64426	41.9695		2.85031	84.4927	2.47601	184.849		2.46587	239.62		2.93656	80.7061		3.16798	123.348																					1.10945	1901.38
2.78564	9.44838	4.64312	42.1026		2.82852	84.628	2.4719	184.824		2.4653	239.428		2.90074	80.7136		3.181	123.467																					1.11137	1903.41
2.81008	9.4401	4.64303	42.0788		2.83292	84.519	2.48499	184.749		2.47575	239.446		2.90607	80.7005		3.17827	123.587																					1.1112	1901.55
2.79084	9.45417	4.64761	42.1273		2.85264	84.7952	2.48338	184.928		2.45759	239.592		2.90866	80.7192		3.16164	123.469																					1.11619	1902.02
2.79312	9.44206	4.64099	42.1605		2.83121	84.6319	2.48928	184.768		2.48757	239.927		2.90602	80.7336		3.2006	123.516																					1.11246	1902.68
2.79544	9.4491	4.67453	42.1737		2.84524	84.6426	2.47955	184.664		2.45896	240.149		2.9075	80.732		3.17205	123.655																					1.11093	1904.45
2.7918	9.46489	4.65678	42.2502		2.82195	84.7739	2.5189	184.625		2.47192	240.044		2.91046	80.7554		3.17618	123.714																					1.11165	1904.5
2.79372	9.44707	4.667	42.198		2.8736	84.8116	2.49325	184.462		2.4653	240.626		2.92979	80.7513		3.181	123.712																					1.11562	1914.72
2.79902	9.45673	4.70504	42.2655		2.83406	84.8079	2.50156	184.489		2.47854	240.855		2.90702	80.7567		3.20362	123.724																					1.18029	1910.73
2.7965	9.46575	4.65555	42.3544		2.85217	84.8512	2.51167	184.448		2.47329	240.145		2.91907	80.745		3.18717	123.813																					1.12499	1996.09
2.80433	9.47687	4.6562	42.314		2.84451	84.9403	2.50704	184.72		2.47858	239.945		2.93571	80.7415		3.17687	123.802																					1.10967	2003.53
2.8265	9.47622	4.64303	42.3317		2.84493	84.8248	2.50959	184.556		2.47613	239.916		2.92483	80.7633		3.19246	123.907																					1.09297	2000.01
2.83129	9.4941	4.68704	42.2341		2.85606	84.8642	2.50742	184.5		2.47026	239.914		2.92308	80.7602		3.19356	123.974																					1.09213	1917.37
2.80539	9.50031	4.6787	42.4153		2.8397	84.9611	2.52159	184.382		2.47693	240.3		2.95219	80.7784		3.19339	123.976																					1.12326	1912.6
2.8167	9.47291	4.6645	42.3102		2.86563	84.9343	2.51913	184.496		2.48445	239.897		2.92921	80.7602		3.20571	124.026																					1.12953	1913.54
2.8373	9.50915	4.64994	42.4371		2.85694	85.0012	2.51857	184.515		2.49305	239.715		2.91468	80.7404		3.1931	124.017																					1.12284	1914.74
2.80438	9.50904	4.64189	42.4099		2.84601	84.9501	2.50468	184.462		2.49419	239.771		2.92002	80.7588		3.20472	124.134																					1.12348	1916.36
2.81655	9.49967	4.66003	42.3447		2.87132	85.0438	2.53765	184.552		2.49116	239.573		2.95505	80.7656		3.1835	124.047																					1.12155	1916.78
2.7969	9.50699	4.64783	42.5231		2.86061	85.1128	2.52745	184.511		2.48724	239.511		2.93138	80.7714		3.22031	124.004																					1.13005	1916.99
2.84144	9.50093	4.67678	42.411		2.86449	85.0577	2.53321	184.447		2.51031	239.513		2.94416	80.7479		3.20373	124.061																					1.12225	1918.51
2.82357	9.5236	4.66995	42.5411		2.8514	85.209	2.53023	184.32		2.4992	239.734		2.95404	80.7817		3.20176	124																					1.12778	1919.53
2.82286	9.50693	4.66157	42.4404		2.89037	85.1939	2.54336	184.204		2.49821	239.787		2.92832	80.769		3.23856	124.158																					1.11792	1921.04
2.82867	9.51649	4.70126	42.476		2.88054	85.3591	2.52938	184.194		2.50733	240.092		2.93476	80.7424		3.21321	124.1																					1.1346	1921.4
2.8317	9.52518	4.6658	42.5665		2.87914	85.1639	2.53411	184.029		2.49239	240.295		2.93872	80.7727		3.21577	123.934																					1.13282	1922.73
2.82518	9.52393	4.66995	42.4891		2.88913	85.2425	2.53845	184.103		2.49192	240.117		2.9449	80.7801		3.22118	124.087																					1.13	1924.69
2.83028	9.53509	4.66222	42.6272		2.86563	85.2914	2.54147	184.168		2.49995	239.69		2.94976	80.8124		3.22937	124.089																					1.1195	1926.45
2.84129	9.53131	4.69102	42.638		2.88224	85.3212	2.55338	183.987		2.51589	239.746		2.94939	80.7331		3.21461	124.113																					1.14031	1927.23
2.83948	9.55303	4.68483	42.69		2.87251	85.4582	2.5418	183.972		2.50085	239.606		2.95394	80.7447		3.22647	124.12																					1.13307	1928.6
2.83569	9.53631	4.67963	42.6447		2.89042	85.479	2.57265	183.814		2.52208	239.571		2.95563	80.7509		3.24763	124.218																					1.1349	1930.27
2.84558	9.54337	4.67735	42.6808		2.89544	85.5307	2.54072	183.889		2.4931	239.668		2.96197	80.7624		3.23158	124.264																					1.12099	1931.18
2.82953	9.54918	4.68776	42.7589		2.88266	85.3848	2.55758	183.771		2.51986	239.636		2.94337	80.7688		3.23385	124.113																					1.13687	1931.93
2.84362	9.56984	4.70566	42.6506		2.88856	85.5786	2.54199	183.995		2.51352	239.678		2.96366	80.7492		3.25106	124.144																					1.13482	1933.12
2.83806	9.56866	4.69679	42.7269		2.88851	85.6333	2.55564	183.9		2.51253	239.607		2.97613	80.7726																								1.13255	1933.77
2.8471	9.56836	4.7037	42.6999		2.88685	85.5864	2.55706	183.897		2.50203	238.991		2.96757	80.7651																								1.14011	1934.55
2.85306	9.5674	4.70297	42.6829		2.89223	85.7102	2.55918	183.948		2.54548	238.058		2.96746	80.7523																								1.14233	1935.99
2.84952	9.56865	4.68849	42.7673		2.90823	85.6874	2.56155	183.762		2.53589	237.828		2.96297	80.8005																								1.14058	1937.25
2.86841	9.57746	4.71339	42.7827		2.89648	85.7474	2.55654	183.836		2.53905	237.792		2.9664	80.7657																								1.13808	1938.21
2.84983	9.58555	4.67385	42.8197		2.89518	85.6659	2.55101	183.635		2.56137	238.14		2.98447	80.7776																								1.15261	1965.57
2.86084	9.57695	4.68185	42.7453		2.90264	85.8167	2.5479	183.785		2.5339	238.284		2.96376	80.7644																								1.12914	1941.08
2.86614	9.61527	4.74792	42.8356		2.88944	85.847	2.57534	183.81		2.54463	238.277		2.98711	80.7213																								1.14765	1941.52
2.85028	9.61088	4.68873	42.9001		2.90735	85.7369	2.54974	183.77		2.53697	238.259		2.97813	80.7243																								1.13878	1942.89
2.86023	9.60393	4.68209	42.8659		2.90491	85.9326	2.55375	183.81		2.55466	238.256		3.01707	80.698																								1.11303	2018.77
2.84468	9.62601	4.6656	42.9443		2.92008	85.8866	2.56098	183.742		2.5443	238.47		2.98479	80.7233																								1.12627	2040.48
2.8881	9.6293	4.70344	42.831		2.92194	85.9836	2.576	183.761		2.54217	238.468		2.98796	80.682																								1.13393	2031.16
2.84624	9.62834	4.70231	42.9807		2.92665	85.9204	2.56684	183.314		2.54775	238.892		3.00687	80.685																								1.10903	2029.67
2.86437	9.62643	4.70272	42.8527		2.9192	86.1148	2.57076	183.376		2.55527	238.687		2.98342	80.6646																								1.16346	2040.32
2.87886	9.62928	4.71711	42.9523		2.91485	86.0201	2.58181	183.347		2.53182	240.76		2.98394	80.6751																								1.12281	2026.1
2.85846	9.6374	4.70813	42.9357		2.91563	86.0664	2.56665	183.321		2.55234	238.346		2.99525	80.6555																								1.13327	2046.37
2.87371	9.65669	4.72512	42.8629		2.93529	86.1831	2.57165	183.244		2.55697	238.363		3.00597	80.6082																								1.13343	1986.06
2.86801	9.66614	4.70514	43.0414		2.93379	86.1481	2.56438	183.016		2.5539	238.526		3.01205	80.5988																								1.14846	1952.85
2.88482	9.65879	4.71347	43.0315		2.91635	86.2475	2.58719	182.988		2.55924	238.646		3.00238	80.5764																								1.14861	1953.29
2.86972	9.65276	4.72584	43.0648		2.91982	86.2789	2.56948	182.853		2.55191	238.601		3.0233	80.5595																								1.15115	1955.07
2.87629	9.65863	4.72479	42.9284		2.93649	86.2508	2.5846	183.035		2.57853	238.518		3.01268	80.5633																								1.14812	1956.23
2.87791	9.68344	4.74153	43.0303		2.92629	86.3257	2.57548	182.988		2.56142	238.643		3.01569	80.5555																								1.15592	1956.59
2.88331	9.66359	4.71282	43.0939		2.93183	86.2379	2.59985	182.971		2.56232	238.709		3.00508	80.576																								1.1491	1958.23
2.8823	9.67494	4.73474	43.058		2.92686	86.3903	2.57402	182.89		2.54993	238.8		2.99752	80.5196																								1.15802	1958.92
2.87972	9.68522	4.74299	43.1927		2.9281	86.3809	2.57874	182.816		2.57239	238.936		3.0074	80.542																								1.15494	1960.41
2.89826	9.69165	4.7366	43.0604		2.93359	86.3981	2.58271	182.702		2.55948	238.445		3.00909	80.4942																								1.16371	1961.37
2.87967	9.68609	4.73838	43.2059		2.93825	86.4297	2.58058	182.777		2.57773	238.062		3.03683	80.48																								1.1599	1963.05
2.89588	9.68445	4.7163	43.0694		2.96179	86.4879	2.57113	182.698		2.58024	237.783		3.0056	80.4763																								1.15694	1963.76
2.8975	9.68613	4.71975	43.2164		2.93638	86.6132	2.58365	182.603		2.57636	237.675		3.02383	80.4511																								1.16059	1964.88
2.89487	9.71083	4.71051	43.1834		2.94135	86.5184	2.58757	182.609		2.58562	237.873		3.02959	80.458																								1.15785	1965.68
2.90235	9.7223	4.73511	43.2696		2.94746	86.6688	2.58984	182.588		2.57116	238.449		3.02684	80.4158																								1.16111	1966.36
2.89684	9.69641	4.73865	43.2387		2.93788	86.6679	2.59319	182.483		2.5852	238.216		3.02885	80.3977																								1.16418	1968.12
2.90406	9.72377	4.70954	43.2603		2.95621	86.5603	2.59603	182.465		2.57314	238.267		3.01839	80.3794																								1.15904	1968.67
2.90326	9.72959	4.75207	43.263		2.9339	86.7224	2.6041	182.319		2.59555	237.996		3.04512	80.356																								1.16064	1968.26
2.90694	9.73563	4.73053	43.2507		2.96537	86.66	2.59314	182.402		2.56946	238.432		3.03466	80.3346																								1.16576	1968.92
2.90841	9.70521	4.75143	43.3037		2.94808	86.6968	2.60972	182.4		2.60416	237.73		3.0392	80.2832																								1.17151	1969.91
2.91386	9.73731	4.72715	43.2877		2.95434	86.7997	2.59768	182.392		2.60165	237.596		3.03382	80.2857																								1.16939	1971.37
2.90957	9.75203	4.73125	43.3232		2.9751	86.7513	2.59891	182.311		2.59068	238.204		3.03102	80.279																								1.16623	1971.66
2.91512	9.75581	4.75006	43.3023		2.94125	86.8259	2.60557	182.176		2.58255	238.091		3.03308	80.2399																								1.16586	1972.68
2.91482	9.76794	4.74653	43.3612		2.96355	86.7963	2.59985	182.192		2.60742	237.812		3.04512	80.2676																								1.1725	1973.4
2.91482	9.78007	4.76461	43.4033		2.93845	86.9516	2.60481	181.922		2.6017	237.495		3.04945	80.2093																								1.1747	1974.54
2.9281	9.76886	4.73921	43.4038		2.98586	86.9366	2.59905	182.036		2.59191	237.529		3.03825	80.2085																								1.16138	1975.6
2.93441	9.77387	4.77692	43.3377		2.95807	87.0183	2.61322	181.993		2.60525	237.505		3.04132	80.165																								1.1682	1976.17
2.91533	9.79342	4.73953	43.3691		2.97049	86.9821	2.61185	182.009		2.58298	237.551		3.06007	80.1473																								1.16872	1974.99
2.92734	9.78033	4.7663	43.3649		2.98555	86.9879	2.60944	181.633		2.41457	237.803		3.06467	80.1244																								1.17426	1974.22
2.93729	9.77719	4.74307	43.4844		2.96376	87.1009	2.63442	181.655		2.07212	237.505		3.05125	80.0978																								1.16289	1973.76
2.92239	9.78453	4.74834	43.4273		2.98338	87.0653	2.60854	181.61		2.06276	237.403		3.07634	80.0726																								1.17235	1972.49
2.92957	9.77929	4.72924	43.5722		2.96904	87.0659	2.62422	181.442		2.12054	237.266		3.06398	80.0625																								1.16998	1972.9
2.93603	9.79507	4.75481	43.3557		3.00574	87.0826	2.6127	181.365		2.11784	237.003		3.06329	80.021																								1.17463	1972.42
2.91487	9.79415	4.72652	43.5792		2.97075	87.2349	2.64288	181.413		2.07822	237.991		3.05616	80.0197																								1.17087	1970.75
2.94668	9.78629	4.75569	43.4931		2.96997	87.2492	2.62918	181.468		2.08687	237.008		3.08543	79.9927																								1.17606	1969.48
2.92179	9.8183	4.73419	43.623		2.98343	87.2769	2.61884	181.226		2.06172	237.161		3.06002	79.9684																								1.17742	1967.42
2.93037	9.78554	4.75553	43.5319		2.98301	87.3434	2.61652	181.402		2.0777	237.803		3.06868	79.9429																								1.1749	1965.83
2.93972	9.81244	4.7501	43.6366		2.99787	87.3526	2.63272	181.269		2.09004	237.547		3.06741	79.9137																								1.17658	1962.15
2.943	9.80371	4.75793	43.6257		2.98798	87.3596	2.61775	181.017		2.07311	237.63		3.06741	79.9055																								1.18249	1960.26
2.93012	9.79657	4.74602	43.6833		3.0031	87.3515	2.63641	181.112		2.08626	237.638		3.07735	79.8744																								1.17801	1959.02
2.93356	9.82155	4.7744	43.6099		2.98095	87.4113	2.64448	180.883		2.08304	237.685		3.06541	79.8606																								1.18281	1956.98
2.95391	9.84176	4.76417	43.6345		3.00279	87.3998	2.62961	180.874		2.08044	237.616		3.08464	79.8299																								1.18011	1954.82
2.95179	9.86166	4.77631	43.6934		2.99663	87.3716	2.63126	180.77		2.10106	237.755		3.07381	79.8056																								1.18434	1952.52
2.94684	9.85211	4.77647	43.6399		2.99937	87.5692	2.61308	180.844		2.0882	237.565		3.07803	79.7627																								1.18399	1950.97
2.94704	9.86218	4.772	43.7214		2.98954	87.5345	2.65927	180.816		2.09368	237.474		3.07608	79.7535																								1.17418	1948.34
2.94426	9.83504	4.77863	43.7732		2.99968	87.5711	2.62696	180.625		2.10285	237.264		3.07914	79.7185																								1.18718	1945.07
2.9588	9.84442	4.77975	43.7452		3.00729	87.5846	2.64165	180.715		2.08186	237.279		3.0812	79.724																								1.18542	1942.83
2.94335	9.88316	4.76864	43.8365		3.00599	87.6526	2.63433	180.638		2.09879	237.988		3.08532	79.6323																								1.19427	1940.02
2.95784	9.88199	4.78295	43.8188		3.00951	87.6706	2.65308	180.591		2.10522	237.866		3.07418	79.6503																								1.18424	1937.79
2.95891	9.88775	4.78039	43.8007		3.00372	87.5745	2.63683	180.511		2.08881	237.95		3.08971	79.6159																								1.18629	1935.13
2.95209	9.87329	4.76665	43.8453		3.0033	87.8157	2.63423	180.36		2.12172	237.873		3.09626	79.5995																								1.18745	1932.35
2.97168	9.89264	4.74059	43.8214		3.01096	87.7348	2.65941	180.324		2.10455	237.719		3.09906	79.5268																								1.19686	1929.52
2.95901	9.89046	4.74091	43.8872		3.01624	87.7983	2.64123	180.233		2.10848	237.306		3.09272	79.5155																								1.18352	1927.8
2.97163	9.8823	4.75489	43.8562		3.02634	87.8325	2.64713	180.325		2.10446	237.217		3.09103	79.4898																								1.18987	1925.47
2.96845	9.89667	4.7711	43.9316		3.01267	87.8826	2.64925	180.194		2.29367	237.869		3.08527	79.4507																								1.18651	1923.26
2.96805	9.90017	4.77301	43.8802		3.00874	87.9339	2.65119	180.223		2.64524	236.238		3.10244	79.4458																								1.19775	1918.55
2.97082	9.89096	4.77269	43.9927		3.00082	87.8762	2.64519	180.09		2.64813	235.503		3.10619	79.4026																								1.19323	1915.58
2.97163	9.89298	4.76189	43.9696		3.04171	87.9583	2.65384	180.033		2.65446	235.217		3.09082	79.3528																								1.19215	1913.08
3.00067	9.91898	4.82521	43.9396		3.01003	87.9558	2.64685	179.914		2.65234	234.925		3.10809	79.2998																								1.19649	1909.55
2.9688	9.91703	4.79232	43.9073		3.01987	87.9665	2.68189	179.734		2.66472	234.646		3.09293	79.3052																								1.20971	1906.14
2.98239	9.89172	4.78755	43.8815		3.00605	88.0747	2.65502	179.762		2.66553	234.724		3.10788	79.2783																								1.19066	1904.32
2.98779	9.91646	4.80622	43.9712		3.04854	88.077	2.65993	179.57		2.66099	235.056		3.10931	79.2374																								1.20134	1901.1
2.98426	9.92396	4.75338	43.9684		3.02204	88.2919	2.66753	179.405		2.66269	235.031		3.08923	79.2095																								1.20005	1898.45
2.98779	9.92441	4.80193	43.9946		3.03275	88.0195	2.67226	179.453		2.66964	234.737		3.10862	79.1614																								1.20618	1894.61
2.98875	9.9542	4.76411	44.1132		3.04523	88.2427	2.66871	179.349		2.66122	234.759		3.12051	79.1461																								1.20107	1891.98
2.99466	9.93304	4.80749	44.1113		3.01888	88.2322	2.66347	179.339		2.67862	234.446		3.09578	79.1101																								1.20334	1888.82
2.99269	9.96133	4.79422	44.1077		3.03534	88.2269	2.67311	179.319		2.67035	234.64		3.13963	79.0667																								1.20821	1885.06
2.98552	9.93299	4.78779	44.0067		3.02727	88.2766	2.67641	179.264		2.66851	234.539		3.11306	79.0621																								1.2025	1882.03
3.00284	9.95358	4.81242	44.0696		3.06691	88.2788	2.68156	179.134		2.6843	234.271		3.11406	79.0139																								1.20685	1878.97
2.99138	9.95494	4.79343	44.11		3.03648	88.4272	2.66994	179.303		2.66988	234.444		3.12822	78.9988																								1.2028	1875.65
3.00072	9.95402	4.809	44.1536		3.03136	88.3278	2.68935	179.147		2.67853	234.174		3.11554	78.9673																								1.21045	1871.32
2.99819	9.9936	4.7924	44.1701		3.03498	88.4083	2.67391	179.024		2.68633	233.821		3.11839	78.9155																								1.20445	1867.18
3.0088	9.98469	4.82593	44.1154		3.04461	88.3669	2.68255	178.999		2.67896	233.709		3.12907	78.881																								1.20625	1862.68
2.99961	9.98084	4.81027	44.308		3.05335	88.4417	2.6835	178.792		2.67735	233.739		3.14402	78.8358																								1.2106	1857.07
2.99931	9.97741	4.78939	44.1999		3.03891	88.5417	2.6784	178.851		2.68359	233.846		3.12125	78.8211																								1.21013	1851.24
2.99915	9.99434	4.8089	44.2374		3.06515	88.4624	2.67731	178.744		2.6799	233.418		3.11866	78.7437																								1.20623	1844.8
2.99885	10.0056	4.78063	44.3243		3.05837	88.5535	2.67226	178.755		2.70723	232.953		3.14233	78.7351																								1.21342	1835.23
3.00117	9.9844	4.80598	44.2173		3.06013	88.4656	2.68694	178.707		2.69574	232.973		3.12093	78.6829																								1.21283	1824.16
3.01531	9.99719	4.77067	44.3461		3.05749	88.7119	2.66961	178.684		2.6955	232.735		3.13298	78.6319																								1.21928	1805.65
3.00572	10.0177	4.81988	44.2222		3.05677	88.647	2.68756	178.618		2.70378	232.667		3.12933	78.6395																								1.21933	1772.61
3.00774	10.0157	4.80353	44.3269		3.06474	88.6936	2.67301	178.383		2.69872	232.374		3.13128	78.5682																								1.22271	1678.56
3.00087	10.003	4.81104	44.2694		3.06365	88.8233	2.70178	178.474		2.7129	232.06		3.14344	78.5479																								1.236	1455.55
3.03263	10.0201	4.84152	44.3347		3.07318	88.7747	2.67925	178.346		2.70193	231.754		3.13435	78.5068																								1.25537	1206.55
3.019	10.0223	4.80385	44.3731		3.06609	88.8871	2.68416	178.319		2.72245	231.631		3.15786	78.4699																								1.26024	979.638
3.01698	10.0245	4.80764	44.3172		3.06438	88.7894	2.68761	178.3		2.70118	230.956		3.13451	78.4545																								1.26802	911.357
3.04066	10.0501	4.79698	44.4109		3.06841	88.8576	2.68147	178.252		2.70259	229.792		3.14639	78.3934																								1.26632	885.467
3.01733	10.0388	4.81475	44.3898		3.06153	88.9372	2.68718	177.986		2.70321	229.135		3.15347	78.3683																								1.27163	870.327
3.02496	10.0335	4.82415	44.4298		3.08047	88.8812	2.7082	177.923		2.72344	228.069		3.14269	78.3359																								1.26956	859.915
3.01789	10.0468	4.798	44.4311		3.06961	88.9675	2.70319	178.05		2.70954	227.628		3.15194	78.3022																								1.27457	852.278
3.03869	10.0524	4.86348	44.4357		3.09429	88.9576	2.69469	178.098		2.71375	227.308		3.14697	78.2585																								1.27356	845.875
3.03198	10.0491	4.83529	44.4504		3.07602	89.0998	2.70574	177.891		2.71101	227.003		3.17154	78.2219																								1.28216	840.505
3.02814	10.0452	4.84563	44.4212		3.08503	88.9836	2.68619	177.737		2.7182	226.59		3.1624	78.1981																								1.27991	836.248
3.03188	10.0658	4.84429	44.5671		3.07918	89.1392	2.7209	177.661		2.71631	226.202		3.15411	78.1434																								1.27865	832.622
3.03617	10.0593	4.83149	44.5063		3.07928	89.126	2.69195	177.641		2.712	225.638		3.15173	78.1028																								1.27388	829.383
3.03253	10.0464	4.83481	44.5548		3.08311	89.1111	2.70645	177.588		2.74151	225.583		3.16578	78.0718																								1.27853	826.217
3.04587	10.1006	4.82881	44.6236		3.08047	89.2079	2.69852	177.356		2.71427	225.24		3.16726	77.9999																								1.29308	822.578
3.05541	10.0841	4.83956	44.5072		3.09253	89.2763	2.72539	177.239		2.7259	224.824		3.16018	77.9826																								1.2768	819.937
3.05788	10.0871	4.81004	44.6695		3.08875	89.3433	2.71448	177.233		2.72822	224.337		3.16705	77.9428																								1.28258	815.602
3.04319	10.0763	4.81757	44.5775		3.09517	89.2079	2.71717	177.015		2.74798	224.226		3.17244	77.9226																								1.28505	812.56
3.05622	10.0873	4.83618	44.6175		3.09704	89.2563	2.74343	176.955		2.73006	224.025		3.17503	77.8622																								1.29328	809.538
3.03955	10.0985	4.81867	44.6227		3.08979	89.2597	2.72931	176.859		2.73971	223.57		3.19605	77.8285																								1.28401	805.594
3.0547	10.102	4.83516	44.6226		3.09031	89.2708	2.72166	176.57		2.74236	223.575		3.1679	77.7806																								1.28611	801.972
3.05051	10.1368	4.80823	44.7838		3.11246	89.3894	2.71934	176.769		2.76387	223.274		3.17983	77.7137																								1.28712	799.004
3.05379	10.1102	4.83477	44.7755		3.11686	89.3657	2.74117	176.62		2.73559	222.79		3.17408	77.6893																								1.29627	796.044
3.05763	10.1336	4.84168	44.8174		3.10387	89.4579	2.57605	176.62		2.74973	222.168		3.18945	77.627																								1.29051	793.783
3.05748	10.1173	4.85338	44.618		3.09201	89.3908	2.70178	176.355		2.75309	222.063		3.17651	77.5908																								1.29313	790.522
3.08354	10.1221	4.86523	44.8285		3.12027	89.4649	2.73021	176.316		2.75063	222.051		3.17978	77.5343																								1.29528	787.585
3.05162	10.1234	4.84906	44.7713		3.11039	89.4992	2.73625	176.195		2.75002	221.791		3.20551	77.5162																								1.28945	784.494
3.05743	10.1314	4.83869	44.7527		3.10604	89.5505	2.73054	176.13		2.75436	221.53		3.18068	77.4501																								1.29095	780.433
3.06728	10.16	4.85455	44.8957		3.11743	89.671	2.74235	176.011		2.75923	221.737		3.17719	77.3901																								1.29343	777.325
3.05198	10.1456	4.86563	44.8168		3.11469	89.705	2.76048	175.947		2.74586	221.694		3.21349	77.3547																								1.29701	773.989
3.06248	10.1541	4.85448	44.8182		3.11717	89.7597	2.73739	175.871		2.74212	221.502		3.18654	77.3122																								1.29837	771.214
3.05672	10.1481	4.86688	44.857		3.1255	89.6398	2.75302	175.591		2.74642	220.786		3.1866	77.2743																								1.29422	768.977
3.08652	10.1452	4.86303	44.8917		3.12499	89.7346	2.74967	175.503		2.78708	220.197		3.1941	77.2325																								1.29585	766.545
3.07697	10.1773	4.86539	44.9637		3.11919	89.8133	2.7576	175.385		2.75427	220.373		3.1904	77.1904																								1.29931	764.169
3.07783	10.1508	4.86186	44.7747		3.12633	89.7247	2.75184	175.329		2.76254	220.013		3.18337	77.154																								1.29051	761.722
3.06824	10.1745	4.89483	44.8742		3.11934	89.9099	2.74627	175.109		2.7703	219.822		3.19177	77.0964																								1.30373	758.911
3.07283	10.1692	4.85377	44.9669		3.12659	89.8667	2.74565	175.2		2.77318	219.52		3.19077	77.0755																								1.2977	756.456
3.07728	10.178	4.88054	44.9835		3.12845	89.8958	2.75779	174.973		2.76751	219.316		3.19304	77.0281																								1.31287	753.045
3.07374	10.187	4.8617	44.9632		3.1417	89.8945	2.75406	174.988		2.76009	218.991		3.19938	76.962																								1.30136	750.877
3.09414	10.1717	4.90818	44.9835		3.14843	89.9851	2.76492	174.615		2.79332	218.691		3.21523	76.9363																								1.30736	748.046
3.08536	10.1984	4.88777	45.0993		3.12928	89.9154	2.77224	174.533		2.76614	218.677		3.21069	76.8802																								1.29987	745.162
3.08692	10.1961	4.87992	44.9861		3.13383	89.9472	2.75623	174.462		2.77588	218.37		3.20815	76.8393																								1.32021	742.153
3.0897	10.2101	4.87261	45.1066		3.15314	90.0195	2.77106	174.297		2.76902	218.341		3.2016	76.7484																								1.30417	739.972
3.08662	10.1906	4.86633	45.1331		3.12835	90.055	2.77106	174.188		2.79351	218.014		3.22474	76.7112																								1.30946	737.191
3.09288	10.1736	4.89004	45.1237		3.13829	90.0779	2.77919	174.072		2.76803	217.625		3.20588	76.6657																								1.30684	734.373
3.08743	10.219	4.88557	45.1058		3.14113	90.1179	2.76223	173.907		2.78009	217.214		3.21127	76.6067																								1.31168	731.582
3.10672	10.2131	4.90952	45.2246		3.15381	90.2444	2.77139	173.817		2.7694	217.164		3.22521	76.5931																								1.30832	729.475
3.09359	10.2367	4.8851	45.3167		3.13767	90.2698	2.76417	173.754		2.80004	216.723		3.21407	76.5187																								1.31416	726.522
3.09798	10.2134	4.89884	45.1839		3.15081	90.2625	2.80011	173.705		2.77782	216.26		3.21777	76.4822																								1.30921	724.027
3.11414	10.225	4.88117	45.2357		3.15293	90.3682	2.78221	173.583		2.78982	215.832		3.21835	76.439																								1.31974	721.47
3.10697	10.2327	4.89931	45.2438		3.14657	90.2528	2.78892	173.508		2.79101	215.814		3.23546	76.3928																								1.31505	718.778
3.11197	10.2239	4.93503	45.232		3.15992	90.2412	2.80068	173.23		2.78826	215.393		3.21898	76.3553																								1.31235	715.527
3.12444	10.2463	4.91218	45.2288		3.15759	90.3454	2.79666	173.252		2.7937	215.044		3.24539	76.2599																								1.32488	712.486
3.11464	10.2509	4.94555	45.2239		3.17224	90.3885	2.79983	172.956		2.79715	214.728		3.2194	76.2166																								1.31999	709.911
3.11545	10.244	4.92365	45.2492		3.16106	90.5289	2.80266	173.012		2.8024	214.635		3.22263	76.1689																								1.31203	707.335
3.11	10.23	4.92608	45.2482		3.1476	90.5237	2.80691	172.934		2.78462	214.744		3.23398	76.111																								1.32359	704.489
3.15499	10.2574	4.93841	45.2469		3.1696	90.5258	2.79624	172.833		2.79143	214.421		3.223	76.0853																								1.32384	702.569
3.12101	10.2677	4.9275	45.2975		3.15609	90.549	2.8088	172.738		2.79763	213.868		3.23319	76.0378																								1.3189	700.86
3.115	10.2462	4.93079	45.184		3.16799	90.5464	2.7918	172.572		2.82363	213.285		3.23018	75.9841																								1.31796	698.912
3.14722	10.2751	4.96518	45.3333		3.16758	90.5894	2.83435	172.491		2.80321	213.098		3.23705	75.9047																								1.32038	696.167
3.12853	10.2592	4.94147	45.2457		3.18668	90.6335	2.80228	172.199		2.80231	212.69		3.26177	75.8861																								1.33002	694.141
3.11995	10.2658	4.93653	45.3397		3.16241	90.6591	2.80143	172.235		2.82566	212.469		3.23192	75.8182																								1.32473	692.608
3.12899	10.2846	4.91588	45.4203		3.16292	90.608	2.80653	172.212		2.81067	212.041		3.23811	75.7583																								1.32478	691.217
3.15393	10.2808	4.96401	45.4516		3.17638	90.7381	2.80809	171.877		2.81195	212.174		3.24043	75.707																								1.32085	689.676
3.14141	10.2931	4.95121	45.4317		3.16561	90.8105	2.82373	171.815		2.81673	212.067		3.25158	75.6572																								1.3354	687.467
3.1458	10.2682	4.94752	45.2975		3.17167	90.8124	2.81999	171.531		2.818	211.484		3.24133	75.6106																								1.32868	686.57
3.14949	10.3052	4.9567	45.5004		3.16515	90.8549	2.8276	171.585		2.80694	211.19		3.26468	75.5392																								1.33148	685.498
3.14186	10.2967	4.93605	45.4654		3.1872	90.8438	2.81853	171.415		2.81621	210.974		3.26341	75.4663																								1.32364	684.466
3.14166	10.3039	4.95608	45.473		3.18451	90.9547	2.82099	171.497		2.80803	210.516		3.24835	75.4282																								1.33343	682.14
3.1451	10.3198	4.94932	45.4081		3.17995	90.7985	2.81834	171.25		2.81909	210.11		3.24819	75.3341																								1.33392	680.741
3.14535	10.3116	4.99997	45.502		3.2093	90.9166	2.84385	171.245		2.81744	209.834		3.23985	75.2848																								1.336	679.207
3.14661	10.3328	4.95875	45.5184		3.17524	90.9474	2.83303	171.168		2.82056	209.328		3.24106	75.2179																								1.33019	678.141
3.1457	10.3202	4.97594	45.47		3.17824	90.9336	2.83133	171.012		2.82103	209.095		3.26087	75.1344																								1.33842	676.705
3.1657	10.3391	5.00436	45.5768		3.18192	91.0652	2.83095	170.916		2.83711	208.758		3.22881	75.0892																								1.34101	675.176
3.15535	10.3252	4.97555	45.5337		3.21183	91.0056	2.82949	170.832		2.82897	208.69		3.26341	75.0341																								1.3354	674.012
3.15605	10.3259	4.96463	45.6369		3.2034	91.0585	2.83723	170.702		2.83143	208.214		3.2614	74.9699																								1.33345	673.12
3.16418	10.3462	4.95639	45.6238		3.20303	90.9256	2.83619	170.637		2.84571	207.925		3.25538	74.8922																								1.3465	671.893
3.1453	10.3344	4.99659	45.6321		3.19848	91.0568	2.83841	170.531		2.82599	207.955		3.28417	74.8304																								1.33961	670.236
3.15964	10.3384	4.99329	45.6974		3.19719	91.0049	2.83936	170.376		2.83569	207.836		3.26389	74.7816																								1.34341	667.933
3.14787	10.3381	4.99047	45.6162		3.20329	91.0598	2.83959	170.39		2.84505	207.477		3.26315	74.7203																								1.34388	665.859
3.18524	10.3352	4.98688	45.674		3.19289	91.2267	2.83431	170.181		2.85351	206.923		3.2641	74.6666																								1.34343	663.703
3.15691	10.37	4.95863	45.646		3.21183	91.2816	2.8625	169.84		2.82656	206.809		3.27408	74.5821																								1.34581	661.495
3.15848	10.354	4.96503	45.5743		3.20402	91.2786	2.85055	169.833		2.84727	206.466		3.27165	74.5256																								1.34519	659.45
3.1706	10.3589	4.9637	45.8187		3.20039	91.2082	2.85121	169.582		2.84997	206.187		3.2595	74.4493																								1.36083	657.111
3.1558	10.3636	4.96854	45.7601		3.21887	91.2763	2.85518	169.457		2.85734	205.738		3.28856	74.4009																								1.34348	655.493
3.17333	10.3626	4.96386	45.7518		3.21111	91.4358	2.86708	169.359		2.84911	205.342		3.28111	74.3372																								1.34596	653.301
3.15979	10.3714	4.96846	45.7278		3.2153	91.3344	2.85976	169.206		2.85772	204.799		3.28016	74.2798																								1.35223	651.378
3.19055	10.3756	4.98392	45.822		3.202	91.4116	2.85102	169.08		2.85573	204.557		3.26431	74.2284																								1.357	649.984
3.16454	10.381	4.98166	45.849		3.22363	91.4154	2.87039	168.772		2.85966	203.959		3.28259	74.152																								1.34961	648.589
3.17232	10.3874	4.97721	45.8356		3.22663	91.5071	2.86453	168.869		2.86193	203.83		3.28982	74.1025																								1.35416	647.255
3.18514	10.3827	5.00343	45.889		3.22198	91.393	2.86746	168.717		2.8493	203.82		3.28444	74.0298																								1.35438	645.903
3.18479	10.388	4.98181	45.8863		3.23352	91.5214	2.85159	168.704		2.86954	203.311		3.30435	73.9613																								1.35342	644.542
3.18262	10.3857	4.98649	45.9185		3.22612	91.5127	2.88503	168.437		2.85261	202.902		3.28401	73.9116																								1.35554	642.846
3.17403	10.4015	4.97861	45.8981		3.23155	91.4987	2.86482	168.175		2.85838	202.394		3.28428	73.8152																								1.35888	641.944
3.19236	10.3902	5.03363	45.9581		3.23937	91.6373	2.86741	168.204		2.85167	202.211		3.31434	73.7836																								1.34722	640.854
3.18479	10.4115	5.00819	45.9407		3.23067	91.5512	2.85556	168.079		2.88079	201.899		3.28813	73.716																								1.36491	639.569
3.19161	10.4078	5.00085	45.8628		3.22922	91.7138	2.87166	168.115		2.85498	201.825		3.2997	73.6451																								1.36777	638.798
3.20327	10.4332	5.00234	46.1358		3.22234	91.6423	2.87072	167.972		2.87479	201.255		3.27958	73.586																								1.35702	638.034
3.18105	10.4122	4.9872	46.0401		3.23171	91.7689	2.87039	167.998		2.86921	201.098		3.30298	73.509																								1.35426	637.694
3.20049	10.4275	4.98865	45.9447		3.23833	91.8076	2.88498	167.718		2.87389	200.662		3.30425	73.4522																								1.36231	636.515
3.20726	10.4518	4.96879	46.0853		3.23994	91.7264	2.86685	167.579		2.86968	200.266		3.29284	73.3358																								1.36295	635.672
3.20095	10.4439	4.99749	46.0738		3.25179	91.7835	2.86604	167.61		2.87067	200.028		3.30874	73.2892																								1.36567	635.065
3.18964	10.451	4.97965	46.0387		3.24133	91.8004	2.86746	167.356		2.87573	199.789		3.29685	73.2175																								1.36612	634.246
3.20802	10.4536	4.99571	46.1125		3.24656	91.9112	2.89533	167.411		2.86755	199.588		3.29976	73.1353																								1.36409	633.123
3.20054	10.4436	5.01332	46.116		3.24175	91.8344	2.87096	167.263		2.87767	199.047		3.30282	73.0852																								1.3658	632.353
3.20979	10.44	5.01308	46.0775		3.2564	91.9199	2.88725	167.093		2.86921	198.842		3.32596	73.0083																								1.36127	631.409
3.21069	10.4535	4.99253	46.1776		3.25184	91.8815	2.8745	166.776		2.89114	198.26		3.30636	72.9329																								1.36038	630.8
3.20908	10.4499	5.00284	46.2152		3.2535	92.0199	2.89693	166.766		2.87777	198.057		3.30773	72.83																								1.36681	629.378
3.20347	10.4715	5.00742	46.1919		3.25785	92.0327	2.8754	166.71		2.87862	197.92		3.32754	72.7792																								1.36248	628.559
3.19736	10.4706	5.02441	46.2286		3.24718	92.0372	2.88909	166.348		2.87748	197.735		3.30805	72.7367																								1.36933	627.454
3.20691	10.5022	5.00277	46.2548		3.25464	92.1258	2.90194	166.522		2.89219	197.259		3.31677	72.6429																								1.37294	626.376
3.21973	10.4676	5.01262	46.2698		3.25924	92.0964	2.89212	166.323		2.88755	196.733		3.33013	72.6148																								1.36416	625.27
3.2216	10.48	5.02488	46.32		3.26364	92.2176	2.89093	166.378		2.89048	196.275		3.31096	72.5413																								1.37197	624.299
3.21019	10.4908	5.00734	46.2658		3.25883	92.095	2.90624	165.987		2.9049	195.938		3.31814	72.4616																								1.37968	622.999
3.22746	10.4724	5.01038	46.2612		3.26649	92.2297	2.89311	165.923		2.89455	195.531		3.3174	72.386																								1.3674	622.039
3.2268	10.4942	4.9817	46.2871		3.28217	92.187	2.90718	165.898		2.89677	195.241		3.36104	72.3223																								1.3694	620.395
3.22625	10.4935	4.99242	46.3055		3.26167	92.221	2.90468	165.673		2.88944	194.86		3.31687	72.2594																								1.37	619.468
3.22797	10.4868	4.9918	46.416		3.26928	92.2992	2.90577	165.596		2.91786	194.334		3.31587	72.1964																								1.38401	618.293
3.2317	10.496	5.01655	46.3995		3.2699	92.3394	2.91356	165.373		2.89781	193.959		3.3351	72.1316																								1.37573	617.382
3.23009	10.51	4.99519	46.4082		3.27643	92.4881	2.90298	165.363		2.90769	193.72		3.31946	72.05																								1.37052	616.669
3.23377	10.5238	4.99689	46.5525		3.27498	92.4822	2.91394	165.36		2.89918	193.343		3.33827	71.9963																								1.37724	614.84
3.20585	10.5226	5.00136	46.3323		3.27058	92.4765	2.90416	165.321		2.92074	192.97		3.33098	71.9226																								1.37323	614.501
3.24594	10.5221	5.01393	46.4709		3.27332	92.4318	2.91479	165.08		2.91994	192.712		3.3453	71.866																								1.39003	613.261
3.23125	10.5147	5.01362	46.4558		3.27782	92.3727	2.91087	164.84		2.91682	192.2		3.34191	71.782																								1.38015	612.684
3.2412	10.5242	5.02257	46.524		3.27565	92.4742	2.918	164.797		2.92471	191.87		3.3436	71.7299																								1.3821	612.169
3.23579	10.5391	5.01293	46.4366		3.27539	92.4774	2.92126	164.689		2.9206	191.445		3.34022	71.651																								1.37837	611.673
3.24978	10.5573	5.02118	46.5537		3.31141	92.4952	2.91266	164.564		2.91318	191.184		3.33822	71.5838																								1.38499	611.156
3.2418	10.5711	5.03321	46.5331		3.26307	92.5368	2.92768	164.406		2.9215	190.747		3.35089	71.4988																								1.38077	610.689
3.24074	10.5409	5.03444	46.6319		3.28792	92.5006	2.92863	164.265		2.9172	190.235		3.34873	71.4154																								1.39006	610.057
3.26655	10.5565	5.00522	46.6656		3.29547	92.298	2.92688	164.326		2.91483	189.941		3.33399	71.3465																								1.38126	609.727
3.25327	10.5525	5.02357	46.5492		3.29801	92.5307	2.93221	164.027		2.92713	189.458		3.33753	71.2435																								1.391	609.409
[truncated: 9,766 more rows]
