# Supplementary material for: Experimental study on the evaluation in thermal-hydraulic-mechanical-chemical properties of cement-stabilized clay
Source: PLoS One. 2024 Nov 21;19(11):e0313760. doi: 10.1371/journal.pone.0313760 (PMC11581339; doi:10.1371/journal.pone.0313760)
Supplement: S8 Data — (XLSX) [file pone.0313760.s008.xlsx]

## Sheet: Sheet1
0		0.06		0.12		6%cement+6%Slag			6%cement+6%FA
time	T	time	T	time	T	time	T		time	T
	-40	0	22.5	0	23.6	0	24.2	24.2	0	22.7	22.7
0.00694444	22.1	0.00694444	22.6	0.00347222	23.7	0.00694444	24.4	24.4	0.00694444	22.8	22.8
0.0138889	22.1	0.0138889	22.6	0.00694444	23.8	0.0138889	24.6	24.6	0.0138889	23	23
0.0208333	22.1	0.0208333	22.7	0.0104167	23.9	0.0208333	24.8	24.8	0.0208333	23.1	23.1
0.0277778	22.1	0.0277778	22.8	0.0138889	24	0.0277778	24.9	24.9	0.0277778	23.3	23.3
0.0347222	22.1	0.0347222	22.9	0.0173611	24.2	0.0347222	25	25	0.0347222	23.4	23.4
0.0416667	22.1	0.0416667	23	0.0208333	24.2	0.0416667	25.1	25.1	0.0416667	23.6	23.6
0.0486111	22.2	0.0486111	23	0.0243056	24.3	0.0486111	25.2	25.2	0.0486111	23.8	23.8
0.0555556	22.2	0.0555556	23.1	0.0277778	24.4	0.0555556	25.3	25.3	0.0555556	23.9	23.9
0.0625	22.2	0.0625	23.2	0.03125	24.5	0.0625	25.3	25.3	0.0625	24	24
0.0694444	22.2	0.0694444	23.3	0.0347222	24.6	0.0694444	25.4	25.4	0.0694444	24.1	24.1
0.0763889	22.2	0.0763889	23.4	0.0381944	24.7	0.0763889	25.5	25.5	0.0763889	24.2	24.2
0.0833333	22.2	0.0833333	23.4	0.0416667	24.7	0.0833333	25.5	25.5	0.0833333	24.3	24.3
0.0902778	22.3	0.0902778	23.5	0.0451389	24.8	0.0902778	25.5	25.5	0.0902778	24.4	24.4
0.0972222	22.3	0.0972222	23.6	0.0486111	24.9	0.0972222	25.6	25.6	0.0972222	24.5	24.5
0.104167	22.3	0.104167	23.7	0.0520833	25	0.104167	25.6	25.6	0.104167	24.6	24.6
0.111111	22.3	0.111111	23.7	0.0555556	25.1	0.111111	25.6	25.6	0.111111	24.7	24.7
0.118056	22.3	0.118056	23.8	0.0590278	25.1	0.118056	25.7	25.7	0.118056	24.8	24.8
0.125	22.3	0.125	23.9	0.0625	25.2	0.125	25.7	25.7	0.125	24.8	24.8
0.131944	22.3	0.131944	23.9	0.0659722	25.2	0.131944	25.7	25.7	0.131944	24.9	24.9
0.138889	22.4	0.138889	23.9	0.0694444	25.3	0.138889	25.8	25.8	0.138889	25	25
0.145833	22.4	0.145833	24	0.0729167	25.4	0.145833	25.8	25.8	0.145833	25	25
0.152778	22.4	0.152778	24	0.0763889	25.4	0.152778	25.8	25.8	0.152778	25.1	25.1
0.159722	22.4	0.159722	24.1	0.0798611	25.5	0.159722	25.9	25.9	0.159722	25.1	25.1
0.166667	22.4	0.166667	24.1	0.0833333	25.5	0.166667	25.9	25.9	0.166667	25.2	25.2
0.173611	22.4	0.173611	24.1	0.0868056	25.6	0.173611	25.9	25.9	0.173611	25.2	25.2
0.180556	22.4	0.180556	24.2	0.0902778	25.6	0.180556	26	26	0.180556	25.2	25.2
0.1875	22.4	0.1875	24.2	0.09375	25.7	0.1875	26	26	0.1875	25.3	25.3
0.194444	22.4	0.194444	24.2	0.0972222	25.7	0.194444	26	26	0.194444	25.3	25.3
0.201389	22.46	0.201389	24.3	0.100694	25.8	0.201389	26.1	26.1	0.201389	25.3	25.3
0.208333	22.46	0.208333	24.3	0.104167	25.8	0.208333	26.1	26.1	0.208333	25.4	25.4
0.215278	22.46	0.215278	24.3	0.107639	25.9	0.215278	26.1	26.1	0.215278	25.4	25.4
0.222222	22.46	0.222222	24.3	0.111111	25.9	0.222222	26.2	26.2	0.222222	25.4	25.4
0.229167	22.46	0.229167	24.3	0.114583	26	0.229167	26.2	26.2	0.229167	25.5	25.5
0.236111	22.46	0.236111	24.4	0.118056	26	0.236111	26.2	26.2	0.236111	25.5	25.5
0.243056	22.46	0.243056	24.4	0.121528	26	0.243056	26.2	26.2	0.243056	25.5	25.5
0.25	22.46	0.25	24.4	0.125	26.1	0.25	26.2	26.2	0.25	25.5	25.5
0.256944	22.5	0.256944	24.4	0.128472	26.1	0.256944	26.2	26.2	0.256944	25.6	25.6
0.263889	22.5	0.263889	24.4	0.131944	26.2	0.263889	26.3	26.3	0.263889	25.6	25.6
0.270833	22.5	0.270833	24.5	0.135417	26.2	0.270833	26.3	26.3	0.270833	25.6	25.6
0.277778	22.5	0.277778	24.5	0.138889	26.3	0.277778	26.3	26.3	0.277778	25.6	25.6
0.284722	22.5	0.284722	24.5	0.142361	26.3	0.284722	26.3	26.3	0.284722	25.6	25.6
0.291667	22.5	0.291667	24.5	0.145833	26.3	0.291667	26.3	26.3	0.291667	25.6	25.6
0.298611	22.5	0.298611	24.5	0.149306	26.4	0.298611	26.4	26.4	0.298611	25.6	25.6
0.305556	22.5	0.305556	24.5	0.152778	26.4	0.305556	26.4	26.4	0.305556	25.6	25.6
0.3125	22.5	0.3125	24.5	0.15625	26.4	0.3125	26.4	26.4	0.3125	25.7	25.7
0.319444	22.5	0.319444	24.5	0.159722	26.5	0.319444	26.5	26.5	0.319444	25.7	25.7
0.326389	22.5	0.326389	24.5	0.163194	26.5	0.326389	26.5	26.5	0.326389	25.7	25.7
0.333333	22.5	0.333333	24.5	0.166667	26.5	0.333333	26.5	26.5	0.333333	25.7	25.7
0.340278	22.5	0.340278	24.5	0.170139	26.5	0.340278	26.6	26.6	0.340278	25.7	25.7
0.347222	22.5	0.347222	24.5	0.173611	26.6	0.347222	26.6	26.6	0.347222	25.7	25.7
0.354167	22.5	0.354167	24.5	0.177083	26.6	0.354167	26.6	26.6	0.354167	25.7	25.7
0.361111	22.5	0.361111	24.5	0.180556	26.6	0.361111	26.6	26.6	0.361111	25.7	25.7
0.368056	22.5	0.368056	24.5	0.184028	26.7	0.368056	26.6	26.6	0.368056	25.7	25.7
0.375	22.5	0.375	24.5	0.1875	26.7	0.375	26.6	26.6	0.375	25.7	25.7
0.381944	22.62	0.381944	24.5	0.190972	26.7	0.381944	26.6	26.6	0.381944	25.7	25.7
0.388889	22.62	0.388889	24.5	0.194444	26.7	0.388889	26.6	26.6	0.388889	25.7	25.7
0.395833	22.62	0.395833	24.5	0.197917	26.8	0.395833	26.6	26.6	0.395833	25.7	25.7
0.402778	22.62	0.402778	24.5	0.201389	26.8	0.402778	26.6	26.6	0.402778	25.6	25.6
0.409722	22.62	0.409722	24.5	0.204861	26.9	0.409722	26.6	26.6	0.409722	25.6	25.6
0.416667	22.62	0.416667	24.5	0.208333	26.9	0.416667	26.6	26.6	0.416667	25.6	25.6
0.423611	22.62	0.423611	24.5	0.211806	26.9	0.423611	26.6	26.6	0.423611	25.6	25.6
0.430556	22.62	0.430556	24.5	0.215278	26.9	0.430556	26.6	26.6	0.430556	25.6	25.6
0.4375	22.62	0.4375	24.5	0.21875	26.9	0.4375	26.5	26.5	0.4375	25.6	25.6
0.444444	22.62	0.444444	24.5	0.222222	27	0.444444	26.5	26.5	0.444444	25.6	25.6
0.451389	22.62	0.451389	24.5	0.225694	27	0.451389	26.5	26.5	0.451389	25.6	25.6
0.458333	22.62	0.458333	24.5	0.229167	27	0.458333	26.5	26.5	0.458333	25.6	25.6
0.465278	22.62	0.465278	24.5	0.232639	27	0.465278	26.5	26.5	0.465278	25.6	25.6
0.472222	22.62	0.472222	24.5	0.236111	27.1	0.472222	26.5	26.5	0.472222	25.5	25.5
0.479167	22.62	0.479167	24.5	0.239583	27.1	0.479167	26.5	26.5	0.479167	25.5	25.5
0.486111	22.62	0.486111	24.5	0.243056	27.1	0.486111	26.5	26.5	0.486111	25.5	25.5
0.493056	22.62	0.493056	24.5	0.246528	27.1	0.493056	26.5	26.5	0.493056	25.5	25.5
0.5	22.62	0.5	24.5	0.25	27.1	0.5	26.5	26.5	0.5	25.5	25.5
0.506944	22.62	0.506944	24.5	0.253472	27.1	0.506944	26.4	26.4	0.506944	25.5	25.5
0.513889	22.62	0.513889	24.5	0.256944	27.1	0.513889	26.4	26.4	0.513889	25.4	25.4
0.520833	22.62	0.520833	24.5	0.260417	27.1	0.520833	26.4	26.4	0.520833	25.4	25.4
0.527778	22.62	0.527778	24.5	0.263889	27.2	0.527778	26.4	26.4	0.527778	25.4	25.4
0.534722	22.62	0.534722	24.5	0.267361	27.2	0.534722	26.4	26.4	0.534722	25.4	25.4
0.541667	22.64	0.541667	24.5	0.270833	27.2	0.541667	26.4	26.4	0.541667	25.4	25.4
0.548611	22.64	0.548611	24.5	0.274306	27.2	0.548611	26.4	26.4	0.548611	25.3	25.3
0.555556	22.64	0.555556	24.5	0.277778	27.2	0.555556	26.4	26.4	0.555556	25.3	25.3
0.5625	22.64	0.5625	24.5	0.28125	27.3	0.5625	26.4	26.4	0.5625	25.3	25.3
0.569444	22.64	0.569444	24.5	0.284722	27.3	0.569444	26.3	26.3	0.569444	25.3	25.3
0.576389	22.64	0.576389	24.5	0.288194	27.3	0.576389	26.3	26.3	0.576389	25.3	25.3
0.583333	22.64	0.583333	24.5	0.291667	27.3	0.583333	26.3	26.3	0.583333	25.2	25.2
0.590278	22.64	0.590278	24.4	0.295139	27.3	0.590278	26.3	26.3	0.590278	25.2	25.2
0.597222	22.64	0.597222	24.4	0.298611	27.3	0.597222	26.3	26.3	0.597222	25.2	25.2
0.604167	22.64	0.604167	24.4	0.302083	27.3	0.604167	26.3	26.3	0.604167	25.2	25.2
0.611111	22.64	0.611111	24.4	0.305556	27.3	0.611111	26.3	26.3	0.611111	25.1	25.1
0.618056	22.64	0.618056	24.4	0.309028	27.3	0.618056	26.3	26.3	0.618056	25.1	25.1
0.625	22.64	0.625	24.4	0.3125	27.3	0.625	26.3	26.3	0.625	25.1	25.1
0.631944	22.64	0.631944	24.4	0.315972	27.3	0.631944	26.3	26.3	0.631944	25.1	25.1
0.638889	22.64	0.638889	24.4	0.319444	27.4	0.638889	26.2	26.2	0.638889	25.1	25.1
0.645833	22.64	0.645833	24.4	0.322917	27.4	0.645833	26.2	26.2	0.645833	25.1	25.1
0.652778	22.639	0.652778	24.3	0.326389	27.3	0.652778	26.2	26.2	0.652778	25.1	25.1
0.659722	22.639	0.659722	24.3	0.329861	27.4	0.659722	26.2	26.2	0.659722	25	25
0.666667	22.639	0.666667	24.3	0.333333	27.4	0.666667	26.2	26.2	0.666667	25	25
0.673611	22.639	0.673611	24.3	0.336806	27.4	0.673611	26.2	26.2	0.673611	25	25
0.680556	22.639	0.680556	24.3	0.340278	27.4	0.680556	26.2	26.2	0.680556	25	25
0.6875	22.639	0.6875	24.3	0.34375	27.4	0.6875	26.2	26.2	0.6875	24.9	24.9
0.694444	22.639	0.694444	24.3	0.347222	27.4	0.694444	26.2	26.2	0.694444	24.9	24.9
0.701389	22.639	0.701389	24.3	0.350694	27.4	0.701389	26.1	26.1	0.701389	24.9	24.9
0.708333	22.639	0.708333	24.3	0.354167	27.4	0.708333	26.1	26.1	0.708333	24.9	24.9
0.715278	22.639	0.715278	24.3	0.357639	27.4	0.715278	26.1	26.1	0.715278	24.8	24.8
0.722222	22.639	0.722222	24.3	0.361111	27.4	0.722222	26.1	26.1	0.722222	24.8	24.8
0.729167	22.639	0.729167	24.3	0.364583	27.4	0.729167	26.1	26.1	0.729167	24.8	24.8
0.736111	22.639	0.736111	24.3	0.368056	27.4	0.736111	26.1	26.1	0.736111	24.8	24.8
0.743056	22.639	0.743056	24.2	0.371528	27.4	0.743056	26.1	26.1	0.743056	24.8	24.8
0.75	22.639	0.75	24.2	0.375	27.4	0.75	26.1	26.1	0.75	24.7	24.7
0.756944	22.639	0.756944	24.2	0.378472	27.4	0.756944	26.1	26.1	0.756944	24.7	24.7
0.763889	22.639	0.763889	24.2	0.381944	27.4	0.763889	26.1	26.1	0.763889	24.7	24.7
0.770833	22.6051	0.770833	24.2	0.385417	27.4	0.770833	26.1	26.1	0.770833	24.7	24.7
0.777778	22.6051	0.777778	24.2	0.388889	27.4	0.777778	26.1	26.1	0.777778	24.7	24.7
0.784722	22.6051	0.784722	24.1	0.392361	27.4	0.784722	26.1	26.1	0.784722	24.6	24.6
0.791667	22.6051	0.791667	24.1	0.395833	27.4	0.791667	26.1	26.1	0.791667	24.6	24.6
0.798611	22.6051	0.798611	24.1	0.399306	27.4	0.798611	26.1	26.1	0.798611	24.6	24.6
0.805556	22.6051	0.805556	24.1	0.402778	27.4	0.805556	26	26	0.805556	24.6	24.6
0.8125	22.6051	0.8125	24.1	0.40625	27.5	0.8125	26	26	0.8125	24.6	24.6
0.819444	22.6051	0.819444	24.1	0.409722	27.5	0.819444	26	26	0.819444	24.5	24.5
0.826389	22.6051	0.826389	24.1	0.413194	27.5	0.826389	26	26	0.826389	24.5	24.5
0.833333	22.6051	0.833333	24.1	0.416667	27.4	0.833333	25.9	25.9	0.833333	24.5	24.5
0.840278	22.6051	0.840278	24.1	0.420139	27.5	0.840278	25.9	25.9	0.840278	24.5	24.5
0.847222	22.6051	0.847222	24.1	0.423611	27.5	0.847222	25.9	25.9	0.847222	24.5	24.5
0.854167	22.6051	0.854167	24.1	0.427083	27.4	0.854167	25.9	25.9	0.854167	24.4	24.4
0.861111	22.6051	0.861111	24.1	0.430556	27.4	0.861111	25.9	25.9	0.861111	24.4	24.4
0.868056	22.6051	0.868056	24.1	0.434028	27.4	0.868056	25.9	25.9	0.868056	24.4	24.4
0.875	22.6051	0.875	24	0.4375	27.4	0.875	25.9	25.9	0.875	24.4	24.4
0.881944	22.6051	0.881944	24	0.440972	27.4	0.881944	25.9	25.9	0.881944	24.4	24.4
0.888889	22.6051	0.888889	24	0.444444	27.4	0.888889	25.9	25.9	0.888889	24.4	24.4
0.895833	22.6051	0.895833	24	0.447917	27.4	0.895833	25.9	25.9	0.895833	24.3	24.3
0.902778	22.59	0.902778	24	0.451389	27.4	0.902778	25.8	25.8	0.902778	24.3	24.3
0.909722	22.59	0.909722	24	0.454861	27.4	0.909722	25.8	25.8	0.909722	24.3	24.3
0.916667	22.59	0.916667	24	0.458333	27.4	0.916667	25.8	25.8	0.916667	24.3	24.3
0.923611	22.59	0.923611	24	0.461806	27.4	0.923611	25.8	25.8	0.923611	24.3	24.3
0.930556	22.59	0.930556	23.9	0.465278	27.4	0.930556	25.8	25.8	0.930556	24.3	24.3
0.9375	22.59	0.9375	23.9	0.46875	27.4	0.9375	25.8	25.8	0.9375	24.2	24.2
0.944444	22.59	0.944444	23.9	0.472222	27.4	0.944444	25.8	25.8	0.944444	24.2	24.2
0.951389	22.59	0.951389	23.9	0.475694	27.4	0.951389	25.8	25.8	0.951389	24.2	24.2
0.958333	22.59	0.958333	23.9	0.479167	27.4	0.958333	25.8	25.8	0.958333	24.2	24.2
0.965278	22.59	0.965278	23.9	0.482639	27.4	0.965278	25.8	25.8	0.965278	24.2	24.2
0.972222	22.59	0.972222	23.9	0.486111	27.4	0.972222	25.8	25.8	0.972222	24.2	24.2
0.979167	22.59	0.979167	23.9	0.489583	27.4	0.979167	25.8	25.8	0.979167	24.1	24.1
0.986111	22.59	0.986111	23.9	0.493056	27.4	0.986111	25.8	25.8	0.986111	24.1	24.1
0.993056	22.59	0.993056	23.9	0.496528	27.4	0.993056	25.8	25.8	0.993056	24.1	24.1
1	22.59	1	23.9	0.5	27.4	1	25.8	25.8	1	24.1	24.1
1.00694	22.59	1.00694	23.9	0.503472	27.3	1.00694	25.8	25.8	1.00694	24.1	24.1
1.01389	22.59	1.01389	23.9	0.506944	27.4	1.01389	25.8	25.8	1.01389	24.1	24.1
1.02083	22.59	1.02083	23.8	0.510417	27.3	1.02083	25.8	25.8	1.02083	24	24
1.02778	22.581	1.02778	23.8	0.513889	27.3	1.02778	25.8	25.8	1.02778	24	24
1.03472	22.581	1.03472	23.8	0.517361	27.3	1.03472	25.8	25.8	1.03472	24	24
1.04167	22.581	1.04167	23.8	0.520833	27.3	1.04167	25.8	25.8	1.04167	24	24
1.04861	22.581	1.04861	23.8	0.524306	27.3	1.04861	25.8	25.8	1.04861	24	24
1.05556	22.581	1.05556	23.8	0.527778	27.3	1.05556	25.8	25.8	1.05556	24	24
1.0625	22.581	1.0625	23.7	0.53125	27.3	1.0625	25.8	25.8	1.0625	23.9	23.9
1.06944	22.581	1.06944	23.7	0.534722	27.3	1.06944	25.8	25.8	1.06944	23.9	23.9
1.07639	22.581	1.07639	23.7	0.538194	27.3	1.07639	25.8	25.8	1.07639	23.9	23.9
1.08333	22.581	1.08333	23.7	0.541667	27.3	1.08333	25.8	25.8	1.08333	23.9	23.9
1.09028	22.581	1.09028	23.7	0.545139	27.3	1.09028	25.8	25.8	1.09028	23.9	23.9
1.09722	22.581	1.09722	23.7	0.548611	27.3	1.09722	25.7	25.7	1.09722	23.9	23.9
1.10417	22.581	1.10417	23.7	0.552083	27.3	1.10417	25.7	25.7	1.10417	23.8	23.8
1.11111	22.581	1.11111	23.7	0.555556	27.3	1.11111	25.7	25.7	1.11111	23.8	23.8
1.11806	22.581	1.11806	23.7	0.559028	27.3	1.11806	25.7	25.7	1.11806	23.8	23.8
1.125	22.581	1.125	23.7	0.5625	27.3	1.125	25.7	25.7	1.125	23.8	23.8
1.13194	22.57	1.13194	23.7	0.565972	27.2	1.13194	25.7	25.7	1.13194	23.8	23.8
1.13889	22.57	1.13889	23.7	0.569444	27.2	1.13889	25.7	25.7	1.13889	23.8	23.8
1.14583	22.57	1.14583	23.7	0.572917	27.2	1.14583	25.7	25.7	1.14583	23.7	23.7
1.15278	22.57	1.15278	23.6	0.576389	27.2	1.15278	25.7	25.7	1.15278	23.7	23.7
1.15972	22.57	1.15972	23.6	0.579861	27.2	1.15972	25.7	25.7	1.15972	23.7	23.7
1.16667	22.57	1.16667	23.6	0.583333	27.2	1.16667	25.7	25.7	1.16667	23.7	23.7
1.17361	22.57	1.17361	23.6	0.586806	27.2	1.17361	25.7	25.7	1.17361	23.7	23.7
1.18056	22.57	1.18056	23.5	0.590278	27.2	1.18056	25.7	25.7	1.18056	23.7	23.7
1.1875	22.57	1.1875	23.5	0.59375	27.1	1.1875	25.7	25.7	1.1875	23.6	23.6
1.19444	22.57	1.19444	23.5	0.597222	27.1	1.19444	25.7	25.7	1.19444	23.6	23.6
1.20139	22.57	1.20139	23.5	0.600694	27.1	1.20139	25.7	25.7	1.20139	23.5	23.5
1.20833	22.57	1.20833	23.5	0.604167	27.1	1.20833	25.7	25.7	1.20833	23.5	23.5
1.21528	22.57	1.21528	23.5	0.607639	27.1	1.21528	25.6	25.6	1.21528	23.5	23.5
1.22222	22.57	1.22222	23.5	0.611111	27.1	1.22222	25.6	25.6	1.22222	23.5	23.5
1.22917	22.57	1.22917	23.5	0.614583	27.1	1.22917	25.6	25.6	1.22917	23.5	23.5
1.23611	22.57	1.23611	23.5	0.618056	27.1	1.23611	25.6	25.6	1.23611	23.5	23.5
1.24306	22.57	1.24306	23.5	0.621528	27.1	1.24306	25.6	25.6	1.24306	23.4	23.4
1.25	22.57	1.25	23.5	0.625	27.1	1.25	25.6	25.6	1.25	23.4	23.4
1.25694	22.57	1.25694	23.4	0.628472	27.1	1.25694	25.6	25.6	1.25694	23.4	23.4
1.26389	22.57	1.26389	23.4	0.631944	27.1	1.26389	25.6	25.6	1.26389	23.4	23.4
1.27083	22.57	1.27083	23.4	0.635417	27.1	1.27083	25.6	25.6	1.27083	23.4	23.4
1.27778	22.57	1.27778	23.4	0.638889	27.1	1.27778	25.6	25.6	1.27778	23.4	23.4
1.28472	22.57	1.28472	23.4	0.642361	27.1	1.28472	25.6	25.6	1.28472	23.4	23.4
1.29167	22.57	1.29167	23.4	0.645833	27	1.29167	25.6	25.6	1.29167	23.3	23.3
1.29861	22.57	1.29861	23.4	0.649306	27	1.29861	25.6	25.6	1.29861	23.3	23.3
1.30556	22.57	1.30556	23.4	0.652778	27	1.30556	25.6	25.6	1.30556	23.3	23.3
1.3125	22.57	1.3125	23.4	0.65625	27	1.3125	25.6	25.6	1.3125	23.3	23.3
1.31944	22.57	1.31944	23.4	0.659722	27	1.31944	25.5	25.5	1.31944	23.3	23.3
1.32639	22.57	1.32639	23.4	0.663194	27	1.32639	25.5	25.5	1.32639	23.3	23.3
1.33333	22.57	1.33333	23.4	0.666667	27	1.33333	25.5	25.5	1.33333	23.2	23.2
1.34028	22.57	1.34028	23.4	0.670139	27	1.34028	25.5	25.5	1.34028	23.2	23.2
1.34722	22.57	1.34722	23.3	0.673611	27	1.34722	25.5	25.5	1.34722	23.2	23.2
1.35417	22.57	1.35417	23.3	0.677083	26.9	1.35417	25.5	25.5	1.35417	23.2	23.2
1.36111	22.57	1.36111	23.3	0.680556	27	1.36111	25.5	25.5	1.36111	23.2	23.2
1.36806	22.57	1.36806	23.3	0.684028	26.9	1.36806	25.5	25.5	1.36806	23.2	23.2
1.375	22.57	1.375	23.3	0.6875	26.9	1.375	25.5	25.5	1.375	23.2	23.2
1.38194	22.57	1.38194	23.3	0.690972	26.9	1.38194	25.4	25.4	1.38194	23.1	23.1
1.38889	22.57	1.38889	23.3	0.694444	26.9	1.38889	25.4	25.4	1.38889	23.1	23.1
1.39583	22.57	1.39583	23.3	0.697917	26.8	1.39583	25.4	25.4	1.39583	23.1	23.1
1.40278	22.57	1.40278	23.3	0.701389	26.8	1.40278	25.4	25.4	1.40278	23.1	23.1
1.40972	22.57	1.40972	23.2	0.704861	26.9	1.40972	25.4	25.4	1.40972	23.1	23.1
1.41667	22.57	1.41667	23.2	0.708333	26.9	1.41667	25.4	25.4	1.41667	23.1	23.1
1.42361	22.57	1.42361	23.2	0.711806	26.9	1.42361	25.4	25.4	1.42361	23.1	23.1
1.43056	22.57	1.43056	23.2	0.715278	26.9	1.43056	25.4	25.4	1.43056	23.1	23.1
1.4375	22.52	1.4375	23.2	0.71875	26.9	1.4375	25.4	25.4	1.4375	23	23
1.44444	22.5	1.44444	23.2	0.722222	26.8	1.44444	25.4	25.4	1.44444	23	23
1.45139	22.5	1.45139	23.2	0.725694	26.8	1.45139	25.4	25.4	1.45139	23	23
1.45833	22.5	1.45833	23.2	0.729167	26.8	1.45833	25.4	25.4	1.45833	23	23
1.46528	22.5	1.46528	23.2	0.732639	26.8	1.46528	25.4	25.4	1.46528	23	23
1.47222	22.5	1.47222	23.2	0.736111	26.8	1.47222	25.4	25.4	1.47222	23	23
1.47917	22.5	1.47917	23.2	0.739583	26.8	1.47917	25.4	25.4	1.47917	23	23
1.48611	22.5	1.48611	23.2	0.743056	26.8	1.48611	25.4	25.4	1.48611	23	23
1.49306	22.5	1.49306	23.2	0.746528	26.8	1.49306	25.4	25.4	1.49306	23	23
1.5	22.5	1.5	23.2	0.75	26.8	1.5	25.4	25.4	1.5	22.9	22.9
1.50694	22.5	1.50694	23.2	0.753472	26.8	1.50694	25.4	25.4	1.50694	22.9	22.9
1.51389	22.5	1.51389	23.2	0.756944	26.7	1.51389	25.4	25.4	1.51389	22.9	22.9
1.52083	22.5	1.52083	23.1	0.760417	26.7	1.52083	25.4	25.4	1.52083	22.9	22.9
1.52778	22.5	1.52778	23.1	0.763889	26.7	1.52778	25.3	25.3	1.52778	22.9	22.9
1.53472	22.5	1.53472	23.1	0.767361	26.7	1.53472	25.3	25.3	1.53472	22.9	22.9
1.54167	22.5	1.54167	23.1	0.770833	26.7	1.54167	25.3	25.3	1.54167	22.9	22.9
1.54861	22.5	1.54861	23.1	0.774306	26.6	1.54861	25.3	25.3	1.54861	22.9	22.9
1.55556	22.5	1.55556	23.1	0.777778	26.7	1.55556	25.3	25.3	1.55556	22.9	22.9
1.5625	22.5	1.5625	23.1	0.78125	26.6	1.5625	25.3	25.3	1.5625	22.8	22.8
1.56944	22.5	1.56944	23.1	0.784722	26.6	1.56944	25.2	25.2	1.56944	22.8	22.8
1.57639	22.5	1.57639	23.1	0.788194	26.7	1.57639	25.2	25.2	1.57639	22.8	22.8
1.58333	22.5	1.58333	23	0.791667	26.6	1.58333	25.2	25.2	1.58333	22.8	22.8
1.59028	22.5	1.59028	23	0.795139	26.6	1.59028	25.2	25.2	1.59028	22.8	22.8
1.59722	22.47	1.59722	23	0.798611	26.7	1.59722	25.2	25.2	1.59722	22.8	22.8
1.60417	22.47	1.60417	23	0.802083	26.6	1.60417	25.1	25.1	1.60417	22.8	22.8
1.61111	22.47	1.61111	23	0.805556	26.6	1.61111	25.1	25.1	1.61111	22.8	22.8
1.61806	22.47	1.61806	23	0.809028	26.6	1.61806	25.1	25.1	1.61806	22.8	22.8
1.625	22.47	1.625	23	0.8125	26.6	1.625	25.1	25.1	1.625	22.8	22.8
1.63194	22.47	1.63194	23	0.815972	26.6	1.63194	25	25	1.63194	22.7	22.7
1.63889	22.47	1.63889	23	0.819444	26.6	1.63889	25	25	1.63889	22.7	22.7
1.64583	22.47	1.64583	23	0.822917	26.6	1.64583	25	25	1.64583	22.7	22.7
1.65278	22.47	1.65278	23	0.826389	26.6	1.65278	25	25	1.65278	22.7	22.7
1.65972	22.47	1.65972	23	0.829861	26.5	1.65972	25	25	1.65972	22.7	22.7
1.66667	22.47	1.66667	23	0.833333	26.6	1.66667	24.9	24.9	1.66667	22.7	22.7
1.67361	22.47	1.67361	23	0.836806	26.5	1.67361	24.9	24.9	1.67361	22.7	22.7
1.68056	22.47	1.68056	22.9	0.840278	26.5	1.68056	24.9	24.9	1.68056	22.7	22.7
1.6875	22.47	1.6875	22.9	0.84375	26.5	1.6875	24.9	24.9	1.6875	22.7	22.7
1.69444	22.47	1.69444	22.9	0.847222	26.5	1.69444	24.9	24.9	1.69444	22.7	22.7
1.70139	22.47	1.70139	22.9	0.850694	26.5	1.70139	24.8	24.8	1.70139	22.7	22.7
1.70833	22.47	1.70833	22.9	0.854167	26.4	1.70833	24.8	24.8	1.70833	22.6	22.6
1.71528	22.47	1.71528	22.9	0.857639	26.5	1.71528	24.8	24.8	1.71528	22.6	22.6
1.72222	22.47	1.72222	22.9	0.861111	26.4	1.72222	24.8	24.8	1.72222	22.6	22.6
1.72917	22.47	1.72917	22.8	0.864583	26.5	1.72917	24.8	24.8	1.72917	22.6	22.6
1.73611	22.47	1.73611	22.8	0.868056	26.5	1.73611	24.8	24.8	1.73611	22.6	22.6
1.74306	22.45	1.74306	22.8	0.871528	26.4	1.74306	24.8	24.8	1.74306	22.6	22.6
1.75	22.45	1.75	22.8	0.875	26.5	1.75	24.7	24.7	1.75	22.6	22.6
1.75694	22.45	1.75694	22.8	0.878472	26.4	1.75694	24.7	24.7	1.75694	22.6	22.6
1.76389	22.45	1.76389	22.8	0.881944	26.4	1.76389	24.7	24.7	1.76389	22.6	22.6
1.77083	22.45	1.77083	22.8	0.885417	26.4	1.77083	24.7	24.7	1.77083	22.6	22.6
1.77778	22.45	1.77778	22.8	0.888889	26.4	1.77778	24.7	24.7	1.77778	22.6	22.6
1.78472	22.45	1.78472	22.8	0.892361	26.4	1.78472	24.7	24.7	1.78472	22.6	22.6
1.79167	22.45	1.79167	22.8	0.895833	26.3	1.79167	24.6	24.6	1.79167	22.6	22.6
1.79861	22.45	1.79861	22.8	0.899306	26.4	1.79861	24.6	24.6	1.79861	22.6	22.6
1.80556	22.45	1.80556	22.8	0.902778	26.4	1.80556	24.6	24.6	1.80556	22.6	22.6
1.8125	22.45	1.8125	22.8	0.90625	26.4	1.8125	24.6	24.6	1.8125	22.6	22.6
1.81944	22.45	1.81944	22.8	0.909722	26.4	1.81944	24.6	24.6	1.81944	22.5	22.5
1.82639	22.45	1.82639	22.8	0.913194	26.3	1.82639	24.6	24.6	1.82639	22.5	22.5
1.83333	22.45	1.83333	22.8	0.916667	26.3	1.83333	24.6	24.6	1.83333	22.5	22.5
1.84028	22.45	1.84028	22.8	0.920139	26.3	1.84028	24.6	24.6	1.84028	22.5	22.5
1.84722	22.45	1.84722	22.8	0.923611	26.3	1.84722	24.6	24.6	1.84722	22.5	22.5
1.85417	22.45	1.85417	22.7	0.927083	26.3	1.85417	24.5	24.5	1.85417	22.5	22.5
1.86111	22.41	1.86111	22.7	0.930556	26.3	1.86111	24.5	24.5	1.86111	22.5	22.5
1.86806	22.41	1.86806	22.7	0.934028	26.3	1.86806	24.5	24.5	1.86806	22.5	22.5
1.875	22.41	1.875	22.7	0.9375	26.2	1.875	24.5	24.5	1.875	22.5	22.5
1.88194	22.41	1.88194	22.7	0.940972	26.2	1.88194	24.5	24.5	1.88194	22.5	22.5
1.88889	22.41	1.88889	22.7	0.944444	26.2	1.88889	24.5	24.5	1.88889	22.5	22.5
1.89583	22.41	1.89583	22.7	0.947917	26.2	1.89583	24.5	24.5	1.89583	22.5	22.5
1.90278	22.41	1.90278	22.7	0.951389	26.2	1.90278	24.5	24.5	1.90278	22.5	22.5
1.90972	22.41	1.90972	22.7	0.954861	26.2	1.90972	24.5	24.5	1.90972	22.5	22.5
1.91667	22.41	1.91667	22.7	0.958333	26.2	1.91667	24.4	24.4	1.91667	22.5	22.5
1.92361	22.41	1.92361	22.7	0.961806	26.2	1.92361	24.5	24.5	1.92361	22.5	22.5
1.93056	22.41	1.93056	22.7	0.965278	26.2	1.93056	24.4	24.4	1.93056	22.5	22.5
1.9375	22.41	1.9375	22.7	0.96875	26.2	1.9375	24.5	24.5	1.9375	22.5	22.5
1.94444	22.41	1.94444	22.7	0.972222	26.2	1.94444	24.5	24.5	1.94444	22.4	22.4
1.95139	22.41	1.95139	22.7	0.975694	26.2	1.95139	24.5	24.5	1.95139	22.4	22.4
1.95833	22.31	1.95833	22.6	0.979167	26.1	1.95833	24.5	24.5	1.95833	22.4	22.4
1.96528	22.31	1.96528	22.6	0.982639	26.1	1.96528	24.5	24.5	1.96528	22.4	22.4
1.97222	22.31	1.97222	22.6	0.986111	26.1	1.97222	24.5	24.5	1.97222	22.4	22.4
1.97917	22.31	1.97917	22.6	0.989583	26.1	1.97917	24.6	24.6	1.97917	22.4	22.4
1.98611	22.31	1.98611	22.6	0.993056	26.1	1.98611	24.6	24.6	1.98611	22.4	22.4
1.99306	22.31	1.99306	22.6	0.996528	26.1	1.99306	24.6	24.6	1.99306	22.4	22.4
2	22.31	2	22.6	1	26	2	24.6	24.6	2	22.4	22.4
2.00694	22.31	2.00694	22.6	1.00347	26	2.00694	24.6	24.6	2.00694	22.4	22.4
2.01389	22.31	2.01389	22.6	1.00694	26	2.01389	24.6	24.6	2.01389	22.4	22.4
2.02083	22.31	2.02083	22.6	1.01042	26	2.02083	24.6	24.6	2.02083	22.4	22.4
2.02778	22.31	2.02778	22.6	1.01389	26	2.02778	24.6	24.6	2.02778	22.4	22.4
2.03472	22.31	2.03472	22.6	1.01736	26	2.03472	24.6	24.6	2.03472	22.4	22.4
2.04167	22.31	2.04167	22.6	1.02083	26	2.04167	24.6	24.6	2.04167	22.4	22.4
2.04861	22.31	2.04861	22.6	1.02431	26	2.04861	24.6	24.6	2.04861	22.4	22.4
2.05556	22.31	2.05556	22.6	1.02778	26	2.05556	24.6	24.6	2.05556	22.4	22.4
2.0625	22.31	2.0625	22.6	1.03125	26	2.0625	24.6	24.6	2.0625	22.4	22.4
2.06944	22.31	2.06944	22.6	1.03472	25.9	2.06944	24.6	24.6	2.06944	22.4	22.4
2.07639	22.31	2.07639	22.6	1.03819	25.9	2.07639	24.6	24.6	2.07639	22.3	22.3
2.08333	22.31	2.08333	22.6	1.04167	25.9	2.08333	24.6	24.6	2.08333	22.3	22.3
2.09028	22.31	2.09028	22.6	1.04514	25.9	2.09028	24.6	24.6	2.09028	22.3	22.3
2.09722	22.31	2.09722	22.6	1.04861	25.9	2.09722	24.6	24.6	2.09722	22.3	22.3
2.10417	22.28	2.10417	22.6	1.05208	25.9	2.10417	24.6	24.6	2.10417	22.3	22.3
2.11111	22.28	2.11111	22.6	1.05556	25.9	2.11111	24.6	24.6	2.11111	22.3	22.3
2.11806	22.28	2.11806	22.6	1.05903	25.9	2.11806	24.6	24.6	2.11806	22.3	22.3
2.125	22.28	2.125	22.6	1.0625	25.8	2.125	24.6	24.6	2.125	22.3	22.3
2.13194	22.28	2.13194	22.6	1.06597	25.8	2.13194	24.6	24.6	2.13194	22.3	22.3
2.13889	22.28	2.13889	22.6	1.06944	25.8	2.13889	24.6	24.6	2.13889	22.3	22.3
2.14583	22.28	2.14583	22.6	1.07292	25.8	2.14583	24.6	24.6	2.14583	22.3	22.3
2.15278	22.28	2.15278	22.5	1.07639	25.8	2.15278	24.6	24.6	2.15278	22.3	22.3
2.15972	22.28	2.15972	22.5	1.07986	25.8	2.15972	24.6	24.6	2.15972	22.3	22.3
2.16667	22.28	2.16667	22.5	1.08333	25.8	2.16667	24.6	24.6	2.16667	22.3	22.3
2.17361	22.28	2.17361	22.5	1.08681	25.8	2.17361	24.6	24.6	2.17361	22.3	22.3
2.18056	22.28	2.18056	22.5	1.09028	25.8	2.18056	24.6	24.6	2.18056	22.3	22.3
2.1875	22.28	2.1875	22.5	1.09375	25.8	2.1875	24.6	24.6	2.1875	22.3	22.3
2.19444	22.28	2.19444	22.5	1.09722	25.7	2.19444	24.6	24.6	2.19444	22.3	22.3
2.20139	22.2528	2.20139	22.5	1.10069	25.8	2.20139	24.6	24.6	2.20139	22.3	22.3
2.20833	22.2528	2.20833	22.5	1.10417	25.7	2.20833	24.6	24.6	2.20833	22.3	22.3
2.21528	22.2528	2.21528	22.5	1.10764	25.7	2.21528	24.6	24.6	2.21528	22.3	22.3
2.22222	22.2528	2.22222	22.5	1.11111	25.7	2.22222	24.6	24.6	2.22222	22.2	22.2
2.22917	22.2528	2.22917	22.5	1.11458	25.7	2.22917	24.6	24.6	2.22917	22.2	22.2
2.23611	22.2528	2.23611	22.5	1.11806	25.7	2.23611	24.6	24.6	2.23611	22.2	22.2
2.24306	22.2528	2.24306	22.5	1.12153	25.7	2.24306	24.6	24.6	2.24306	22.2	22.2
2.25	22.2528	2.25	22.5	1.125	25.6	2.25	24.5	24.5	2.25	22.2	22.2
2.25694	22.2528	2.25694	22.5	1.12847	25.6	2.25694	24.5	24.5	2.25694	22.2	22.2
2.26389	22.2528	2.26389	22.5	1.13194	25.6	2.26389	24.5	24.5	2.26389	22.2	22.2
2.27083	22.2528	2.27083	22.4	1.13542	25.6	2.27083	24.5	24.5	2.27083	22.2	22.2
2.27778	22.2528	2.27778	22.4	1.13889	25.6	2.27778	24.5	24.5	2.27778	22.2	22.2
2.28472	22.2528	2.28472	22.4	1.14236	25.6	2.28472	24.5	24.5	2.28472	22.2	22.2
2.29167	22.2528	2.29167	22.4	1.14583	25.6	2.29167	24.5	24.5	2.29167	22.2	22.2
2.29861	22.2528	2.29861	22.4	1.14931	25.6	2.29861	24.5	24.5	2.29861	22.2	22.2
2.30556	22.2528	2.30556	22.4	1.15278	25.6	2.30556	24.5	24.5	2.30556	22.2	22.2
2.3125	22.2528	2.3125	22.4	1.15625	25.6	2.3125	24.5	24.5	2.3125	22.2	22.2
2.31944	22.2528	2.31944	22.4	1.15972	25.6	2.31944	24.5	24.5	2.31944	22.2	22.2
2.32639	22.2528	2.32639	22.4	1.16319	25.5	2.32639	24.5	24.5	2.32639	22.2	22.2
2.33333	22.2528	2.33333	22.4	1.16667	25.5	2.33333	24.5	24.5	2.33333	22.2	22.2
2.34028	22.2528	2.34028	22.4	1.17014	25.5	2.34028	24.5	24.5	2.34028	22.2	22.2
2.34722	22.1903	2.34722	22.4	1.17361	25.5	2.34722	24.5	24.5	2.34722	22.2	22.2
2.35417	22.1903	2.35417	22.4	1.17708	25.5	2.35417	24.4	24.4	2.35417	22.2	22.2
2.36111	22.1903	2.36111	22.4	1.18056	25.5	2.36111	24.4	24.4	2.36111	22.2	22.2
2.36806	22.1903	2.36806	22.4	1.18403	25.5	2.36806	24.4	24.4	2.36806	22.2	22.2
2.375	22.1903	2.375	22.4	1.1875	25.5	2.375	24.4	24.4	2.375	22.2	22.2
2.38194	22.1903	2.38194	22.4	1.19097	25.4	2.38194	24.4	24.4	2.38194	22.2	22.2
2.38889	22.1903	2.38889	22.4	1.19444	25.4	2.38889	24.4	24.4	2.38889	22.2	22.2
2.39583	22.1903	2.39583	22.4	1.19792	25.4	2.39583	24.4	24.4	2.39583	22.1	22.1
2.40278	22.1903	2.40278	22.4	1.20139	25.4	2.40278	24.4	24.4	2.40278	22.1	22.1
2.40972	22.1903	2.40972	22.4	1.20486	25.4	2.40972	24.4	24.4	2.40972	22.1	22.1
2.41667	22.1903	2.41667	22.4	1.20833	25.4	2.41667	24.4	24.4	2.41667	22.1	22.1
2.42361	22.1903	2.42361	22.4	1.21181	25.4	2.42361	24.4	24.4	2.42361	22.1	22.1
2.43056	22.1903	2.43056	22.4	1.21528	25.4	2.43056	24.4	24.4	2.43056	22.1	22.1
2.4375	22.1903	2.4375	22.4	1.21875	25.4	2.4375	24.4	24.4	2.4375	22.1	22.1
2.44444	22.1903	2.44444	22.4	1.22222	25.4	2.44444	24.4	24.4	2.44444	22.1	22.1
2.45139	22.1903	2.45139	22.4	1.22569	25.4	2.45139	24.3	24.3	2.45139	22.1	22.1
2.45833	22.1903	2.45833	22.4	1.22917	25.4	2.45833	24.3	24.3	2.45833	22.1	22.1
2.46528	22.1903	2.46528	22.4	1.23264	25.3	2.46528	24.3	24.3	2.46528	22.1	22.1
2.47222	22.1903	2.47222	22.4	1.23611	25.3	2.47222	24.3	24.3	2.47222	22.1	22.1
2.47917	22.1903	2.47917	22.4	1.23958	25.3	2.47917	24.3	24.3	2.47917	22.1	22.1
2.48611	22.1903	2.48611	22.4	1.24306	25.3	2.48611	24.3	24.3	2.48611	22.1	22.1
2.49306	22.1903	2.49306	22.4	1.24653	25.3	2.49306	24.3	24.3	2.49306	22.1	22.1
2.5	22.1903	2.5	22.4	1.25	25.3	2.5	24.3	24.3	2.5	22.1	22.1
2.50694	22.1512	2.50694	22.3	1.25347	25.3	2.50694	24.3	24.3	2.50694	22.1	22.1
2.51389	22.1512	2.51389	22.3	1.25694	25.3	2.51389	24.3	24.3	2.51389	22.1	22.1
2.52083	22.1512	2.52083	22.3	1.26042	25.3	2.52083	24.3	24.3	2.52083	22.1	22.1
2.52778	22.1512	2.52778	22.3	1.26389	25.3	2.52778	24.3	24.3	2.52778	22.1	22.1
2.53472	22.1512	2.53472	22.3	1.26736	25.2	2.53472	24.3	24.3	2.53472	22.1	22.1
2.54167	22.1512	2.54167	22.3	1.27083	25.2	2.54167	24.3	24.3	2.54167	22.1	22.1
2.54861	22.1512	2.54861	22.3	1.27431	25.2	2.54861	24.3	24.3	2.54861	22.1	22.1
2.55556	22.1512	2.55556	22.3	1.27778	25.2	2.55556	24.3	24.3	2.55556	22.1	22.1
2.5625	22.1512	2.5625	22.3	1.28125	25.2	2.5625	24.3	24.3	2.5625	22	22
2.56944	22.1512	2.56944	22.3	1.28472	25.2	2.56944	24.3	24.3	2.56944	22	22
2.57639	22.1512	2.57639	22.3	1.28819	25.2	2.57639	24.3	24.3	2.57639	22	22
2.58333	22.1512	2.58333	22.3	1.29167	25.1	2.58333	24.3	24.3	2.58333	22	22
2.59028	22.1512	2.59028	22.3	1.29514	25.2	2.59028	24.2	24.2	2.59028	22	22
2.59722	22.0649	2.59722	22.3	1.29861	25.2	2.59722	24.2	24.2	2.59722	22	22
2.60417	22.0649	2.60417	22.3	1.30208	25.2	2.60417	24.2	24.2	2.60417	22	22
2.61111	22.0649	2.61111	22.3	1.30556	25.2	2.61111	24.2	24.2	2.61111	22	22
2.61806	22.0649	2.61806	22.3	1.30903	25.2	2.61806	24.2	24.2	2.61806	22	22
2.625	22.0649	2.625	22.3	1.3125	25.1	2.625	24.2	24.2	2.625	22	22
2.63194	22.0649	2.63194	22.3	1.31597	25.1	2.63194	24.2	24.2	2.63194	22	22
2.63889	22.0649	2.63889	22.3	1.31944	25.1	2.63889	24.2	24.2	2.63889	22	22
2.64583	22.0649	2.64583	22.2	1.32292	25.1	2.64583	24.2	24.2	2.64583	22	22
2.65278	22.0649	2.65278	22.2	1.32639	25.1	2.65278	24.2	24.2	2.65278	22	22
2.65972	22.0649	2.65972	22.2	1.32986	25.1	2.65972	24.2	24.2	2.65972	22	22
2.66667	22.0649	2.66667	22.2	1.33333	25.1	2.66667	24.2	24.2	2.66667	22	22
2.67361	22.0649	2.67361	22.2	1.33681	25.1	2.67361	24.2	24.2	2.67361	22	22
2.68056	22.0649	2.68056	22.2	1.34028	25.1	2.68056	24.2	24.2	2.68056	22	22
2.6875	22	2.6875	22.2	1.34375	25.1	2.6875	24.2	24.2	2.6875	22	22
2.69444	22	2.69444	22.2	1.34722	25.1	2.69444	24.2	24.2	2.69444	22	22
2.70139	22.0649	2.70139	22.2	1.35069	25.1	2.70139	24.2	24.2	2.70139	22	22
2.70833	22.0649	2.70833	22.2	1.35417	25.1	2.70833	24.2	24.2	2.70833	22	22
2.71528	22.0649	2.71528	22.2	1.35764	25	2.71528	24.2	24.2	2.71528	22	22
2.72222	22.0649	2.72222	22.2	1.36111	25.1	2.72222	24.2	24.2	2.72222	22	22
2.72917	22.0649	2.72917	22.2	1.36458	25	2.72917	24.2	24.2	2.72917	22	22
2.73611	22.0649	2.73611	22.2	1.36806	25	2.73611	24.2	24.2	2.73611	22	22
2.74306	22	2.74306	22.2	1.37153	25	2.74306	24.2	24.2	2.74306	22	22
2.75	22	2.75	22.2	1.375	25	2.75	24.2	24.2	2.75	22	22
2.75694	22	2.75694	22.2	1.37847	25	2.75694	24.2	24.2	2.75694	22	22
2.76389	22	2.76389	22.2	1.38194	25	2.76389	24.2	24.2	2.76389	22	22
2.77083	22	2.77083	22.2	1.38542	25	2.77083	24.2	24.2	2.77083	22	22
2.77778	22	2.77778	22.2	1.38889	25	2.77778	24.2	24.2	2.77778	22	22
2.78472	22	2.78472	22.2	1.39236	25	2.78472	24.2	24.2	2.78472	22	22
2.79167	22	2.79167	22.2	1.39583	25	2.79167	24.2	24.2	2.79167	22	22
2.79861	22	2.79861	22.2	1.39931	25	2.79861	24.2	24.2	2.79861	22	22
2.80556	22	2.80556	22.2	1.40278	25	2.80556	24.2	24.2	2.80556	22	22
2.8125	22	2.8125	22.2	1.40625	24.9	2.8125	24.2	24.2	2.8125	22	22
2.81944	22	2.81944	22.2	1.40972	24.9	2.81944	24.2	24.2	2.81944	22	22
2.82639	22	2.82639	22.2	1.41319	24.9	2.82639	24.2	24.2	2.82639	22	22
2.83333	22	2.83333	22.2	1.41667	24.9	2.83333	24.2	24.2	2.83333	22	22
2.84028	22	2.84028	22.2	1.42014	24.9	2.84028	24.2	24.2	2.84028	22	22
2.84722	22	2.84722	22.2	1.42361	24.9	2.84722	24.2	24.2	2.84722	22	22
2.85417	22	2.85417	22.2	1.42708	24.8	2.85417	24.2	24.2	2.85417	22	22
2.86111	22	2.86111	22.2	1.43056	24.8	2.86111	24.2	24.2	2.86111	22	22
2.86806	22	2.86806	22.2	1.43403	24.8	2.86806	24.2	24.2	2.86806	22	22
2.875	22	2.875	22.2	1.4375	24.8	2.875	24.2	24.2	2.875	22	22
2.88194	22	2.88194	22.2	1.44097	24.8	2.88194	24.2	24.2	2.88194	22.1	22.1
2.88889	22	2.88889	22.2	1.44444	24.8	2.88889	24.2	24.2	2.88889	22.1	22.1
2.89583	22	2.89583	22.2	1.44792	24.8	2.89583	24.2	24.2	2.89583	22.1	22.1
2.90278	22	2.90278	22.2	1.45139	24.8	2.90278	24.2	24.2	2.90278	22.1	22.1
2.90972	22	2.90972	22.2	1.45486	24.8	2.90972	24.2	24.2	2.90972	22.1	22.1
2.91667	22	2.91667	22.2	1.45833	24.8	2.91667	24.2	24.2	2.91667	22.1	22.1
2.92361	22	2.92361	22.2	1.46181	24.8	2.92361	24.2	24.2	2.92361	22.1	22.1
2.93056	22	2.93056	22.2	1.46528	24.8	2.93056	24.2	24.2	2.93056	22.1	22.1
2.9375	22	2.9375	22.2	1.46875	24.8	2.9375	24.1	24.1	2.9375	22.1	22.1
2.94444	22	2.94444	22.2	1.47222	24.8	2.94444	24.1	24.1	2.94444	22.1	22.1
2.95139	22	2.95139	22.2	1.47569	24.7	2.95139	24.1	24.1	2.95139	22.1	22.1
2.95833	22	2.95833	22.2	1.47917	24.7	2.95833	24.1	24.1	2.95833	22.1	22.1
2.96528	22	2.96528	22.2	1.48264	24.7	2.96528	24.1	24.1	2.96528	22.1	22.1
2.97222	22	2.97222	22.2	1.48611	24.7	2.97222	24	24	2.97222	22.1	22.1
2.97917	22	2.97917	22.2	1.48958	24.8	2.97917	24	24	2.97917	22.1	22.1
2.98611	22	2.98611	22.2	1.49306	24.7	2.98611	24	24	2.98611	22.1	22.1
2.99306	22	2.99306	22.2	1.49653	24.7	2.99306	24	24	2.99306	22.1	22.1
3	22	3	22.2	1.5	24.7	3	24	24	3	22.1	22.1
3.00694	22	3.00694	22.2	1.50347	24.7	3.00694	23.9	23.9	3.00694	22.1	22.1
3.01389	22	3.01389	22.2	1.50694	24.7	3.01389	23.9	23.9	3.01389	22.1	22.1
3.02083	22	3.02083	22.2	1.51042	24.7	3.02083	23.9	23.9	3.02083	22.1	22.1
3.02778	22	3.02778	22.2	1.51389	24.7	3.02778	23.9	23.9	3.02778	22.1	22.1
3.03472	22	3.03472	22.2	1.51736	24.7	3.03472	23.9	23.9	3.03472	22.1	22.1
3.04167	22	3.04167	22.2	1.52083	24.7	3.04167	23.9	23.9	3.04167	22.1	22.1
3.04861	22	3.04861	22.2	1.52431	24.7	3.04861	23.8	23.8	3.04861	22.1	22.1
3.05556	22	3.05556	22.2	1.52778	24.7	3.05556	23.8	23.8	3.05556	22.1	22.1
3.0625	22	3.0625	22.2	1.53125	24.6	3.0625	23.8	23.8	3.0625	22.1	22.1
3.06944	22	3.06944	22.2	1.53472	24.6	3.06944	23.8	23.8	3.06944	22.1	22.1
3.07639	22	3.07639	22.2	1.53819	24.6	3.07639	23.8	23.8	3.07639	22.1	22.1
3.08333	22	3.08333	22.2	1.54167	24.6	3.08333	23.8	23.8	3.08333	22.1	22.1
3.09028	22	3.09028	22.2	1.54514	24.7	3.09028	23.8	23.8	3.09028	22.1	22.1
3.09722	22	3.09722	22.2	1.54861	24.6	3.09722	23.8	23.8	3.09722	22.1	22.1
3.10417	22	3.10417	22.2	1.55208	24.6	3.10417	23.8	23.8	3.10417	22.1	22.1
3.11111	22	3.11111	22.2	1.55556	24.6	3.11111	23.8	23.8	3.11111	22.1	22.1
3.11806	22	3.11806	22.2	1.55903	24.6	3.11806	23.8	23.8	3.11806	22.1	22.1
3.125	22	3.125	22.2	1.5625	24.6	3.125	23.7	23.7	3.125	22.1	22.1
3.13194	22	3.13194	22.2	1.56597	24.6	3.13194	23.7	23.7	3.13194	22.1	22.1
3.13889	22	3.13889	22.2	1.56944	24.6	3.13889	23.7	23.7	3.13889	22.1	22.1
3.14583	22	3.14583	22.2	1.57292	24.6	3.14583	23.7	23.7	3.14583	22.1	22.1
3.15278	22	3.15278	22.2	1.57639	24.6	3.15278	23.7	23.7	3.15278	22.1	22.1
3.15972	22	3.15972	22.2	1.57986	24.6	3.15972	23.7	23.7	3.15972	22.1	22.1
3.16667	22	3.16667	22.2	1.58333	24.6	3.16667	23.7	23.7	3.16667	22.1	22.1
3.17361	22	3.17361	22.2	1.58681	24.6	3.17361	23.7	23.7	3.17361	22.1	22.1
3.18056	22	3.18056	22.2	1.59028	24.6	3.18056	23.7	23.7	3.18056	22.1	22.1
3.1875	22	3.1875	22.2	1.59375	24.5	3.1875	23.7	23.7	3.1875	22.1	22.1
3.19444	22	3.19444	22.2	1.59722	24.6	3.19444	23.7	23.7	3.19444	22.1	22.1
3.20139	22	3.20139	22.2	1.60069	24.5	3.20139	23.6	23.6	3.20139	22.1	22.1
3.20833	22	3.20833	22.2	1.60417	24.6	3.20833	23.6	23.6	3.20833	22.1	22.1
3.21528	22	3.21528	22.2	1.60764	24.5	3.21528	23.6	23.6	3.21528	22.1	22.1
3.22222	22	3.22222	22.2	1.61111	24.6	3.22222	23.6	23.6	3.22222	22.1	22.1
3.22917	22	3.22917	22.2	1.61458	24.5	3.22917	23.6	23.6	3.22917	22.1	22.1
3.23611	22	3.23611	22.1	1.61806	24.5	3.23611	23.6	23.6	3.23611	22.1	22.1
3.24306	22	3.24306	22.1	1.62153	24.5	3.24306	23.5	23.5	3.24306	22.1	22.1
3.25	22	3.25	22.1	1.625	24.5	3.25	23.5	23.5	3.25	22.1	22.1
3.25694	22	3.25694	22.1	1.62847	24.5	3.25694	23.5	23.5	3.25694	22.1	22.1
3.26389	22	3.26389	22.1	1.63194	24.5	3.26389	23.5	23.5	3.26389	22.1	22.1
3.27083	22	3.27083	22.1	1.63542	24.5	3.27083	23.5	23.5	3.27083	22.1	22.1
3.27778	22	3.27778	22.1	1.63889	24.5	3.27778	23.5	23.5	3.27778	22.1	22.1
3.28472	22	3.28472	22.1	1.64236	24.4	3.28472	23.5	23.5	3.28472	22.1	22.1
3.29167	22	3.29167	22.1	1.64583	24.4	3.29167	23.5	23.5	3.29167	22.1	22.1
3.29861	22	3.29861	22.1	1.64931	24.4	3.29861	23.5	23.5	3.29861	22.1	22.1
3.30556	22	3.30556	22.1	1.65278	24.4	3.30556	23.4	23.4	3.30556	22.1	22.1
3.3125	22	3.3125	22.1	1.65625	24.4	3.3125	23.4	23.4	3.3125	22.1	22.1
3.31944	22	3.31944	22.1	1.65972	24.4	3.31944	23.4	23.4	3.31944	22.1	22.1
3.32639	22	3.32639	22.1	1.66319	24.4	3.32639	23.4	23.4	3.32639	22.1	22.1
3.33333	22	3.33333	22.1	1.66667	24.4	3.33333	23.4	23.4	3.33333	22.1	22.1
3.34028	22	3.34028	22.1	1.67014	24.4	3.34028	23.4	23.4	3.34028	22.1	22.1
3.34722	22	3.34722	22.1	1.67361	24.4	3.34722	23.4	23.4	3.34722	22.1	22.1
3.35417	22	3.35417	22.1	1.67708	24.4	3.35417	23.4	23.4	3.35417	22.1	22.1
3.36111	22	3.36111	22.1	1.68056	24.4	3.36111	23.4	23.4	3.36111	22.1	22.1
3.36806	22	3.36806	22.1	1.68403	24.4	3.36806	23.3	23.3	3.36806	22.1	22.1
3.375	22	3.375	22.1	1.6875	24.4	3.375	23.3	23.3	3.375	22.1	22.1
3.38194	22	3.38194	22.1	1.69097	24.4	3.38194	23.3	23.3	3.38194	22.1	22.1
3.38889	22	3.38889	22.1	1.69444	24.4	3.38889	23.3	23.3	3.38889	22.1	22.1
3.39583	22	3.39583	22.1	1.69792	24.4	3.39583	23.3	23.3	3.39583	22.1	22.1
3.40278	22	3.40278	22.1	1.70139	24.4	3.40278	23.3	23.3	3.40278	22.1	22.1
3.40972	22	3.40972	22.1	1.70486	24.4	3.40972	23.3	23.3	3.40972	22.1	22.1
3.41667	22	3.41667	22.1	1.70833	24.4	3.41667	23.3	23.3	3.41667	22.1	22.1
3.42361	22.1	3.42361	22.1	1.71181	24.3	3.42361	23.3	23.3	3.42361	22.1	22.1
3.43056	22.1	3.43056	22.1	1.71528	24.3	3.43056	23.2	23.2	3.43056	22.1	22.1
3.4375	22.1	3.4375	22.1	1.71875	24.3	3.4375	23.2	23.2	3.4375	22.1	22.1
3.44444	22.1	3.44444	22.1	1.72222	24.3	3.44444	23.2	23.2	3.44444	22.1	22.1
3.45139	22.1	3.45139	22.1	1.72569	24.3	3.45139	23.2	23.2	3.45139	22.1	22.1
3.45833	22.1	3.45833	22.1	1.72917	24.3	3.45833	23.2	23.2	3.45833	22.1	22.1
3.46528	22.1	3.46528	22.1	1.73264	24.3	3.46528	23.2	23.2	3.46528	22.1	22.1
3.47222	22.1	3.47222	22.1	1.73611	24.3	3.47222	23.2	23.2	3.47222	22.1	22.1
3.47917	22.1	3.47917	22.1	1.73958	24.3	3.47917	23.2	23.2	3.47917	22.1	22.1
3.48611	22.1	3.48611	22.1	1.74306	24.3	3.48611	23.2	23.2	3.48611	22.1	22.1
3.49306	22.1	3.49306	22.1	1.74653	24.3	3.49306	23.2	23.2	3.49306	22.1	22.1
3.5	22.1	3.5	22.1	1.75	24.3	3.5	23.2	23.2	3.5	22.1	22.1
3.50694	22.1	3.50694	22.1	1.75347	24.3	3.50694	23.2	23.2	3.50694	22.1	22.1
3.51389	22.1	3.51389	22.1	1.75694	24.3	3.51389	23.2	23.2	3.51389	22.1	22.1
3.52083	22.1	3.52083	22.1	1.76042	24.3	3.52083	23.2	23.2	3.52083	22.1	22.1
3.52778	22.1	3.52778	22.1	1.76389	24.3	3.52778	23.2	23.2	3.52778	22.1	22.1
3.53472	22.1	3.53472	22.1	1.76736	24.3	3.53472	23.2	23.2	3.53472	22.1	22.1
3.54167	22.1	3.54167	22.1	1.77083	24.3	3.54167	23.2	23.2	3.54167	22.1	22.1
3.54861	22.1	3.54861	22.1	1.77431	24.3	3.54861	23.2	23.2	3.54861	22.1	22.1
3.55556	22.1	3.55556	22.1	1.77778	24.2	3.55556	23.2	23.2	3.55556	22.1	22.1
3.5625	22.1	3.5625	22.1	1.78125	24.3	3.5625	23.2	23.2	3.5625	22.1	22.1
3.56944	22.1	3.56944	22.1	1.78472	24.2	3.56944	23.2	23.2	3.56944	22.1	22.1
3.57639	22.1	3.57639	22.1	1.78819	24.2	3.57639	23.2	23.2	3.57639	22.1	22.1
3.58333	22.1	3.58333	22.1	1.79167	24.3	3.58333	23.2	23.2	3.58333	22.1	22.1
3.59028	22.1	3.59028	22.1	1.79514	24.2	3.59028	23.2	23.2	3.59028	22.1	22.1
3.59722	22.1	3.59722	22.1	1.79861	24.2	3.59722	23.2	23.2	3.59722	22.1	22.1
3.60417	22.1	3.60417	22.1	1.80208	24.2	3.60417	23.2	23.2	3.60417	22.1	22.1
3.61111	22.1	3.61111	22.1	1.80556	24.2	3.61111	23.2	23.2	3.61111	22.1	22.1
3.61806	22.1	3.61806	22.1	1.80903	24.2	3.61806	23.2	23.2	3.61806	22.1	22.1
3.625	22.1	3.625	22.1	1.8125	24.2	3.625	23.2	23.2	3.625	22.1	22.1
3.63194	22.1	3.63194	22.1	1.81597	24.2	3.63194	23.2	23.2	3.63194	22.1	22.1
3.63889	22.1	3.63889	22.1	1.81944	24.2	3.63889	23.2	23.2	3.63889	22.1	22.1
3.64583	22.1	3.64583	22.1	1.82292	24.2	3.64583	23.2	23.2	3.64583	22.1	22.1
3.65278	22.1	3.65278	22.1	1.82639	24.2	3.65278	23.2	23.2	3.65278	22.1	22.1
3.65972	22.1	3.65972	22.1	1.82986	24.2	3.65972	23.2	23.2	3.65972	22.1	22.1
3.66667	22.1	3.66667	22.1	1.83333	24.2	3.66667	23.2	23.2	3.66667	22.1	22.1
3.67361	22.1	3.67361	22.1	1.83681	24.2	3.67361	23.2	23.2	3.67361	22.1	22.1
3.68056	22.1	3.68056	22	1.84028	24.2	3.68056	23.2	23.2	3.68056	22.1	22.1
3.6875	22.1	3.6875	22	1.84375	24.2	3.6875	23.2	23.2	3.6875	22.1	22.1
3.69444	22.1	3.69444	22	1.84722	24.2	3.69444	23.2	23.2	3.69444	22.1	22.1
3.70139	22.1	3.70139	22	1.85069	24.2	3.70139	23.2	23.2	3.70139	22.1	22.1
3.70833	22.1	3.70833	22	1.85417	24.2	3.70833	23.2	23.2	3.70833	22.1	22.1
3.71528	22.1	3.71528	22	1.85764	24.2	3.71528	23.2	23.2	3.71528	22.1	22.1
3.72222	22.2	3.72222	22	1.86111	24.2	3.72222	23.2	23.2	3.72222	22.1	22.1
3.72917	22.2	3.72917	22	1.86458	24.2	3.72917	23.2	23.2	3.72917	22.1	22.1
3.73611	22.2	3.73611	22	1.86806	24.1	3.73611	23.2	23.2	3.73611	22.1	22.1
3.74306	22.2	3.74306	22	1.87153	24.1	3.74306	23.2	23.2	3.74306	22.1	22.1
3.75	22.2	3.75	22	1.875	24.1	3.75	23.2	23.2	3.75	22.1	22.1
3.75694	22.2	3.75694	22	1.87847	24.1	3.75694	23.2	23.2	3.75694	22.1	22.1
3.76389	22.2	3.76389	22	1.88194	24.1	3.76389	23.2	23.2	3.76389	22.1	22.1
3.77083	22.2	3.77083	22	1.88542	24.1	3.77083	23.2	23.2	3.77083	22.1	22.1
3.77778	22.2	3.77778	22	1.88889	24.1	3.77778	23.2	23.2	3.77778	22.1	22.1
3.78472	22.2	3.78472	22	1.89236	24.1	3.78472	23.2	23.2	3.78472	22.1	22.1
3.79167	22.2	3.79167	22	1.89583	24.1	3.79167	23.2	23.2	3.79167	22.1	22.1
3.79861	22.2	3.79861	22	1.89931	24.1	3.79861	23.2	23.2	3.79861	22.1	22.1
3.80556	22.2	3.80556	22	1.90278	24.1	3.80556	23.2	23.2	3.80556	22.1	22.1
3.8125	22.2	3.8125	22	1.90625	24.1	3.8125	23.18	23.3	3.8125	22.1	22.1
3.81944	22.2	3.81944	22	1.90972	24.1	3.81944	23.3	23.3	3.81944	22.1	22.1
3.82639	22.2	3.82639	22	1.91319	24.1	3.82639	23.3	23.3	3.82639	22.1	22.1
3.83333	22.2	3.83333	22	1.91667	24.1	3.83333	23.3	23.3	3.83333	22.1	22.1
3.84028	22.2	3.84028	22	1.92014	24.1	3.84028	23.3	23.3	3.84028	22.1	22.1
3.84722	22.2	3.84722	22	1.92361	24.1	3.84722	23.3	23.3	3.84722	22.1	22.1
3.85417	22.2	3.85417	22	1.92708	24.1	3.85417	23.3	23.3	3.85417	22.1	22.1
3.86111	22.2	3.86111	22	1.93056	24.1	3.86111	23.3	23.3	3.86111	22.1	22.1
3.86806	22.2	3.86806	22	1.93403	24.1	3.86806	23.3	23.3	3.86806	22.1	22.1
3.875	22.2	3.875	22	1.9375	24.1	3.875	23.3	23.3	3.875	22.1	22.1
3.88194	22.2	3.88194	22	1.94097	24.1	3.88194	23.3	23.3	3.88194	22.1	22.1
3.88889	22.2	3.88889	22	1.94444	24.1	3.88889	23.2	23.2	3.88889	22.1	22.1
3.89583	22.2	3.89583	22	1.94792	24.1	3.89583	23.2	23.2	3.89583	22.1	22.1
3.90278	22.2	3.90278	22	1.95139	24.1	3.90278	23.2	23.2	3.90278	22.1	22.1
3.90972	22.2	3.90972	22	1.95486	24	3.90972	23.2	23.2	3.90972	22.1	22.1
3.91667	22.2	3.91667	22	1.95833	24	3.91667	23.2	23.2	3.91667	22.1	22.1
3.92361	22.2	3.92361	22	1.96181	24	3.92361	23.2	23.2	3.92361	22.1	22.1
3.93056	22.2	3.93056	22	1.96528	24	3.93056	23.2	23.2	3.93056	22.1	22.1
3.9375	22.2	3.9375	22	1.96875	24	3.9375	23.2	23.2	3.9375	22.1	22.1
3.94444	22.2	3.94444	22	1.97222	24	3.94444	23.2	23.2	3.94444	22.1	22.1
3.95139	22.2	3.95139	22	1.97569	24	3.95139	23.2	23.2	3.95139	22.1	22.1
3.95833	22.2	3.95833	22	1.97917	24	3.95833	23.2	23.2	3.95833	22.1	22.1
3.96528	22.2	3.96528	22	1.98264	24	3.96528	23.2	23.2	3.96528	22.1	22.1
3.97222	22.2	3.97222	22	1.98611	24	3.97222	23.2	23.2	3.97222	22.1	22.1
3.97917	22.2	3.97917	22	1.98958	24	3.97917	23.2	23.2	3.97917	22.1	22.1
3.98611	22.2	3.98611	22	1.99306	24	3.98611	23.1	23.1	3.98611	22.1	22.1
3.99306	22.2	3.99306	22	1.99653	24	3.99306	23.1	23.1	3.99306	22.1	22.1
4	22.2	4	22	2	24	4	23.1	23.1	4	22.1	22.1
4.00694	22.2	4.00694	22	2.00347	24	4.00694	23.1	23.1	4.00694	22.1	22.1
4.01389	22.2	4.01389	22	2.00694	24	4.01389	23.2	23.2	4.01389	22.1	22.1
4.02083	22.2	4.02083	22	2.01042	24	4.02083	23.2	23.2	4.02083	22.1	22.1
4.02778	22.2	4.02778	22	2.01389	24	4.02778	23.2	23.2	4.02778	22.1	22.1
4.03472	22.2	4.03472	22	2.01736	24	4.03472	23.2	23.2	4.03472	22.1	22.1
4.04167	22.2	4.04167	22	2.02083	24	4.04167	23.2	23.2	4.04167	22.1	22.1
4.04861	22.2	4.04861	22	2.02431	24	4.04861	23.2	23.2	4.04861	22.1	22.1
4.05556	22.2	4.05556	22	2.02778	24	4.05556	23.2	23.2	4.05556	22.1	22.1
4.0625	22.2	4.0625	22	2.03125	24	4.0625	23.2	23.2	4.0625	22.1	22.1
4.06944	22.2	4.06944	22	2.03472	24	4.06944	23.2	23.2	4.06944	22.1	22.1
4.07639	22.2	4.07639	22	2.03819	24	4.07639	23.2	23.2	4.07639	22.1	22.1
4.08333	22.2	4.08333	22	2.04167	24	4.08333	23.2	23.2	4.08333	22.1	22.1
4.09028	22.2	4.09028	22	2.04514	24	4.09028	23.2	23.2	4.09028	22.1	22.1
4.09722	22.2	4.09722	22	2.04861	23.9	4.09722	23.2	23.2	4.09722	22.1	22.1
4.10417	22.2	4.10417	22	2.05208	23.9	4.10417	23.2	23.2	4.10417	22.1	22.1
4.11111	22.2	4.11111	22	2.05556	23.9	4.11111	23.2	23.2	4.11111	22.1	22.1
4.11806	22.2	4.11806	22	2.05903	23.9	4.11806	23.2	23.2	4.11806	22.1	22.1
4.125	22.2	4.125	22	2.0625	23.9	4.125	23.2	23.2	4.125	22.1	22.1
4.13194	22.2	4.13194	22	2.06597	23.9	4.13194	23.2	23.2	4.13194	22.1	22.1
4.13889	22.2	4.13889	22	2.06944	23.9	4.13889	23.2	23.2	4.13889	22.1	22.1
4.14583	22.2	4.14583	22	2.07292	23.9	4.14583	23.2	23.2	4.14583	22.1	22.1
4.15278	22.2	4.15278	22	2.07639	23.9	4.15278	23.2	23.2	4.15278	22.1	22.1
4.15972	22.2	4.15972	22	2.07986	23.9	4.15972	23.15	23.2	4.15972	22.1	22.1
4.16667	22.2	4.16667	22	2.08333	23.9	4.16667	23.15	23.2	4.16667	22.1	22.1
4.17361	22.2	4.17361	22	2.08681	23.9	4.17361	23.15	23.2	4.17361	22.1	22.1
4.18056	22.2	4.18056	22	2.09028	23.9	4.18056	23.15	23.2	4.18056	22.1	22.1
4.1875	22.2	4.1875	22	2.09375	23.9	4.1875	23.15	23.2	4.1875	22.1	22.1
4.19444	22.2	4.19444	22	2.09722	23.9	4.19444	23.15	23.2	4.19444	22.1	22.1
4.20139	22.2	4.20139	22	2.10069	23.9	4.20139	23.15	23.2	4.20139	22.1	22.1
4.20833	22.2	4.20833	22	2.10417	23.9	4.20833	23.15	23.2	4.20833	22.1	22.1
4.21528	22.2	4.21528	22	2.10764	23.9	4.21528	23.15	23.2	4.21528	22.1	22.1
4.22222	22.2	4.22222	22	2.11111	23.9	4.22222	23.15	23.2	4.22222	22.1	22.1
4.22917	22.2	4.22917	22	2.11458	23.9	4.22917	23.15	23.2	4.22917	22.1	22.1
4.23611	22.2	4.23611	22	2.11806	23.9	4.23611	23.15	23.2	4.23611	22.1	22.1
4.24306	22.2	4.24306	22	2.12153	23.9	4.24306	23.15	23.2	4.24306	22.1	22.1
4.25	22.2	4.25	22	2.125	23.9	4.25	23.15	23.2	4.25	22.1	22.1
4.25694	22.2	4.25694	22	2.12847	23.9	4.25694	23.15	23.2	4.25694	22.1	22.1
4.26389	22.2	4.26389	22	2.13194	23.9	4.26389	23.15	23.2	4.26389	22.1	22.1
4.27083	22.2	4.27083	22	2.13542	23.9	4.27083	23.15	23.2	4.27083	22.1	22.1
4.27778	22.2	4.27778	22	2.13889	23.9	4.27778	23.15	23.2	4.27778	22.1	22.1
4.28472	22.2	4.28472	22	2.14236	23.9	4.28472	23.15	23.2	4.28472	22.1	22.1
4.29167	22.2	4.29167	22	2.14583	23.9	4.29167	23.15	23.2	4.29167	22.1	22.1
4.29861	22.2	4.29861	22	2.14931	23.8	4.29861	23.15	23.2	4.29861	22.1	22.1
4.30556	22.2	4.30556	22	2.15278	23.8	4.30556	23.15	23.2	4.30556	22.1	22.1
4.3125	22.2	4.3125	22	2.15625	23.8	4.3125	23.15	23.2	4.3125	22.1	22.1
4.31944	22.2	4.31944	22	2.15972	23.8	4.31944	23.15	23.2	4.31944	22.1	22.1
4.32639	22.2	4.32639	22.1	2.16319	23.8	4.32639	23.15	23.2	4.32639	22.1	22.1
4.33333	22.2	4.33333	22	2.16667	23.8	4.33333	23.15	23.2	4.33333	22.1	22.1
4.34028	22.2	4.34028	22	2.17014	23.8	4.34028	23.15	23.2	4.34028	22.1	22.1
4.34722	22.2	4.34722	22	2.17361	23.8	4.34722	23.15	23.2	4.34722	22.1	22.1
4.35417	22.2	4.35417	22	2.17708	23.8	4.35417	23.15	23.2	4.35417	22.1	22.1
4.36111	22.2	4.36111	22.1	2.18056	23.8	4.36111	23.15	23.2	4.36111	22.1	22.1
4.36806	22.2	4.36806	22.1	2.18403	23.8	4.36806	23.15	23.2	4.36806	22.1	22.1
4.375	22.2	4.375	22.1	2.1875	23.8	4.375	23.15	23.2	4.375	22.1	22.1
4.38194	22.2	4.38194	22.1	2.19097	23.8	4.38194	23.15	23.2	4.38194	22.1	22.1
4.38889	22.2	4.38889	22.1	2.19444	23.8	4.38889	23.15	23.2	4.38889	22.1	22.1
4.39583	22.2	4.39583	22.1	2.19792	23.8	4.39583	23.15	23.2	4.39583	22.1	22.1
4.40278	22.2	4.40278	22.1	2.20139	23.8	4.40278	23.15	23.2	4.40278	22.1	22.1
4.40972	22.2	4.40972	22.1	2.20486	23.8	4.40972	23.15	23.2	4.40972	22.1	22.1
4.41667	22.2	4.41667	22.1	2.20833	23.8	4.41667	23.15	23.2	4.41667	22.1	22.1
4.42361	22.2	4.42361	22.1	2.21181	23.8	4.42361	23.15	23.2	4.42361	22.1	22.1
4.43056	22.1	4.43056	22.1	2.21528	23.8	4.43056	23.15	23.2	4.43056	22.1	22.1
4.4375	22.1	4.4375	22.1	2.21875	23.8	4.4375	23.15	23.2	4.4375	22.1	22.1
4.44444	22.1	4.44444	22.1	2.22222	23.8	4.44444	23.15	23.2	4.44444	22.1	22.1
4.45139	22.1	4.45139	22.1	2.22569	23.8	4.45139	23.15	23.2	4.45139	22.1	22.1
4.45833	22.1	4.45833	22.1	2.22917	23.8	4.45833	23.15	23.2	4.45833	22.1	22.1
4.46528	22.1	4.46528	22.1	2.23264	23.8	4.46528	23.15	23.2	4.46528	22.1	22.1
4.47222	22.1	4.47222	22.1	2.23611	23.8	4.47222	23.15	23.2	4.47222	22.1	22.1
4.47917	22.1	4.47917	22.1	2.23958	23.8	4.47917	23.15	23.2	4.47917	22.1	22.1
4.48611	22.1	4.48611	22.1	2.24306	23.8	4.48611	23.15	23.2	4.48611	22.1	22.1
4.49306	22.1	4.49306	22.1	2.24653	23.8	4.49306	23.15	23.2	4.49306	22.1	22.1
4.5	22.1	4.5	22.1	2.25	23.8	4.5	23.15	23.2	4.5	22.1	22.1
4.50694	22.1	4.50694	22.1	2.25347	23.8	4.50694	23.15	23.2	4.50694	22.1	22.1
4.51389	22.1	4.51389	22.1	2.25694	23.8	4.51389	23.15	23.2	4.51389	22.1	22.1
4.52083	22.1	4.52083	22.1	2.26042	23.8	4.52083	23.15	23.2	4.52083	22.1	22.1
4.52778	22.1	4.52778	22.1	2.26389	23.7	4.52778	23.15	23.2	4.52778	22.1	22.1
4.53472	22.1	4.53472	22.1	2.26736	23.7	4.53472	23.15	23.2	4.53472	22.1	22.1
4.54167	22.1	4.54167	22.1	2.27083	23.7	4.54167	23.15	23.2	4.54167	22.1	22.1
4.54861	22.1	4.54861	22.1	2.27431	23.8	4.54861	23.15	23.2	4.54861	22.1	22.1
4.55556	22.1	4.55556	22.1	2.27778	23.7	4.55556	23.15	23.2	4.55556	22.1	22.1
4.5625	22.1	4.5625	22.1	2.28125	23.7	4.5625	23.15	23.2	4.5625	22.1	22.1
4.56944	22.1	4.56944	22.1	2.28472	23.7	4.56944	23.15	23.2	4.56944	22.1	22.1
4.57639	22.1	4.57639	22.1	2.28819	23.7	4.57639	23.15	23.2	4.57639	22.1	22.1
4.58333	22.1	4.58333	22.1	2.29167	23.7	4.58333	23.15	23.2	4.58333	22.1	22.1
4.59028	22.1	4.59028	22.1	2.29514	23.7	4.59028	23.15	23.2	4.59028	22.1	22.1
4.59722	22.1	4.59722	22.1	2.29861	23.7	4.59722	23.15	23.2	4.59722	22.1	22.1
4.60417	22.1	4.60417	22.1	2.30208	23.7	4.60417	23.15	23.1	4.60417	22.1	22.1
4.61111	22.1	4.61111	22.1	2.30556	23.7	4.61111	23.15	23.1	4.61111	22.1	22.1
4.61806	22.1	4.61806	22.1	2.30903	23.7	4.61806	23.15	23.1	4.61806	22.1	22.1
4.625	22.1	4.625	22.1	2.3125	23.7	4.625	23.15	23.1	4.625	22.1	22.1
4.63194	22.1	4.63194	22.1	2.31597	23.7	4.63194	23.15	23.1	4.63194	22.1	22.1
4.63889	22.1	4.63889	22.1	2.31944	23.7	4.63889	23.15	23.1	4.63889	22.1	22.1
4.64583	22.1	4.64583	22.1	2.32292	23.7	4.64583	23.15	23.1	4.64583	22.1	22.1
4.65278	22.1	4.65278	22.1	2.32639	23.7	4.65278	23.15	23.1	4.65278	22.1	22.1
4.65972	22.1	4.65972	22.1	2.32986	23.7	4.65972	23.15	23.1	4.65972	22.1	22.1
4.66667	22.1	4.66667	22.1	2.33333	23.7	4.66667	23.15	23.1	4.66667	22.1	22.1
4.67361	22.1	4.67361	22.1	2.33681	23.7	4.67361	23.15	23.1	4.67361	22.1	22.1
4.68056	22.1	4.68056	22.1	2.34028	23.7	4.68056	23.15	23.1	4.68056	22.1	22.1
4.6875	22.1	4.6875	22.1	2.34375	23.7	4.6875	23.15	23.1	4.6875	22.1	22.1
4.69444	22.1	4.69444	22.1	2.34722	23.7	4.69444	23.15	23.1	4.69444	22.1	22.1
4.70139	22.1	4.70139	22.1	2.35069	23.7	4.70139	23.15	23.1	4.70139	22.1	22.1
4.70833	22.1	4.70833	22.1	2.35417	23.7	4.70833	23.15	23.1	4.70833	22.1	22.1
4.71528	22.1	4.71528	22.1	2.35764	23.7	4.71528	23.15	23.1	4.71528	22.1	22.1
4.72222	22.1	4.72222	22.1	2.36111	23.7	4.72222	23.15	23.1	4.72222	22.1	22.1
4.72917	22.1	4.72917	22.1	2.36458	23.7	4.72917	23.15	23.1	4.72917	22.1	22.1
4.73611	22.1	4.73611	22.1	2.36806	23.7	4.73611	23.15	23.1	4.73611	22.1	22.1
4.74306	22.1	4.74306	22.1	2.37153	23.7	4.74306	23.15	23.1	4.74306	22.1	22.1
4.75	22.1	4.75	22.1	2.375	23.7	4.75	23.15	23.1	4.75	22.1	22.1
4.75694	22.1	4.75694	22.1	2.37847	23.7	4.75694	23.15	23.1	4.75694	22.1	22.1
4.76389	22.1	4.76389	22.1	2.38194	23.7	4.76389	23.15	23.1	4.76389	22.1	22.1
4.77083	22.1	4.77083	22.1	2.38542	23.7	4.77083	23.15	23.1	4.77083	22.1	22.1
4.77778	22.1	4.77778	22.1	2.38889	23.7	4.77778	23.15	23.1	4.77778	22.1	22.1
4.78472	22.1	4.78472	22.1	2.39236	23.6	4.78472	23.15	23.1	4.78472	22.1	22.1
4.79167	22.1	4.79167	22.1	2.39583	23.6	4.79167	23.15	23.1	4.79167	22.1	22.1
4.79861	22.1	4.79861	22.1	2.39931	23.6	4.79861	23.15	23.1	4.79861	22.1	22.1
4.80556	22.1	4.80556	22.1	2.40278	23.6	4.80556	23.15	23.1	4.80556	22.1	22.1
4.8125	22.1	4.8125	22.1	2.40625	23.6	4.8125	23.15	23.1	4.8125	22.1	22.1
4.81944	22.1	4.81944	22.1	2.40972	23.6	4.81944	23.15	23.1	4.81944	22.1	22.1
4.82639	22.1	4.82639	22.1	2.41319	23.6	4.82639	23.15	23.1	4.82639	22.1	22.1
4.83333	22.1	4.83333	22.1	2.41667	23.6	4.83333	23.15	23.1	4.83333	22.1	22.1
4.84028	22.1	4.84028	22.1	2.42014	23.6	4.84028	23.15	23.1	4.84028	22.1	22.1
4.84722	22.1	4.84722	22.1	2.42361	23.6	4.84722	23.15	23.1	4.84722	22.1	22.1
4.85417	22.1	4.85417	22.1	2.42708	23.6	4.85417	23.15	23.1	4.85417	22.1	22.1
4.86111	22.1	4.86111	22.1	2.43056	23.6	4.86111	23.15	23.1	4.86111	22.1	22.1
4.86806	22.1	4.86806	22.1	2.43403	23.6	4.86806	23.15	23.1	4.86806	22.1	22.1
4.875	22.1	4.875	22.1	2.4375	23.6	4.875	23.15	23.1	4.875	22.1	22.1
4.88194	22.1	4.88194	22.1	2.44097	23.6	4.88194	23.15	23.1	4.88194	22.1	22.1
4.88889	22.1	4.88889	22.1	2.44444	23.6	4.88889	23.15	23.1	4.88889	22.1	22.1
4.89583	22.1	4.89583	22.1	2.44792	23.6	4.89583	23.15	23.1	4.89583	22.1	22.1
4.90278	22.1	4.90278	22.1	2.45139	23.6	4.90278	23.15	23.1	4.90278	22.1	22.1
4.90972	22.1	4.90972	22.1	2.45486	23.6	4.90972	23.15	23.1	4.90972	22.1	22.1
4.91667	22.1	4.91667	22.1	2.45833	23.6	4.91667	23.15	23.1	4.91667	22.1	22.1
4.92361	22.1	4.92361	22.1	2.46181	23.6	4.92361	23.15	23.1	4.92361	22.1	22.1
4.93056	22.1	4.93056	22.1	2.46528	23.6	4.93056	23.15	23.1	4.93056	22.1	22.1
4.9375	22.1	4.9375	22.1	2.46875	23.6	4.9375	23.15	23.1	4.9375	22.11	22.11
4.94444	22.1	4.94444	22.1	2.47222	23.6	4.94444	23.15	23.1	4.94444	22.11	22.11
4.95139	22.1	4.95139	22.1	2.47569	23.6	4.95139	23	23	4.95139	22.11	22.11
4.95833	22.1	4.95833	22.1	2.47917	23.6	4.95833	23	23	4.95833	22.11	22.11
4.96528	22.1	4.96528	22.1	2.48264	23.6	4.96528	23	23	4.96528	22.11	22.11
4.97222	22.1	4.97222	22.1	2.48611	23.6	4.97222	23	23	4.97222	22.11	22.11
4.97917	22.1	4.97917	22.1	2.48958	23.6	4.97917	23	23	4.97917	22.11	22.11
4.98611	22.1	4.98611	22.1	2.49306	23.6	4.98611	23	23	4.98611	22.11	22.11
4.99306	22.1	4.99306	22.1	2.49653	23.6	4.99306	23	23	4.99306	22.11	22.11
5	22.1	5	22.1	2.5	23.6	5	23	23	5	22.11	22.11
5.00694	22.1	5.00694	22.1	2.50347	23.6	5.00694	23	23	5.00694	22.11	22.11
5.01389	22.1	5.01389	22.1	2.50694	23.6	5.01389	23	23	5.01389	22.11	22.11
5.02083	22.1	5.02083	22.1	2.51042	23.6	5.02083	23	23	5.02083	22.11	22.11
5.02778	22.1	5.02778	22.1	2.51389	23.6	5.02778	23	23	5.02778	22.11	22.11
5.03472	22.1	5.03472	22.1	2.51736	23.6	5.03472	23	23	5.03472	22.11	22.11
5.04167	22.1	5.04167	22.1	2.52083	23.6	5.04167	23	23	5.04167	22.11	22.11
5.04861	22.1	5.04861	22.1	2.52431	23.6	5.04861	23	23	5.04861	22.11	22.11
5.05556	22.1	5.05556	22.1	2.52778	23.6	5.05556	23	23	5.05556	22.11	22.11
5.0625	22.1	5.0625	22.1	2.53125	23.6	5.0625	23	23	5.0625	22.11	22.11
5.06944	22.1	5.06944	22.1	2.53472	23.6	5.06944	23	23	5.06944	22.11	22.11
5.07639	22.1	5.07639	22.1	2.53819	23.6	5.07639	23	23	5.07639	22.11	22.11
5.08333	22.1	5.08333	22.1	2.54167	23.5	5.08333	23	23	5.08333	22.11	22.11
5.09028	22.1	5.09028	22.1	2.54514	23.6	5.09028	23	23	5.09028	22.11	22.11
5.09722	22.1	5.09722	22.1	2.54861	23.5	5.09722	23	23	5.09722	22.11	22.11
5.10417	22.1	5.10417	22.1	2.55208	23.5	5.10417	23	23	5.10417	22.11	22.11
5.11111	22.1	5.11111	22.1	2.55556	23.5	5.11111	23	23	5.11111	22.11	22.11
5.11806	22.1	5.11806	22.1	2.55903	23.5	5.11806	23	23.1	5.11806	22.11	22.11
5.125	22.1	5.125	22.1	2.5625	23.5	5.125	23	23	5.125	22.11	22.11
5.13194	22.1	5.13194	22.1	2.56597	23.5	5.13194	23	23	5.13194	22.11	22.11
5.13889	22.1	5.13889	22.1	2.56944	23.5	5.13889	23	23.1	5.13889	22.11	22.11
5.14583	22.1	5.14583	22.1	2.57292	23.5	5.14583	22.91	23.1	5.14583	22.11	22.11
5.15278	22.1	5.15278	22.1	2.57639	23.5	5.15278	22.91	23.1	5.15278	22.11	22.11
5.15972	22.1	5.15972	22.1	2.57986	23.5	5.15972	22.91	23.1	5.15972	22.11	22.11
5.16667	22.1	5.16667	22.1	2.58333	23.5	5.16667	22.91	23.1	5.16667	22.11	22.11
5.17361	22.1	5.17361	22.1	2.58681	23.5	5.17361	22.91	23.1	5.17361	22.11	22.11
5.18056	22.1	5.18056	22.1	2.59028	23.5	5.18056	22.91	23.1	5.18056	22.11	22.11
5.1875	22.1	5.1875	22.1	2.59375	23.5	5.1875	22.91	23.1	5.1875	22.11	22.11
5.19444	22.1	5.19444	22.1	2.59722	23.5	5.19444	22.91	23.1	5.19444	22.11	22.11
5.20139	22.1	5.20139	22.1	2.60069	23.5	5.20139	22.91	23.1	5.20139	22.11	22.11
5.20833	22.1	5.20833	22.1	2.60417	23.5	5.20833	22.91	23.1	5.20833	22.11	22.11
5.21528	22.1	5.21528	22.1	2.60764	23.5	5.21528	22.91	23.1	5.21528	22.11	22.11
5.22222	22.1	5.22222	22.1	2.61111	23.5	5.22222	22.91	23.1	5.22222	22.11	22.11
5.22917	22.1	5.22917	22.1	2.61458	23.5	5.22917	22.91	23.1	5.22917	22.11	22.11
5.23611	22.1	5.23611	22.1	2.61806	23.5	5.23611	22.91	23.1	5.23611	22.11	22.11
5.24306	22.1	5.24306	22.1	2.62153	23.5	5.24306	22.91	23.1	5.24306	22.11	22.11
5.25	22.1	5.25	22.1	2.625	23.5	5.25	22.91	23.1	5.25	22.11	22.11
5.25694	22.1	5.25694	22.1	2.62847	23.5	5.25694	22.91	23.1	5.25694	22.11	22.11
5.26389	22.1	5.26389	22.1	2.63194	23.5	5.26389	22.91	23.1	5.26389	22.11	22.11
5.27083	22.1	5.27083	22.1	2.63542	23.5	5.27083	22.91	23.1	5.27083	22.11	22.11
5.27778	22.1	5.27778	22.1	2.63889	23.5	5.27778	22.91	23.1	5.27778	22.11	22.11
5.28472	22.1	5.28472	22.1	2.64236	23.5	5.28472	22.91	23.1	5.28472	22.11	22.11
5.29167	22.1	5.29167	22.1	2.64583	23.5	5.29167	22.91	23.1	5.29167	22.11	22.11
5.29861	22.1	5.29861	22.1	2.64931	23.5	5.29861	22.91	23.2	5.29861	22.11	22.11
5.30556	22.1	5.30556	22.1	2.65278	23.5	5.30556	22.91	23.1	5.30556	22.11	22.11
5.3125	22.1	5.3125	22.1	2.65625	23.5	5.3125	22.91	23.1	5.3125	22.11	22.11
5.31944	22.1	5.31944	22.1	2.65972	23.5	5.31944	22.91	23.2	5.31944	22.11	22.11
5.32639	22.1	5.32639	22.1	2.66319	23.5	5.32639	22.91	23.2	5.32639	22.11	22.11
5.33333	22.1	5.33333	22.1	2.66667	23.5	5.33333	22.91	23.2	5.33333	22.11	22.11
5.34028	22.1	5.34028	22.1	2.67014	23.5	5.34028	22.91	23.2	5.34028	22.11	22.11
5.34722	22.1	5.34722	22.1	2.67361	23.5	5.34722	22.91	23.2	5.34722	22.11	22.11
5.35417	22.1	5.35417	22.1	2.67708	23.5	5.35417	22.91	23.2	5.35417	22.11	22.11
5.36111	22.1	5.36111	22.1	2.68056	23.5	5.36111	22.91	23.2	5.36111	22.123	22.123
5.36806	22.1	5.36806	22.1	2.68403	23.5	5.36806	22.91	23.2	5.36806	22.123	22.123
5.375	22.1	5.375	22.1	2.6875	23.5	5.375	22.91	23.2	5.375	22.123	22.123
5.38194	22.1	5.38194	22.1	2.69097	23.4	5.38194	22.91	23.2	5.38194	22.123	22.123
5.38889	22.1	5.38889	22.1	2.69444	23.5	5.38889	22.91	23.2	5.38889	22.123	22.123
5.39583	22.1	5.39583	22.1	2.69792	23.5	5.39583	22.91	23.2	5.39583	22.123	22.123
5.40278	22.1	5.40278	22.1	2.70139	23.4	5.40278	22.91	23.2	5.40278	22.123	22.123
5.40972	22.1	5.40972	22.1	2.70486	23.4	5.40972	22.91	23.2	5.40972	22.123	22.123
5.41667	22.1	5.41667	22.1	2.70833	23.4	5.41667	22.91	23.2	5.41667	22.123	22.123
5.42361	22.1	5.42361	22.1	2.71181	23.4	5.42361	22.91	23.2	5.42361	22.123	22.123
5.43056	22.1	5.43056	22.1	2.71528	23.4	5.43056	22.91	23.2	5.43056	22.123	22.123
5.4375	22.1	5.4375	22.1	2.71875	23.4	5.4375	22.91	23.2	5.4375	22.123	22.123
5.44444	22.1	5.44444	22.1	2.72222	23.4	5.44444	22.91	23.2	5.44444	22.123	22.123
5.45139	22.1	5.45139	22.1	2.72569	23.4	5.45139	22.91	23.2	5.45139	22.123	22.123
5.45833	22.1	5.45833	22.1	2.72917	23.4	5.45833	22.91	23.2	5.45833	22.123	22.123
5.46528	22.1	5.46528	22.1	2.73264	23.4	5.46528	22.91	23.2	5.46528	22.123	22.123
5.47222	22.1	5.47222	22.1	2.73611	23.4	5.47222	22.91	23.2	5.47222	22.123	22.123
5.47917	22.1	5.47917	22.1	2.73958	23.4	5.47917	22.91	23.2	5.47917	22.123	22.123
5.48611	22.1	5.48611	22.1	2.74306	23.4	5.48611	22.91	23.2	5.48611	22.123	22.123
5.49306	22.1	5.49306	22.1	2.74653	23.4	5.49306	22.91	23.2	5.49306	22.123	22.123
5.5	22.1	5.5	22.1	2.75	23.4	5.5	22.91	23.2	5.5	22.123	22.123
5.50694	22.1	5.50694	22.1	2.75347	23.4	5.50694	22.91	23.2	5.50694	22.123	22.123
5.51389	22.1	5.51389	22.1	2.75694	23.4	5.51389	22.91	23.2	5.51389	22.123	22.123
5.52083	22.1	5.52083	22.1	2.76042	23.4	5.52083	22.91	23.2	5.52083	22.123	22.123
5.52778	22.1	5.52778	22.1	2.76389	23.4	5.52778	22.91	23.2	5.52778	22.123	22.123
5.53472	22.1	5.53472	22.1	2.76736	23.4	5.53472	22.91	23.2	5.53472	22.123	22.123
5.54167	22.1	5.54167	22.1	2.77083	23.4	5.54167	22.91	23.2	5.54167	22.123	22.123
5.54861	22.1	5.54861	22.1	2.77431	23.4	5.54861	22.91	23.2	5.54861	22.123	22.123
5.55556	22.1	5.55556	22.1	2.77778	23.4	5.55556	22.91	23.2	5.55556	22.123	22.123
5.5625	22.1	5.5625	22.1	2.78125	23.4	5.5625	22.91	23.2	5.5625	22.123	22.123
5.56944	22.1	5.56944	22.1	2.78472	23.4	5.56944	22.91	23.2	5.56944	22.123	22.123
5.57639	22.1	5.57639	22.1	2.78819	23.4	5.57639	22.91	23.2	5.57639	22.123	22.123
5.58333	22.1	5.58333	22.1	2.79167	23.4	5.58333	22.91	23.2	5.58333	22.123	22.123
5.59028	22.1	5.59028	22.1	2.79514	23.4	5.59028	22.91	23.2	5.59028	22.123	22.123
5.59722	22.1	5.59722	22.1	2.79861	23.4	5.59722	22.91	23.2	5.59722	22.123	22.123
5.60417	22.1	5.60417	22.1	2.80208	23.4	5.60417	22.91	23.2	5.60417	22.123	22.123
5.61111	22.1	5.61111	22.1	2.80556	23.4	5.61111	22.91	23.2	5.61111	22.123	22.123
5.61806	22.1	5.61806	22.1	2.80903	23.4	5.61806	22.91	23.2	5.61806	22.123	22.123
5.625	22.1	5.625	22.1	2.8125	23.4	5.625	22.91	23.1	5.625	22.123	22.123
5.63194	22.1	5.63194	22.1	2.81597	23.4	5.63194	22.91	23.2	5.63194	22.123	22.123
5.63889	22.1	5.63889	22.1	2.81944	23.4	5.63889	22.91	23.2	5.63889	22.123	22.123
5.64583	22.1	5.64583	22.1	2.82292	23.4	5.64583	22.91	23.2	5.64583	22.123	22.123
5.65278	22.1	5.65278	22.1	2.82639	23.4	5.65278	22.91	23.1	5.65278	22.123	22.123
5.65972	22.1	5.65972	22.1	2.82986	23.4	5.65972	22.91	23.1	5.65972	22.123	22.123
5.66667	22.1	5.66667	22.1	2.83333	23.4	5.66667	22.91	23.2	5.66667	22.123	22.123
5.67361	22.1	5.67361	22.1	2.83681	23.4	5.67361	22.91	23.1	5.67361	22.123	22.123
5.68056	22.1	5.68056	22.1	2.84028	23.4	5.68056	22.91	23.1	5.68056	22.123	22.123
5.6875	22.1	5.6875	22.1	2.84375	23.4	5.6875	22.91	23.1	5.6875	22.123	22.123
5.69444	22.1	5.69444	22.1	2.84722	23.4	5.69444	22.91	23.1	5.69444	22.123	22.123
5.70139	22.1	5.70139	22.1	2.85069	23.4	5.70139	22.91	23.1	5.70139	22.123	22.123
5.70833	22.1	5.70833	22.1	2.85417	23.4	5.70833	22.91	23.1	5.70833	22.123	22.123
5.71528	22.1	5.71528	22.1	2.85764	23.4	5.71528	22.91	23.1	5.71528	22.123	22.123
5.72222	22.1	5.72222	22.1	2.86111	23.4	5.72222	22.91	23.1	5.72222	22.123	22.123
5.72917	22.1	5.72917	22.1	2.86458	23.4	5.72917	22.91	23.1	5.72917	22.123	22.123
5.73611	22.1	5.73611	22.1	2.86806	23.3	5.73611	22.91	23.1	5.73611	22.123	22.123
5.74306	22.1	5.74306	22.1	2.87153	23.3	5.74306	22.91	23.1	5.74306	22.123	22.123
5.75	22.1	5.75	22.1	2.875	23.3	5.75	22.91	23.1	5.75	22.123	22.123
5.75694	22.1	5.75694	22.1	2.87847	23.3	5.75694	22.91	23.1	5.75694	22.123	22.123
5.76389	22.1	5.76389	22.1	2.88194	23.3	5.76389	22.91	23.1	5.76389	22.123	22.123
5.77083	22.1	5.77083	22.1	2.88542	23.3	5.77083	22.91	23.1	5.77083	22.123	22.123
5.77778	22.1	5.77778	22.1	2.88889	23.3	5.77778	22.91	23.1	5.77778	22.123	22.123
5.78472	22.1	5.78472	22.1	2.89236	23.3	5.78472	22.91	23.1	5.78472	22.123	22.123
5.79167	22.1	5.79167	22.1	2.89583	23.3	5.79167	22.91	23.1	5.79167	22.123	22.123
5.79861	22.1	5.79861	22.1	2.89931	23.3	5.79861	22.91	23.1	5.79861	22.123	22.123
5.80556	22.1	5.80556	22.1	2.90278	23.3	5.80556	22.91	23.1	5.80556	22.123	22.123
5.8125	22.1	5.8125	22.1	2.90625	23.3	5.8125	22.91	23.1	5.8125	22.123	22.123
5.81944	22.1	5.81944	22.1	2.90972	23.3	5.81944	22.91	23.1	5.81944	22.123	22.123
5.82639	22.1	5.82639	22.1	2.91319	23.3	5.82639	22.91	23.1	5.82639	22.123	22.123
5.83333	22.1	5.83333	22.1	2.91667	23.3	5.83333	22.91	23.1	5.83333	22.123	22.123
5.84028	22.1	5.84028	22.1	2.92014	23.3	5.84028	22.91	23.1	5.84028	22.123	22.123
5.84722	22.1	5.84722	22.1	2.92361	23.3	5.84722	22.91	23.1	5.84722	22.123	22.123
5.85417	22.1	5.85417	22.1	2.92708	23.3	5.85417	22.91	23.1	5.85417	22.123	22.123
5.86111	22.1	5.86111	22.1	2.93056	23.3	5.86111	22.91	23.1	5.86111	22.123	22.123
5.86806	22.1	5.86806	22.1	2.93403	23.3	5.86806	22.91	23.1	5.86806	22.123	22.123
5.875	22.1	5.875	22.1	2.9375	23.3	5.875	22.91	23.1	5.875	22.123	22.123
5.88194	22.1	5.88194	22.1	2.94097	23.3	5.88194	22.91	23.1	5.88194	22.123	22.123
5.88889	22.1	5.88889	22.1	2.94444	23.3	5.88889	22.91	23.2	5.88889	22.123	22.123
5.89583	22.1	5.89583	22.1	2.94792	23.3	5.89583	22.91	23.2	5.89583	22.123	22.123
5.90278	22.1	5.90278	22.1	2.95139	23.3	5.90278	22.91	23.2	5.90278	22.123	22.123
5.90972	22.1	5.90972	22.1	2.95486	23.3	5.90972	22.91	23.2	5.90972	22.123	22.123
5.91667	22.1	5.91667	22.1	2.95833	23.3	5.91667	22.91	23.2	5.91667	22.123	22.123
5.92361	22.1	5.92361	22.1	2.96181	23.3	5.92361	22.91	23.2	5.92361	22.123	22.123
5.93056	22.1	5.93056	22.1	2.96528	23.3	5.93056	22.91	23.2	5.93056	22.123	22.123
5.9375	22.1	5.9375	22.1	2.96875	23.3	5.9375	22.91	23.2	5.9375	22.123	22.123
5.94444	22.1	5.94444	22.1	2.97222	23.3	5.94444	22.91	23.2	5.94444	22.123	22.123
5.95139	22.1	5.95139	22.1	2.97569	23.3	5.95139	22.91	23.2	5.95139	22.123	22.123
5.95833	22.1	5.95833	22.1	2.97917	23.3	5.95833	22.91	23.2	5.95833	22.123	22.123
5.96528	22.1	5.96528	22.1	2.98264	23.3	5.96528	22.91	23.3	5.96528	22.123	22.123
5.97222	22.1	5.97222	22.1	2.98611	23.3	5.97222	22.91	23.3	5.97222	22.123	22.123
5.97917	22.1	5.97917	22.1	2.98958	23.3	5.97917	22.91	23.3	5.97917	22.123	22.123
5.98611	22.1	5.98611	22.1	2.99306	23.3	5.98611	22.91	23.3	5.98611	22.123	22.123
5.99306	22.1	5.99306	22.1	2.99653	23.3	5.99306	22.91	23.3	5.99306	22.123	22.123
6	22.1	6	22.1	3	23.3	6	22.91	23.3	6	22.123	22.123
6.00694	22.1	6.00694	22.1	3.00347	23.3	6.00694	22.91	23.3	6.00694	22.123	22.123
6.01389	22.1	6.01389	22.1	3.00694	23.3	6.01389	22.91	23.3	6.01389	22.123	22.123
6.02083	22.1	6.02083	22.1	3.01042	23.3	6.02083	22.91	23.3	6.02083	22.123	22.123
6.02778	22.1	6.02778	22.1	3.01389	23.3	6.02778	22.91	23.3	6.02778	22.123	22.123
6.03472	22.1	6.03472	22.1	3.01736	23.3	6.03472	22.91	23.3	6.03472	22.123	22.123
6.04167	22.1	6.04167	22.1	3.02083	23.3	6.04167	22.91	23.3	6.04167	22.123	22.123
6.04861	22.1	6.04861	22.1	3.02431	23.3	6.04861	22.91	23.3	6.04861	22.123	22.123
6.05556	22.1	6.05556	22.1	3.02778	23.2	6.05556	22.91	23.3	6.05556	22.123	22.123
6.0625	22.1	6.0625	22.1	3.03125	23.3	6.0625	22.91	23.3	6.0625	22.123	22.123
6.06944	22.1	6.06944	22.1	3.03472	23.3	6.06944	22.91	23.2	6.06944	22.123	22.123
6.07639	22.1	6.07639	22.1	3.03819	23.3	6.07639	22.91	23.2	6.07639	22.123	22.123
6.08333	22.1	6.08333	22.1	3.04167	23.3	6.08333	22.91	23.2	6.08333	22.123	22.123
6.09028	22.1	6.09028	22.1	3.04514	23.3	6.09028	22.91	23.2	6.09028	22.123	22.123
6.09722	22.1	6.09722	22.1	3.04861	23.2	6.09722	22.91	23.2	6.09722	22.123	22.123
6.10417	22.1	6.10417	22.1	3.05208	23.3	6.10417	22.91	23.2	6.10417	22.123	22.123
6.11111	22.1	6.11111	22.1	3.05556	23.3	6.11111	22.91	23.2	6.11111	22.123	22.123
6.11806	22.1	6.11806	22.1	3.05903	23.3	6.11806	22.91	23.2	6.11806	22.123	22.123
6.125	22.1	6.125	22.1	3.0625	23.3	6.125	22.91	23.2	6.125	22.123	22.123
6.13194	22.1	6.13194	22.1	3.06597	23.3	6.13194	22.91	23.2	6.13194	22.123	22.123
6.13889	22.1	6.13889	22.1	3.06944	23.2	6.13889	22.91	23.2	6.13889	22.123	22.123
6.14583	22.1	6.14583	22.1	3.07292	23.3	6.14583	22.91	23.2	6.14583	22.123	22.123
6.15278	22.1	6.15278	22.1	3.07639	23.2	6.15278	22.91	23.2	6.15278	22.123	22.123
6.15972	22.1	6.15972	22.1	3.07986	23.3	6.15972	22.91	23.2	6.15972	22.123	22.123
6.16667	22.1	6.16667	22.1	3.08333	23.2	6.16667	22.91	23.2	6.16667	22.123	22.123
6.17361	22.1	6.17361	22.1	3.08681	23.2	6.17361	22.91	23.2	6.17361	22.123	22.123
6.18056	22.1	6.18056	22.1	3.09028	23.2	6.18056	22.91	23.2	6.18056	22.123	22.123
6.1875	22.1	6.1875	22.1	3.09375	23.2	6.1875	22.91	23.2	6.1875	22.123	22.123
6.19444	22.1	6.19444	22.1	3.09722	23.2	6.19444	22.91	23.2	6.19444	22.123	22.123
6.20139	22.1	6.20139	22.1	3.10069	23.2	6.20139	22.91	23.2	6.20139	22.123	22.123
6.20833	22.1	6.20833	22.1	3.10417	23.2	6.20833	22.91	23.2	6.20833	22.123	22.123
6.21528	22.1	6.21528	22.1	3.10764	23.2	6.21528	22.91	23.2	6.21528	22.123	22.123
6.22222	22.1	6.22222	22.1	3.11111	23.2	6.22222	22.91	23.2	6.22222	22.123	22.123
6.22917	22.1	6.22917	22.1	3.11458	23.2	6.22917	22.91	23.2	6.22917	22.123	22.123
6.23611	22.1	6.23611	22.1	3.11806	23.2	6.23611	22.91	23.2	6.23611	22.123	22.123
6.24306	22.1	6.24306	22.1	3.12153	23.2	6.24306	22.91	23.2	6.24306	22.123	22.123
6.25	22.1	6.25	22.1	3.125	23.2	6.25	22.91	23.2	6.25	22.123	22.123
6.25694	22.1	6.25694	22.1	3.12847	23.2	6.25694	22.91	23.2	6.25694	22.123	22.123
6.26389	22.1	6.26389	22.1	3.13194	23.2	6.26389	22.91	23.2	6.26389	22.123	22.123
6.27083	22.1	6.27083	22.1	3.13542	23.2	6.27083	22.91	23.2	6.27083	22.123	22.123
6.27778	22.1	6.27778	22.1	3.13889	23.2	6.27778	22.91	23.2	6.27778	22.123	22.123
6.28472	22.1	6.28472	22.1	3.14236	23.2	6.28472	22.91	23.2	6.28472	22.123	22.123
6.29167	22.1	6.29167	22.1	3.14583	23.2	6.29167	22.91	23.2	6.29167	22.123	22.123
6.29861	22.1	6.29861	22.1	3.14931	23.2	6.29861	22.91	23.2	6.29861	22.123	22.123
6.30556	22.1	6.30556	22	3.15278	23.2	6.30556	22.91	23.2	6.30556	22.123	22.123
6.3125	22.1	6.3125	22	3.15625	23.2	6.3125	22.91	23.2	6.3125	22.123	22.123
6.31944	22.1	6.31944	22	3.15972	23.2	6.31944	22.91	23.2	6.31944	22.123	22.123
6.32639	22.1	6.32639	22	3.16319	23.2	6.32639	22.91	23.2	6.32639	22.123	22.123
6.33333	22.1	6.33333	22	3.16667	23.2	6.33333	22.91	23.2	6.33333	22.123	22.123
6.34028	22.1	6.34028	22	3.17014	23.2	6.34028	22.91	23.2	6.34028	22.123	22.123
6.34722	22.1	6.34722	22	3.17361	23.2	6.34722	22.91	23.2	6.34722	22.123	22.123
6.35417	22.1	6.35417	22	3.17708	23.2	6.35417	22.91	23.2	6.35417	22.123	22.123
6.36111	22.1	6.36111	22.1	3.18056	23.2	6.36111	22.91	23.2	6.36111	22.123	22.123
6.36806	22.1	6.36806	22.1	3.18403	23.2	6.36806	22.91	23.2	6.36806	22.123	22.123
6.375	22.1	6.375	22.1	3.1875	23.2	6.375	22.91	23.2	6.375	22.123	22.123
6.38194	22.1	6.38194	22.1	3.19097	23.2	6.38194	22.91	23.2	6.38194	22.123	22.123
6.38889	22.1	6.38889	22.1	3.19444	23.2	6.38889	22.91	23.2	6.38889	22.123	22.123
6.39583	22.1	6.39583	22.1	3.19792	23.2	6.39583	22.91	23.2	6.39583	22.123	22.123
6.40278	22.1	6.40278	22.1	3.20139	23.2	6.40278	22.91	23.2	6.40278	22.123	22.123
6.40972	22.1	6.40972	22.1	3.20486	23.2	6.40972	22.91	23.2	6.40972	22.123	22.123
6.41667	22.1	6.41667	22.1	3.20833	23.2	6.41667	22.91	23.2	6.41667	22.123	22.123
6.42361	22.1	6.42361	22.1	3.21181	23.2	6.42361	22.91	23.2	6.42361	22.123	22.123
6.43056	22.1	6.43056	22.1	3.21528	23.2	6.43056	22.91	23.2	6.43056	22.123	22.123
6.4375	22.1	6.4375	22.1	3.21875	23.2	6.4375	22.91	23.2	6.4375	22.123	22.123
6.44444	22.1	6.44444	22.1	3.22222	23.2	6.44444	22.91	23.2	6.44444	22.123	22.123
6.45139	22.1	6.45139	22.1	3.22569	23.2	6.45139	22.81	23.2	6.45139	22.123	22.123
6.45833	22.1	6.45833	22.1	3.22917	23.2	6.45833	22.81	23.2	6.45833	22.123	22.123
6.46528	22.1	6.46528	22.1	3.23264	23.2	6.46528	22.81	23.2	6.46528	22.123	22.123
6.47222	22.1	6.47222	22.1	3.23611	23.2	6.47222	22.81	23.2	6.47222	22.123	22.123
6.47917	22.1	6.47917	22.1	3.23958	23.2	6.47917	22.81	23.2	6.47917	22.123	22.123
6.48611	22	6.48611	22.1	3.24306	23.2	6.48611	22.81	23.2	6.48611	22.123	22.123
6.49306	22	6.49306	22.1	3.24653	23.2	6.49306	22.81	23.2	6.49306	22.123	22.123
6.5	22	6.5	22.1	3.25	23.2	6.5	22.81	23.2	6.5	22.123	22.123
6.50694	22	6.50694	22.1	3.25347	23.2	6.50694	22.81	23.2	6.50694	22.123	22.123
6.51389	22	6.51389	22.1	3.25694	23.2	6.51389	22.81	23.2	6.51389	22.123	22.123
6.52083	22	6.52083	22.1	3.26042	23.2	6.52083	22.81	23.2	6.52083	22.123	22.123
6.52778	22	6.52778	22.1	3.26389	23.2	6.52778	22.81	23.2	6.52778	22.123	22.123
6.53472	22	6.53472	22.1	3.26736	23.2	6.53472	22.81	23.2	6.53472	22.123	22.123
6.54167	22	6.54167	22.1	3.27083	23.2	6.54167	22.81	23.2	6.54167	22.123	22.123
6.54861	22	6.54861	22.1	3.27431	23.2	6.54861	22.81	23.2	6.54861	22.123	22.123
6.55556	22	6.55556	22.2	3.27778	23.2	6.55556	22.81	23.2	6.55556	22.123	22.123
6.5625	22	6.5625	22.2	3.28125	23.2	6.5625	22.81	23.2	6.5625	22.123	22.123
6.56944	22	6.56944	22.2	3.28472	23.2	6.56944	22.81	23.2	6.56944	22.123	22.123
6.57639	22	6.57639	22.2	3.28819	23.2	6.57639	22.81	23.2	6.57639	22.13	22.13
6.58333	22	6.58333	22.2	3.29167	23.2	6.58333	22.81	23.2	6.58333	22.13	22.13
6.59028	22	6.59028	22.2	3.29514	23.1	6.59028	22.71	23.2	6.59028	22.13	22.13
6.59722	22	6.59722	22.2	3.29861	23.2	6.59722	22.71	23.2	6.59722	22.13	22.13
6.60417	22	6.60417	22.2	3.30208	23.2	6.60417	22.71	23.2	6.60417	22.13	22.13
6.61111	22	6.61111	22.2	3.30556	23.2	6.61111	22.71	23.2	6.61111	22.13	22.13
6.61806	22	6.61806	22.2	3.30903	23.2	6.61806	22.71	23.2	6.61806	22.13	22.13
6.625	22	6.625	22.2	3.3125	23.2	6.625	22.71	23.2	6.625	22.13	22.13
6.63194	22	6.63194	22.2	3.31597	23.2	6.63194	22.71	23.2	6.63194	22.13	22.13
6.63889	22	6.63889	22.2	3.31944	23.2	6.63889	22.71	23.2	6.63889	22.13	22.13
6.64583	22	6.64583	22.2	3.32292	23.2	6.64583	22.71	23.2	6.64583	22.13	22.13
6.65278	22	6.65278	22.2	3.32639	23.1	6.65278	22.71	23.2	6.65278	22.13	22.13
6.65972	22	6.65972	22.2	3.32986	23.2	6.65972	22.71	23.2	6.65972	22.13	22.13
6.66667	22	6.66667	22.2	3.33333	23.2	6.66667	22.71	23.2	6.66667	22.13	22.13
6.67361	22	6.67361	22.2	3.33681	23.2	6.67361	22.71	23.2	6.67361	22.13	22.13
6.68056	22	6.68056	22.2	3.34028	23.2	6.68056	22.71	23.2	6.68056	22.13	22.13
6.6875	22	6.6875	22.2	3.34375	23.1	6.6875	22.71	23.2	6.6875	22.13	22.13
6.69444	22	6.69444	22.2	3.34722	23.2	6.69444	22.71	23.2	6.69444	22.13	22.13
6.70139	22	6.70139	22.2	3.35069	23.2	6.70139	22.71	23.2	6.70139	22.13	22.13
6.70833	22	6.70833	22.2	3.35417	23.2	6.70833	22.71	23.2	6.70833	22.13	22.13
6.71528	22	6.71528	22.2	3.35764	23.2	6.71528	22.71	23.2	6.71528	22.13	22.13
6.72222	22	6.72222	22.2	3.36111	23.1	6.72222	22.71	23.2	6.72222	22.13	22.13
6.72917	22	6.72917	22.2	3.36458	23.2	6.72917	22.71	23.2	6.72917	22.13	22.13
6.73611	22	6.73611	22.2	3.36806	23.1	6.73611	22.71	23.2	6.73611	22.13	22.13
6.74306	22	6.74306	22.2	3.37153	23.1	6.74306	22.71	23.2	6.74306	22.13	22.13
6.75	22	6.75	22.2	3.375	23.1	6.75	22.71	23.2	6.75	22.13	22.13
6.75694	22	6.75694	22.2	3.37847	23.1	6.75694	22.71	23.2	6.75694	22.13	22.13
6.76389	22	6.76389	22.2	3.38194	23.1	6.76389	22.71	23.2	6.76389	22.13	22.13
6.77083	22	6.77083	22.2	3.38542	23.1	6.77083	22.71	23.2	6.77083	22.13	22.13
6.77778	22	6.77778	22.2	3.38889	23.1	6.77778	22.71	23.2	6.77778	22.13	22.13
6.78472	22	6.78472	22.2	3.39236	23.1	6.78472	22.71	23.2	6.78472	22.13	22.13
6.79167	22	6.79167	22.2	3.39583	23.1	6.79167	22.71	23.2	6.79167	22.13	22.13
6.79861	22	6.79861	22.2	3.39931	23.1	6.79861	22.71	23.2	6.79861	22.13	22.13
6.80556	22	6.80556	22.2	3.40278	23.1	6.80556	22.71	23.2	6.80556	22.13	22.13
6.8125	22	6.8125	22.2	3.40625	23.1	6.8125	22.71	23.2	6.8125	22.13	22.13
6.81944	22	6.81944	22.2	3.40972	23.1	6.81944	22.71	23.2	6.81944	22.13	22.13
6.82639	22	6.82639	22.2	3.41319	23.1	6.82639	22.71	23.2	6.82639	22.13	22.13
6.83333	22	6.83333	22.2	3.41667	23.1	6.83333	22.71	23.2	6.83333	22.13	22.13
6.84028	22	6.84028	22	3.42014	23.1	6.84028	22.71	23.2	6.84028	22.13	22.13
6.84722	22	6.84722	22	3.42361	23.1	6.84722	22.71	23.2	6.84722	22.13	22.13
6.85417	22	6.85417	22	3.42708	23.1	6.85417	22.71	23.2	6.85417	22.13	22.13
6.86111	22	6.86111	22	3.43056	23.1	6.86111	22.71	23.2	6.86111	22.13	22.13
6.86806	22	6.86806	22	3.43403	23.1	6.86806	22.71	23.2	6.86806	22.13	22.13
6.875	22	6.875	22	3.4375	23.1	6.875	22.71	23.2	6.875	22.13	22.13
6.88194	22	6.88194	22	3.44097	23.1	6.88194	22.71	23.2	6.88194	22.13	22.13
6.88889	22	6.88889	22	3.44444	23.1	6.88889	22.71	23.2	6.88889	22.13	22.13
6.89583	22	6.89583	22	3.44792	23.1	6.89583	22.71	23.2	6.89583	22.13	22.13
6.90278	22	6.90278	22	3.45139	23.1	6.90278	22.71	23.2	6.90278	22.13	22.13
6.90972	22	6.90972	22	3.45486	23.1	6.90972	22.71	23.2	6.90972	22.13	22.13
6.91667	22	6.91667	22	3.45833	23.1	6.91667	22.71	23.2	6.91667	22.13	22.13
6.92361	22	6.92361	22	3.46181	23.1	6.92361	22.71	23.2	6.92361	22.13	22.13
6.93056	22	6.93056	22	3.46528	23.1	6.93056	22.71	23.2	6.93056	22.13	22.13
6.9375	22	6.9375	22.1	3.46875	23.1	6.9375	22.71	23.2	6.9375	22.13	22.13
6.94444	22	6.94444	22.1	3.47222	23.1	6.94444	22.71	23.2	6.94444	22.13	22.13
6.95139	22	6.95139	22.1	3.47569	23.1	6.95139	22.71	23.3	6.95139	22.13	22.13
6.95833	22	6.95833	22.1	3.47917	23.1	6.95833	22.71	23.3	6.95833	22.13	22.13
6.96528	22	6.96528	22.1	3.48264	23.1	6.96528	22.71	23.3	6.96528	22.13	22.13
6.97222	22	6.97222	22.1	3.48611	23.1	6.97222	22.71	23.3	6.97222	22.13	22.13
6.97917	22	6.97917	22.1	3.48958	23.1	6.97917	22.71	23.3	6.97917	22.13	22.13
6.98611	22	6.98611	22.1	3.49306	23.1	6.98611	22.71	23.3	6.98611	22.13	22.13
6.99306	22	6.99306	22.1	3.49653	23.1	6.99306	22.71	23.3	6.99306	22.13	22.13
7	22	7	22.1	3.5	23.1	7	22.71	23.3	7	22.13	22.13
7.00694	22	7.00694	22.1	3.50347	23.1	7.00694	22.71	23.3	7.00694	22.13	22.13
7.01389	22	7.01389	22.1	3.50694	23.1	7.01389	22.71	23.3	7.01389	22.13	22.13
7.02083	22	7.02083	22.1	3.51042	23.1	7.02083	22.6955	23.4	7.02083	22.13	22.13
7.02778	22	7.02778	22.1	3.51389	23.1	7.02778	22.6955	23.4	7.02778	22.13	22.13
7.03472	22	7.03472	22.1	3.51736	23.1	7.03472	22.6955	23.4	7.03472	22.13	22.13
7.04167	22	7.04167	22.1	3.52083	23.1	7.04167	22.6955	23.4	7.04167	22.13	22.13
7.04861	22	7.04861	22.1	3.52431	23.1	7.04861	22.6955	23.4	7.04861	22.13	22.13
7.05556	22	7.05556	22.1	3.52778	23.1	7.05556	22.6955	23.4	7.05556	22.13	22.13
7.0625	22	7.0625	22.1	3.53125	23.1	7.0625	22.6955	23.4	7.0625	22.13	22.13
7.06944	22	7.06944	22.1	3.53472	23.1	7.06944	22.6955	23.4	7.06944	22.13	22.13
7.07639	22	7.07639	22.1	3.53819	23.1	7.07639	22.6955	23.4	7.07639	22.13	22.13
7.08333	22	7.08333	22.1	3.54167	23.1	7.08333	22.6955	23.4	7.08333	22.13	22.13
7.09028	22	7.09028	22.1	3.54514	23.1	7.09028	22.6955	23.4	7.09028	22.13	22.13
7.09722	22	7.09722	22.1	3.54861	23.1	7.09722	22.6955	23.4	7.09722	22.13	22.13
7.10417	22	7.10417	22.1	3.55208	23.1	7.10417	22.6955	23.4	7.10417	22.13	22.13
7.11111	22	7.11111	22.1	3.55556	23.1	7.11111	22.6955	23.4	7.11111	22.13	22.13
7.11806	22	7.11806	22.1	3.55903	23.1	7.11806	22.6955	23.4	7.11806	22.13	22.13
7.125	22	7.125	22.1	3.5625	23.1	7.125	22.6955	23.4	7.125	22.13	22.13
7.13194	22	7.13194	22.1	3.56597	23.1	7.13194	22.6955	23.4	7.13194	22.13	22.13
7.13889	22	7.13889	22.1	3.56944	23.1	7.13889	22.6955	23.4	7.13889	22.13	22.13
7.14583	22	7.14583	22.1	3.57292	23.1	7.14583	22.6955	23.5	7.14583	22.13	22.13
7.15278	22	7.15278	22.1	3.57639	23.1	7.15278	22.6955	23.5	7.15278	22.13	22.13
7.15972	22	7.15972	22.1	3.57986	23.1	7.15972	22.6955	23.5	7.15972	22.13	22.13
7.16667	22	7.16667	22.1	3.58333	23.1	7.16667	22.6955	23.5	7.16667	22.13	22.13
7.17361	22	7.17361	22.1	3.58681	23.1	7.17361	22.6955	23.5	7.17361	22.13	22.13
7.18056	22	7.18056	22.1	3.59028	23.1	7.18056	22.6955	23.5	7.18056	22.13	22.13
7.1875	22	7.1875	22.1	3.59375	23.1	7.1875	22.6955	23.5	7.1875	22.13	22.13
7.19444	22	7.19444	22.1	3.59722	23.1	7.19444	22.6955	23.5	7.19444	22.13	22.13
7.20139	22	7.20139	22.1	3.60069	23.1	7.20139	22.6955	23.5	7.20139	22.13	22.13
7.20833	22	7.20833	22.1	3.60417	23.1	7.20833	22.6955	23.5	7.20833	22.13	22.13
7.21528	22	7.21528	22.1	3.60764	23.1	7.21528	22.6955	23.5	7.21528	22.13	22.13
7.22222	22	7.22222	22.1	3.61111	23.1	7.22222	22.6955	23.5	7.22222	22.13	22.13
7.22917	22	7.22917	22.1	3.61458	23.1	7.22917	22.6955	23.5	7.22917	22.13	22.13
7.23611	22	7.23611	22.1	3.61806	23.1	7.23611	22.6955	23.5	7.23611	22.13	22.13
7.24306	22	7.24306	22.1	3.62153	23.1	7.24306	22.6955	23.5	7.24306	22.13	22.13
7.25	22	7.25	22.1	3.625	23.1	7.25	22.6955	23.5	7.25	22.13	22.13
7.25694	22	7.25694	22.1	3.62847	23.1	7.25694	22.6955	23.5	7.25694	22.13	22.13
7.26389	22	7.26389	22.1	3.63194	23.1	7.26389	22.6955	23.5	7.26389	22.13	22.13
7.27083	22	7.27083	22.1	3.63542	23.1	7.27083	22.6955	23.5	7.27083	22.13	22.13
7.27778	22	7.27778	22.1	3.63889	23.1	7.27778	22.6955	23.5	7.27778	22.13	22.13
7.28472	22	7.28472	22.1	3.64236	23.1	7.28472	22.6955	23.6	7.28472	22.13	22.13
7.29167	22	7.29167	22.1	3.64583	23.1	7.29167	22.6955	23.6	7.29167	22.13	22.13
7.29861	22	7.29861	22.1	3.64931	23.1	7.29861	22.6955	23.6	7.29861	22.13	22.13
7.30556	22	7.30556	22.1	3.65278	23.1	7.30556	22.6955	23.6	7.30556	22.13	22.13
7.3125	22	7.3125	22.1	3.65625	23.1	7.3125	22.6955	23.6	7.3125	22.13	22.13
7.31944	22	7.31944	22.1	3.65972	23.1	7.31944	22.6955	23.6	7.31944	22.13	22.13
7.32639	22	7.32639	22.1	3.66319	23	7.32639	22.6955	23.6	7.32639	22.13	22.13
7.33333	22	7.33333	22.1	3.66667	23.1	7.33333	22.6955	23.6	7.33333	22.13	22.13
7.34028	22	7.34028	22.1	3.67014	23.1	7.34028	22.6955	23.6	7.34028	22.13	22.13
7.34722	22	7.34722	22.1	3.67361	23.1	7.34722	22.6955	23.6	7.34722	22.13	22.13
7.35417	22	7.35417	22.1	3.67708	23.1	7.35417	22.6955	23.6	7.35417	22.13	22.13
7.36111	22	7.36111	22.1	3.68056	23	7.36111	22.6955	23.6	7.36111	22.13	22.13
7.36806	22	7.36806	22.1	3.68403	23.1	7.36806	22.6955	23.6	7.36806	22.13	22.13
7.375	22	7.375	22.1	3.6875	23.1	7.375	22.6955	23.6	7.375	22.13	22.13
7.38194	22	7.38194	22.1	3.69097	23	7.38194	22.6955	23.6	7.38194	22.13	22.13
7.38889	22	7.38889	22.1	3.69444	23.1	7.38889	22.6955	23.6	7.38889	22.13	22.13
7.39583	22	7.39583	22.1	3.69792	23.1	7.39583	22.6955	23.6	7.39583	22.13	22.13
7.40278	22	7.40278	22.1	3.70139	23.1	7.40278	22.6955	23.6	7.40278	22.13	22.13
7.40972	22	7.40972	22.1	3.70486	23	7.40972	22.6955	23.6	7.40972	22.13	22.13
7.41667	22	7.41667	22.1	3.70833	23	7.41667	22.6955	23.6	7.41667	22.13	22.13
7.42361	22	7.42361	22.1	3.71181	23	7.42361	22.6955	23.6	7.42361	22.13	22.13
7.43056	22	7.43056	22.1	3.71528	23.1	7.43056	22.6955	23.6	7.43056	22.13	22.13
7.4375	22	7.4375	22.1	3.71875	23	7.4375	22.6955	23.6	7.4375	22.13	22.13
7.44444	22	7.44444	22.1	3.72222	23.1	7.44444	22.6955	23.6	7.44444	22.13	22.13
7.45139	22	7.45139	22.1	3.72569	23	7.45139	22.6955	23.6	7.45139	22.13	22.13
7.45833	22	7.45833	22.1	3.72917	23	7.45833	22.6955	23.6	7.45833	22.13	22.13
7.46528	22	7.46528	22.1	3.73264	23	7.46528	22.6955	23.6	7.46528	22.13	22.13
7.47222	22	7.47222	22.1	3.73611	23	7.47222	22.6955	23.6	7.47222	22.13	22.13
7.47917	22	7.47917	22.1	3.73958	23	7.47917	22.6955	23.6	7.47917	22.13	22.13
7.48611	22	7.48611	22.1	3.74306	23	7.48611	22.6955	23.6	7.48611	22.13	22.13
7.49306	22	7.49306	22.1	3.74653	23	7.49306	22.6955	23.6	7.49306	22.13	22.13
7.5	22	7.5	22.1	3.75	23	7.5	22.6955	23.6	7.5	22.13	22.13
7.50694	22	7.50694	22.1	3.75347	23	7.50694	22.6955	23.6	7.50694	22.13	22.13
7.51389	22	7.51389	22.1	3.75694	23	7.51389	22.6955	23.6	7.51389	22.13	22.13
7.52083	22	7.52083	22.1	3.76042	23	7.52083	22.6955	23.6	7.52083	22.14	22.14
7.52778	22	7.52778	22.1	3.76389	23	7.52778	22.6955	23.6	7.52778	22.14	22.14
7.53472	22	7.53472	22.1	3.76736	23	7.53472	22.6955	23.6	7.53472	22.14	22.14
7.54167	22	7.54167	22.1	3.77083	23	7.54167	22.6955	23.6	7.54167	22.14	22.14
7.54861	22	7.54861	22.1	3.77431	23	7.54861	22.6955	23.6	7.54861	22.14	22.14
7.55556	22	7.55556	22.1	3.77778	23	7.55556	22.6955	23.6	7.55556	22.14	22.14
7.5625	22	7.5625	22.1	3.78125	23	7.5625	22.6955	23.6	7.5625	22.14	22.14
7.56944	22	7.56944	22.1	3.78472	23	7.56944	22.6955	23.6	7.56944	22.14	22.14
7.57639	22	7.57639	22.1	3.78819	23	7.57639	22.6955	23.6	7.57639	22.14	22.14
7.58333	22	7.58333	22.1	3.79167	23	7.58333	22.6	23.6	7.58333	22.14	22.14
7.59028	22	7.59028	22.1	3.79514	23	7.59028	22.6	23.6	7.59028	22.14	22.14
7.59722	22	7.59722	22.1	3.79861	23	7.59722	22.6	23.6	7.59722	22.14	22.14
7.60417	22	7.60417	22.1	3.80208	23	7.60417	22.6	23.6	7.60417	22.14	22.14
7.61111	22	7.61111	22.1	3.80556	23	7.61111	22.6	23.6	7.61111	22.14	22.14
7.61806	22	7.61806	22.1	3.80903	23	7.61806	22.6	23.6	7.61806	22.14	22.14
7.625	22	7.625	22.1	3.8125	23	7.625	22.6	23.6	7.625	22.14	22.14
7.63194	22	7.63194	22.1	3.81597	23	7.63194	22.6	23.6	7.63194	22.14	22.14
7.63889	22	7.63889	22.1	3.81944	23	7.63889	22.6	23.5	7.63889	22.14	22.14
7.64583	22	7.64583	22.1	3.82292	23	7.64583	22.6	23.5	7.64583	22.14	22.14
7.65278	22	7.65278	22.1	3.82639	23	7.65278	22.6	23.5	7.65278	22.14	22.14
7.65972	22	7.65972	22.1	3.82986	23	7.65972	22.6	23.5	7.65972	22.14	22.14
7.66667	22	7.66667	22.1	3.83333	23	7.66667	22.6	23.5	7.66667	22.14	22.14
7.67361	22	7.67361	22.1	3.83681	23	7.67361	22.6	23.5	7.67361	22.14	22.14
7.68056	22	7.68056	22.1	3.84028	23	7.68056	22.6	23.5	7.68056	22.14	22.14
7.6875	22	7.6875	22.1	3.84375	23	7.6875	22.6	23.5	7.6875	22.14	22.14
7.69444	22	7.69444	22.1	3.84722	23	7.69444	22.6	23.5	7.69444	22.14	22.14
7.70139	22	7.70139	22.1	3.85069	23	7.70139	22.6	23.5	7.70139	22.14	22.14
7.70833	22	7.70833	22.1	3.85417	23	7.70833	22.6	23.5	7.70833	22.14	22.14
7.71528	22	7.71528	22.1	3.85764	23	7.71528	22.6	23.5	7.71528	22.14	22.14
7.72222	22	7.72222	22.1	3.86111	23	7.72222	22.6	23.5	7.72222	22.14	22.14
7.72917	22	7.72917	22.1	3.86458	23	7.72917	22.6	23.5	7.72917	22.14	22.14
7.73611	22	7.73611	22.1	3.86806	23	7.73611	22.6	23.5	7.73611	22.14	22.14
7.74306	22	7.74306	22.1	3.87153	23	7.74306	22.6	23.5	7.74306	22.14	22.14
7.75	22	7.75	22.1	3.875	23	7.75	22.6	23.5	7.75	22.14	22.14
7.75694	22	7.75694	22.1	3.87847	23	7.75694	22.6	23.5	7.75694	22.14	22.14
7.76389	22	7.76389	22.1	3.88194	23	7.76389	22.6	23.5	7.76389	22.14	22.14
7.77083	22	7.77083	22.1	3.88542	23	7.77083	22.6	23.5	7.77083	22.14	22.14
7.77778	22	7.77778	22.1	3.88889	23	7.77778	22.6	23.5	7.77778	22.14	22.14
7.78472	22	7.78472	22.1	3.89236	23	7.78472	22.6	23.5	7.78472	22.14	22.14
7.79167	22	7.79167	22.1	3.89583	23	7.79167	22.6	23.5	7.79167	22.14	22.14
7.79861	22	7.79861	22.1	3.89931	23	7.79861	22.6	23.5	7.79861	22.14	22.14
7.80556	22	7.80556	22.1	3.90278	23	7.80556	22.6	23.5	7.80556	22.14	22.14
7.8125	22	7.8125	22.1	3.90625	23	7.8125	22.6	23.5	7.8125	22.14	22.14
7.81944	22	7.81944	22.1	3.90972	23	7.81944	22.6	23.5	7.81944	22.14	22.14
7.82639	22	7.82639	22.1	3.91319	23	7.82639	22.6	23.5	7.82639	22.14	22.14
7.83333	22	7.83333	22.1	3.91667	23	7.83333	22.6	23.5	7.83333	22.14	22.14
7.84028	22	7.84028	22.1	3.92014	23	7.84028	22.6	23.5	7.84028	22.14	22.14
7.84722	22	7.84722	22.1	3.92361	23	7.84722	22.6	23.5	7.84722	22.14	22.14
7.85417	22	7.85417	22.1	3.92708	23	7.85417	22.6	23.5	7.85417	22.14	22.14
7.86111	22	7.86111	22.1	3.93056	23	7.86111	22.6	23.5	7.86111	22.14	22.14
7.86806	22	7.86806	22.1	3.93403	23	7.86806	22.6	23.5	7.86806	22.14	22.14
7.875	22	7.875	22.1	3.9375	23	7.875	22.6	23.5	7.875	22.14	22.14
7.88194	22	7.88194	22.1	3.94097	23	7.88194	22.6	23.5	7.88194	22.14	22.14
7.88889	22	7.88889	22.1	3.94444	23	7.88889	22.6	23.5	7.88889	22.14	22.14
7.89583	22	7.89583	22.1	3.94792	23	7.89583	22.6	23.5	7.89583	22.14	22.14
7.90278	22	7.90278	22.1	3.95139	23	7.90278	22.6	23.5	7.90278	22.15	22.15
7.90972	22	7.90972	22.1	3.95486	23	7.90972	22.6	23.5	7.90972	22.15	22.15
7.91667	22	7.91667	22.1	3.95833	23	7.91667	22.6	23.5	7.91667	22.15	22.15
7.92361	22	7.92361	22.1	3.96181	23	7.92361	22.6	23.5	7.92361	22.15	22.15
7.93056	22	7.93056	22.1	3.96528	23	7.93056	22.6	23.5	7.93056	22.15	22.15
7.9375	22	7.9375	22.1	3.96875	23	7.9375	22.6	23.5	7.9375	22.15	22.15
7.94444	22	7.94444	22.1	3.97222	23	7.94444	22.6	23.5	7.94444	22.15	22.15
7.95139	22	7.95139	22.1	3.97569	23	7.95139	22.6	23.5	7.95139	22.15	22.15
7.95833	22	7.95833	22.1	3.97917	23	7.95833	22.6	23.5	7.95833	22.15	22.15
7.96528	22	7.96528	22.1	3.98264	23	7.96528	22.6	23.5	7.96528	22.15	22.15
7.97222	22	7.97222	22.1	3.98611	23	7.97222	22.6	23.5	7.97222	22.15	22.15
7.97917	22	7.97917	22.1	3.98958	23	7.97917	22.6	23.6	7.97917	22.15	22.15
7.98611	22	7.98611	22.1	3.99306	23	7.98611	22.6	23.6	7.98611	22.15	22.15
7.99306	22	7.99306	22.1	3.99653	23	7.99306	22.6	23.6	7.99306	22.15	22.15
8	22	8	22.1	4	23	8	22.6	23.6	8	22.15	22.15
8.00694	22	8.00694	22.1	4.00347	22.9	8.00694	22.6	23.6	8.00694	22.15	22.15
8.01389	22	8.01389	22.1	4.00694	23	8.01389	22.6	23.6	8.01389	22.15	22.15
8.02083	22	8.02083	22.1	4.01042	23	8.02083	22.6	23.6	8.02083	22.15	22.15
8.02778	22	8.02778	22.1	4.01389	23	8.02778	22.6	23.6	8.02778	22.15	22.15
8.03472	22	8.03472	22.1	4.01736	22.9	8.03472	22.6	23.6	8.03472	22.15	22.15
8.04167	22	8.04167	22.1	4.02083	23	8.04167	22.6	23.6	8.04167	22.15	22.15
8.04861	22	8.04861	22.1	4.02431	22.9	8.04861	22.6	23.6	8.04861	22.15	22.15
8.05556	22	8.05556	22.1	4.02778	22.9	8.05556	22.6	23.6	8.05556	22.15	22.15
8.0625	22	8.0625	22.1	4.03125	22.9	8.0625	22.6	23.6	8.0625	22.15	22.15
8.06944	22	8.06944	22.1	4.03472	22.9	8.06944	22.6	23.6	8.06944	22.15	22.15
8.07639	22	8.07639	22.1	4.03819	22.9	8.07639	22.6	23.6	8.07639	22.15	22.15
8.08333	22	8.08333	22.1	4.04167	22.9	8.08333	22.6	23.6	8.08333	22.15	22.15
8.09028	22	8.09028	22.1	4.04514	22.9	8.09028	22.6	23.6	8.09028	22.16	22.16
8.09722	22	8.09722	22.1	4.04861	22.9	8.09722	22.6	23.6	8.09722	22.16	22.16
8.10417	22	8.10417	22.1	4.05208	22.9	8.10417	22.6	23.6	8.10417	22.16	22.16
8.11111	22	8.11111	22.1	4.05556	22.9	8.11111	22.6	23.6	8.11111	22.16	22.16
8.11806	22	8.11806	22.1	4.05903	22.9	8.11806	22.6	23.6	8.11806	22.16	22.16
8.125	22	8.125	22.1	4.0625	22.9	8.125	22.6	23.6	8.125	22.16	22.16
8.13194	22	8.13194	22.1	4.06597	22.9	8.13194	22.6	23.6	8.13194	22.16	22.16
8.13889	22	8.13889	22.1	4.06944	22.9	8.13889	22.6	23.6	8.13889	22.16	22.16
8.14583	22	8.14583	22.1	4.07292	22.9	8.14583	22.6	23.6	8.14583	22.16	22.16
8.15278	22	8.15278	22.1	4.07639	22.9	8.15278	22.6	23.6	8.15278	22.16	22.16
8.15972	22	8.15972	22.1	4.07986	22.9	8.15972	22.6	23.6	8.15972	22.16	22.16
8.16667	22	8.16667	22.1	4.08333	22.9	8.16667	22.6	23.6	8.16667	22.16	22.16
8.17361	22	8.17361	22.1	4.08681	22.9	8.17361	22.6	23.6	8.17361	22.16	22.16
8.18056	22	8.18056	22.1	4.09028	22.9	8.18056	22.6	23.7	8.18056	22.16	22.16
8.1875	22	8.1875	22.1	4.09375	22.9	8.1875	22.6	23.6	8.1875	22.16	22.16
8.19444	22	8.19444	22.1	4.09722	22.9	8.19444	22.6	23.7	8.19444	22.16	22.16
8.20139	22	8.20139	22.1	4.10069	22.9	8.20139	22.6	23.7	8.20139	22.16	22.16
8.20833	22	8.20833	22.1	4.10417	22.9	8.20833	22.6	23.7	8.20833	22.16	22.16
8.21528	22	8.21528	22.1	4.10764	22.9	8.21528	22.6	23.7	8.21528	22.16	22.16
8.22222	22	8.22222	22.1	4.11111	22.9	8.22222	22.6	23.7	8.22222	22.16	22.16
8.22917	22	8.22917	22.1	4.11458	22.9	8.22917	22.6	23.7	8.22917	22.16	22.16
8.23611	22	8.23611	22.1	4.11806	22.9	8.23611	22.6	23.7	8.23611	22.16	22.16
8.24306	22	8.24306	22.1	4.12153	22.9	8.24306	22.6	23.7	8.24306	22.16	22.16
8.25	22	8.25	22.1	4.125	22.9	8.25	22.6	23.7	8.25	22.16	22.16
8.25694	22	8.25694	22.1	4.12847	22.9	8.25694	22.6	23.7	8.25694	22.16	22.16
8.26389	22	8.26389	22.1	4.13194	22.9	8.26389	22.6	23.7	8.26389	22.16	22.16
8.27083	22	8.27083	22.1	4.13542	22.9	8.27083	22.6	23.7	8.27083	22.16	22.16
8.27778	22	8.27778	22.1	4.13889	22.9	8.27778	22.6	23.7	8.27778	22.16	22.16
8.28472	22	8.28472	22.1	4.14236	22.9	8.28472	22.6	23.7	8.28472	22.16	22.16
8.29167	22	8.29167	22.1	4.14583	22.9	8.29167	22.6	23.7	8.29167	22.16	22.16
8.29861	22	8.29861	22.1	4.14931	22.9	8.29861	22.6	23.7	8.29861	22.16	22.16
8.30556	22	8.30556	22.1	4.15278	22.9	8.30556	22.6	23.7	8.30556	22.16	22.16
8.3125	22	8.3125	22.1	4.15625	22.9	8.3125	22.6	23.7	8.3125	22.16	22.16
8.31944	22	8.31944	22.2	4.15972	22.9	8.31944	22.6	23.7	8.31944	22.16	22.16
8.32639	22	8.32639	22.2	4.16319	22.9	8.32639	22.6	23.7	8.32639	22.16	22.16
8.33333	22	8.33333	22.2	4.16667	22.9	8.33333	22.6	23.8	8.33333	22.16	22.16
8.34028	22	8.34028	22.2	4.17014	22.9	8.34028	22.6	23.8	8.34028	22.16	22.16
8.34722	22	8.34722	22.2	4.17361	22.9	8.34722	22.6	23.8	8.34722	22.16	22.16
8.35417	22	8.35417	22.2	4.17708	22.9	8.35417	22.6	23.8	8.35417	22.16	22.16
8.36111	22	8.36111	22.2	4.18056	22.9	8.36111	22.6	23.8	8.36111	22.16	22.16
8.36806	22	8.36806	22.2	4.18403	22.8	8.36806	22.6	23.8	8.36806	22.16	22.16
8.375	22	8.375	22.2	4.1875	22.9	8.375	22.6	23.8	8.375	22.16	22.16
8.38194	22	8.38194	22.2	4.19097	22.9	8.38194	22.6	23.8	8.38194	22.16	22.16
8.38889	22	8.38889	22.2	4.19444	22.9	8.38889	22.6	23.8	8.38889	22.16	22.16
8.39583	22	8.39583	22.2	4.19792	22.9	8.39583	22.6	23.8	8.39583	22.16	22.16
8.40278	22	8.40278	22.2	4.20139	22.9	8.40278	22.6	23.8	8.40278	22.16	22.16
8.40972	22	8.40972	22.2	4.20486	22.9	8.40972	22.6	23.8	8.40972	22.16	22.16
8.41667	22	8.41667	22.2	4.20833	22.9	8.41667	22.6	23.8	8.41667	22.16	22.16
8.42361	22	8.42361	22.2	4.21181	22.9	8.42361	22.6	23.8	8.42361	22.16	22.16
8.43056	22	8.43056	22.2	4.21528	22.9	8.43056	22.6	23.9	8.43056	22.16	22.16
8.4375	22	8.4375	22.2	4.21875	22.9	8.4375	22.6	23.9	8.4375	22.16	22.16
8.44444	22	8.44444	22.2	4.22222	22.8	8.44444	22.6	23.9	8.44444	22.16	22.16
8.45139	22	8.45139	22.2	4.22569	22.9	8.45139	22.6	23.9	8.45139	22.179	22.179
8.45833	22	8.45833	22.2	4.22917	22.9	8.45833	22.6	23.9	8.45833	22.179	22.179
8.46528	22	8.46528	22.2	4.23264	22.9	8.46528	22.6	23.9	8.46528	22.179	22.179
8.47222	22	8.47222	22.2	4.23611	22.8	8.47222	22.6	23.9	8.47222	22.179	22.179
8.47917	22	8.47917	22.2	4.23958	22.9	8.47917	22.6	23.9	8.47917	22.179	22.179
8.48611	22	8.48611	22.2	4.24306	22.8	8.48611	22.6	23.9	8.48611	22.179	22.179
8.49306	22	8.49306	22.2	4.24653	22.9	8.49306	22.6	23.9	8.49306	22.179	22.179
8.5	22	8.5	22.2	4.25	22.8	8.5	22.6	23.9	8.5	22.179	22.179
8.50694	22	8.50694	22.2	4.25347	22.9	8.50694	22.6	23.9	8.50694	22.179	22.179
8.51389	22	8.51389	22.2	4.25694	22.9	8.51389	22.6	23.9	8.51389	22.179	22.179
8.52083	22	8.52083	22.2	4.26042	22.9	8.52083	22.6	23.9	8.52083	22.179	22.179
8.52778	22	8.52778	22.2	4.26389	22.9	8.52778	22.6	23.9	8.52778	22.179	22.179
8.53472	22	8.53472	22.2	4.26736	22.8	8.53472	22.6	23.9	8.53472	22.179	22.179
8.54167	22	8.54167	22.2	4.27083	22.8	8.54167	22.6	23.9	8.54167	22.179	22.179
8.54861	22	8.54861	22.2	4.27431	22.8	8.54861	22.6	23.9	8.54861	22.179	22.179
8.55556	22	8.55556	22.2	4.27778	22.8	8.55556	22.6	23.9	8.55556	22.179	22.179
8.5625	22	8.5625	22.2	4.28125	22.8	8.5625	22.6	23.9	8.5625	22.179	22.179
8.56944	22	8.56944	22.2	4.28472	22.9	8.56944	22.6	23.9	8.56944	22.179	22.179
8.57639	22	8.57639	22.2	4.28819	22.8	8.57639	22.6	23.9	8.57639	22.179	22.179
8.58333	22	8.58333	22.2	4.29167	22.8	8.58333	22.6	23.9	8.58333	22.179	22.179
8.59028	22	8.59028	22.2	4.29514	22.8	8.59028	22.6	23.9	8.59028	22.179	22.179
8.59722	22	8.59722	22.2	4.29861	22.8	8.59722	22.6	23.9	8.59722	22.179	22.179
8.60417	22	8.60417	22.2	4.30208	22.8	8.60417	22.6	23.9	8.60417	22.179	22.179
8.61111	22	8.61111	22.2	4.30556	22.8	8.61111	22.6	23.9	8.61111	22.179	22.179
8.61806	22	8.61806	22.2	4.30903	22.8	8.61806	22.6	23.9	8.61806	22.179	22.179
8.625	22	8.625	22.2	4.3125	22.8	8.625	22.6	23.9	8.625	22.179	22.179
8.63194	22	8.63194	22.2	4.31597	22.8	8.63194	22.6	23.9	8.63194	22.179	22.179
8.63889	22	8.63889	22.2	4.31944	22.8	8.63889	22.6	23.9	8.63889	22.179	22.179
8.64583	22	8.64583	22.2	4.32292	22.8	8.64583	22.6	23.9	8.64583	22.179	22.179
8.65278	22	8.65278	22.2	4.32639	22.8	8.65278	22.6	23.9	8.65278	22.179	22.179
8.65972	22	8.65972	22.2	4.32986	22.8	8.65972	22.6	23.9	8.65972	22.179	22.179
8.66667	22	8.66667	22.2	4.33333	22.8	8.66667	22.6	23.9	8.66667	22.179	22.179
8.67361	22	8.67361	22.2	4.33681	22.8	8.67361	22.6	23.9	8.67361	22.179	22.179
8.68056	22	8.68056	22.2	4.34028	22.8	8.68056	22.6	23.9	8.68056	22.179	22.179
8.6875	22	8.6875	22.2	4.34375	22.8	8.6875	22.6	23.9	8.6875	22.179	22.179
8.69444	22	8.69444	22.2	4.34722	22.8	8.69444	22.6	23.9	8.69444	22.179	22.179
8.70139	22	8.70139	22.2	4.35069	22.8	8.70139	22.6	23.9	8.70139	22.179	22.179
8.70833	22	8.70833	22.2	4.35417	22.8	8.70833	22.6	23.9	8.70833	22.179	22.179
8.71528	22	8.71528	22.2	4.35764	22.8	8.71528	22.6	23.9	8.71528	22.179	22.179
8.72222	22	8.72222	22.2	4.36111	22.9	8.72222	22.6	23.9	8.72222	22.179	22.179
8.72917	22	8.72917	22.2	4.36458	22.8	8.72917	22.6	23.9	8.72917	22.179	22.179
8.73611	22	8.73611	22.2	4.36806	22.8	8.73611	22.6	23.9	8.73611	22.179	22.179
8.74306	22	8.74306	22.2	4.37153	22.8	8.74306	22.6	23.8	8.74306	22.179	22.179
8.75	22	8.75	22.2	4.375	22.9	8.75	22.6	23.8	8.75	22.179	22.179
8.75694	22	8.75694	22.2	4.37847	22.8	8.75694	22.6	23.8	8.75694	22.179	22.179
8.76389	22	8.76389	22.2	4.38194	22.8	8.76389	22.6	23.8	8.76389	22.179	22.179
8.77083	22	8.77083	22.2	4.38542	22.8	8.77083	22.6	23.8	8.77083	22.179	22.179
8.77778	22	8.77778	22.2	4.38889	22.8	8.77778	22.6	23.8	8.77778	22.179	22.179
8.78472	22	8.78472	22.2	4.39236	22.8	8.78472	22.6	23.8	8.78472	22.179	22.179
8.79167	22	8.79167	22.2	4.39583	22.8	8.79167	22.6	23.8	8.79167	22.179	22.179
8.79861	22	8.79861	22.2	4.39931	22.8	8.79861	22.6	23.8	8.79861	22.179	22.179
8.80556	22	8.80556	22.2	4.40278	22.8	8.80556	22.6	23.8	8.80556	22.179	22.179
8.8125	22	8.8125	22.2	4.40625	22.8	8.8125	22.6	23.8	8.8125	22.179	22.179
8.81944	22	8.81944	22.2	4.40972	22.8	8.81944	22.6	23.8	8.81944	22.179	22.179
8.82639	22	8.82639	22.2	4.41319	22.8	8.82639	22.6	23.8	8.82639	22.179	22.179
8.83333	22	8.83333	22.2	4.41667	22.8	8.83333	22.6	23.8	8.83333	22.179	22.179
8.84028	22	8.84028	22.2	4.42014	22.8	8.84028	22.6	23.8	8.84028	22.179	22.179
8.84722	22	8.84722	22.2	4.42361	22.8	8.84722	22.6	23.7	8.84722	22.179	22.179
8.85417	22	8.85417	22.2	4.42708	22.8	8.85417	22.6	23.7	8.85417	22.179	22.179
8.86111	22	8.86111	22.2	4.43056	22.8	8.86111	22.6	23.7	8.86111	22.179	22.179
8.86806	22	8.86806	22.2	4.43403	22.8	8.86806	22.6	23.7	8.86806	22.179	22.179
8.875	22	8.875	22.2	4.4375	22.8	8.875	22.6	23.7	8.875	22.179	22.179
8.88194	22	8.88194	22.2	4.44097	22.8	8.88194	22.6	23.7	8.88194	22.179	22.179
8.88889	22	8.88889	22.2	4.44444	22.8	8.88889	22.6	23.7	8.88889	22.179	22.179
8.89583	22	8.89583	22.2	4.44792	22.8	8.89583	22.6	23.8	8.89583	22.179	22.179
8.90278	22	8.90278	22.2	4.45139	22.8	8.90278	22.6	23.8	8.90278	22.179	22.179
8.90972	22	8.90972	22.2	4.45486	22.8	8.90972	22.6	23.8	8.90972	22.179	22.179
8.91667	22	8.91667	22.2	4.45833	22.8	8.91667	22.6	23.8	8.91667	22.179	22.179
8.92361	22	8.92361	22.2	4.46181	22.8	8.92361	22.6	23.8	8.92361	22.179	22.179
8.93056	22	8.93056	22.2	4.46528	22.8	8.93056	22.6	23.8	8.93056	22.179	22.179
8.9375	22	8.9375	22.2	4.46875	22.8	8.9375	22.6	23.8	8.9375	22.179	22.179
8.94444	22	8.94444	22.2	4.47222	22.9	8.94444	22.6	23.9	8.94444	22.179	22.179
8.95139	22	8.95139	22.2	4.47569	22.8	8.95139	22.6	23.9	8.95139	22.179	22.179
8.95833	22	8.95833	22.2	4.47917	22.8	8.95833	22.6	23.9	8.95833	22.179	22.179
8.96528	22	8.96528	22.2	4.48264	22.8	8.96528	22.6	23.9	8.96528	22.179	22.179
8.97222	22	8.97222	22.2	4.48611	22.8	8.97222	22.6	23.9	8.97222	22.179	22.179
8.97917	22	8.97917	22.2	4.48958	22.8	8.97917	22.6	23.9	8.97917	22.179	22.179
8.98611	22	8.98611	22.2	4.49306	22.8	8.98611	22.6	23.9	8.98611	22.179	22.179
8.99306	22	8.99306	22.2	4.49653	22.8	8.99306	22.6	23.9	8.99306	22.179	22.179
9	22	9	22.2	4.5	22.8	9	22.6	23.9	9	22.179	22.179
9.00694	22	9.00694	22.2	4.50347	22.9	9.00694	22.6	23.9	9.00694	22.179	22.179
9.01389	22	9.01389	22.2	4.50694	22.8	9.01389	22.6	23.9	9.01389	22.179	22.179
9.02083	22	9.02083	22.2	4.51042	22.8	9.02083	22.6	23.9	9.02083	22.179	22.179
9.02778	22	9.02778	22.2	4.51389	22.8	9.02778	22.6	23.9	9.02778	22.179	22.179
9.03472	22	9.03472	22.2	4.51736	22.8	9.03472	22.6	23.9	9.03472	22.179	22.179
9.04167	22	9.04167	22.2	4.52083	22.8	9.04167	22.6	23.9	9.04167	22.179	22.179
9.04861	22	9.04861	22.2	4.52431	22.8	9.04861	22.6	23.9	9.04861	22.179	22.179
9.05556	22	9.05556	22.2	4.52778	22.8	9.05556	22.6	23.9	9.05556	22.179	22.179
9.0625	22	9.0625	22.2	4.53125	22.8	9.0625	22.6	23.9	9.0625	22.179	22.179
9.06944	22	9.06944	22.2	4.53472	22.8	9.06944	22.6	23.9	9.06944	22.179	22.179
9.07639	22	9.07639	22.2	4.53819	22.8	9.07639	22.6	23.9	9.07639	22.179	22.179
9.08333	22	9.08333	22.2	4.54167	22.8	9.08333	22.6	23.9	9.08333	22.179	22.179
9.09028	22	9.09028	22.2	4.54514	22.8	9.09028	22.6	23.9	9.09028	22.179	22.179
9.09722	22	9.09722	22.2	4.54861	22.8	9.09722	22.6	23.9	9.09722	22.179	22.179
9.10417	22	9.10417	22.2	4.55208	22.8	9.10417	22.6	23.9	9.10417	22.179	22.179
9.11111	22	9.11111	22.2	4.55556	22.8	9.11111	22.6	23.9	9.11111	22.179	22.179
9.11806	22	9.11806	22.2	4.55903	22.8	9.11806	22.6	23.9	9.11806	22.179	22.179
9.125	22	9.125	22.2	4.5625	22.8	9.125	22.6	23.9	9.125	22.179	22.179
9.13194	22	9.13194	22.2	4.56597	22.8	9.13194	22.6	23.9	9.13194	22.179	22.179
9.13889	22	9.13889	22.2	4.56944	22.8	9.13889	22.6	23.9	9.13889	22.179	22.179
9.14583	22	9.14583	22.2	4.57292	22.9	9.14583	22.6	23.9	9.14583	22.179	22.179
9.15278	22	9.15278	22.2	4.57639	22.8	9.15278	22.6	23.9	9.15278	22.179	22.179
9.15972	22	9.15972	22.2	4.57986	22.8	9.15972	22.6	23.9	9.15972	22.179	22.179
9.16667	22	9.16667	22.2	4.58333	22.8	9.16667	22.6	23.9	9.16667	22.179	22.179
9.17361	22	9.17361	22.2	4.58681	22.8	9.17361	22.6	23.9	9.17361	22.179	22.179
9.18056	22	9.18056	22.2	4.59028	22.8	9.18056	22.6	23.9	9.18056	22.179	22.179
9.1875	22	9.1875	22.2	4.59375	22.8	9.1875	22.6	23.9	9.1875	22.179	22.179
9.19444	22	9.19444	22.2	4.59722	22.8	9.19444	22.6	23.9	9.19444	22.179	22.179
9.20139	22	9.20139	22.2	4.60069	22.8	9.20139	22.6	23.9	9.20139	22.179	22.179
9.20833	22	9.20833	22.2	4.60417	22.8	9.20833	22.6	23.9	9.20833	22.179	22.179
9.21528	22	9.21528	22.2	4.60764	22.8	9.21528	22.6	23.9	9.21528	22.179	22.179
9.22222	22	9.22222	22.2	4.61111	22.8	9.22222	22.6	23.9	9.22222	22.179	22.179
9.22917	22	9.22917	22.2	4.61458	22.8	9.22917	22.6	23.9	9.22917	22.179	22.179
9.23611	22	9.23611	22.2	4.61806	22.8	9.23611	22.6	23.9	9.23611	22.1859	22.1859
9.24306	22	9.24306	22.2	4.62153	22.8	9.24306	22.6	23.9	9.24306	22.1859	22.1859
9.25	22	9.25	22.2	4.625	22.8	9.25	22.6	23.9	9.25	22.1859	22.1859
9.25694	22	9.25694	22.2	4.62847	22.8	9.25694	22.6	23.9	9.25694	22.1859	22.1859
9.26389	22	9.26389	22.2	4.63194	22.8	9.26389	22.6	23.9	9.26389	22.1859	22.1859
9.27083	22	9.27083	22.2	4.63542	22.8	9.27083	22.6	23.9	9.27083	22.1859	22.1859
9.27778	22	9.27778	22.2	4.63889	22.8	9.27778	22.6	23.9	9.27778	22.1859	22.1859
9.28472	22	9.28472	22.2	4.64236	22.8	9.28472	22.6	23.8	9.28472	22.1859	22.1859
9.29167	22	9.29167	22	4.64583	22.8	9.29167	22.6	23.9	9.29167	22.1859	22.1859
9.29861	22	9.29861	22	4.64931	22.8	9.29861	22.6	23.8	9.29861	22.1859	22.1859
9.30556	22	9.30556	22	4.65278	22.8	9.30556	22.6	23.8	9.30556	22.1859	22.1859
9.3125	22	9.3125	22	4.65625	22.8	9.3125	22.6	23.8	9.3125	22.1859	22.1859
9.31944	22	9.31944	22	4.65972	22.8	9.31944	22.6	23.8	9.31944	22.1859	22.1859
9.32639	22	9.32639	22	4.66319	22.8	9.32639	22.6	23.8	9.32639	22.1859	22.1859
9.33333	22	9.33333	22	4.66667	22.8	9.33333	22.6	23.8	9.33333	22.1859	22.1859
9.34028	22	9.34028	22	4.67014	22.8	9.34028	22.6	23.8	9.34028	22.1859	22.1859
9.34722	22	9.34722	22	4.67361	22.8	9.34722	22.6	23.8	9.34722	22.1859	22.1859
9.35417	22	9.35417	22	4.67708	22.8	9.35417	22.6	23.8	9.35417	22.1859	22.1859
9.36111	22	9.36111	22	4.68056	22.8	9.36111	22.6	23.8	9.36111	22.1859	22.1859
9.36806	22	9.36806	22	4.68403	22.8	9.36806	22.6	23.8	9.36806	22.1859	22.1859
9.375	22	9.375	22	4.6875	22.8	9.375	22.6	23.8	9.375	22.1859	22.1859
9.38194	22	9.38194	22	4.69097	22.8	9.38194	22.6	23.8	9.38194	22.1859	22.1859
9.38889	22	9.38889	22	4.69444	22.8	9.38889	22.6	23.8	9.38889	22.1859	22.1859
9.39583	22	9.39583	22	4.69792	22.8	9.39583	22.6	23.8	9.39583	22.1859	22.1859
9.40278	22	9.40278	22	4.70139	22.9	9.40278	22.6	23.8	9.40278	22.1859	22.1859
9.40972	22	9.40972	22	4.70486	22.8	9.40972	22.6	23.8	9.40972	22.1859	22.1859
9.41667	22	9.41667	22	4.70833	22.8	9.41667	22.6	23.8	9.41667	22.1859	22.1859
9.42361	22	9.42361	22	4.71181	22.8	9.42361	22.6	23.8	9.42361	22.1859	22.1859
9.43056	22	9.43056	22	4.71528	22.8	9.43056	22.6	23.8	9.43056	22.1859	22.1859
9.4375	22	9.4375	22	4.71875	22.8	9.4375	22.5	23.8	9.4375	22.1859	22.1859
9.44444	22	9.44444	22	4.72222	22.9	9.44444	22.5	23.8	9.44444	22.1859	22.1859
9.45139	22	9.45139	22	4.72569	22.8	9.45139	22.5	23.8	9.45139	22.1859	22.1859
9.45833	22	9.45833	22	4.72917	22.8	9.45833	22.5	23.8	9.45833	22.1859	22.1859
9.46528	22	9.46528	22	4.73264	22.8	9.46528	22.5	23.8	9.46528	22.1859	22.1859
9.47222	22	9.47222	22	4.73611	22.8	9.47222	22.5	23.8	9.47222	22.1859	22.1859
9.47917	22	9.47917	22	4.73958	22.8	9.47917	22.5	23.8	9.47917	22.1859	22.1859
9.48611	22	9.48611	22	4.74306	22.8	9.48611	22.5	23.8	9.48611	22.1859	22.1859
9.49306	22	9.49306	22	4.74653	22.8	9.49306	22.5	23.8	9.49306	22.1859	22.1859
9.5	22	9.5	22	4.75	22.8	9.5	22.5	23.8	9.5	22.1859	22.1859
9.50694	22	9.50694	22	4.75347	22.8	9.50694	22.5	23.8	9.50694	22.1859	22.1859
9.51389	22	9.51389	22	4.75694	22.8	9.51389	22.5	23.8	9.51389	22.1859	22.1859
9.52083	22	9.52083	22	4.76042	22.8	9.52083	22.5	23.8	9.52083	22.1859	22.1859
9.52778	22	9.52778	22	4.76389	22.8	9.52778	22.5	23.8	9.52778	22.1859	22.1859
9.53472	22	9.53472	22	4.76736	22.8	9.53472	22.5	23.8	9.53472	22.1859	22.1859
9.54167	22	9.54167	22	4.77083	22.8	9.54167	22.5	23.7	9.54167	22.1859	22.1859
9.54861	22	9.54861	22	4.77431	22.8	9.54861	22.5	23.7	9.54861	22.1859	22.1859
9.55556	22	9.55556	22	4.77778	22.8	9.55556	22.5	23.7	9.55556	22.1859	22.1859
9.5625	22	9.5625	22	4.78125	22.8	9.5625	22.5	23.7	9.5625	22.1859	22.1859
9.56944	22	9.56944	22	4.78472	22.8	9.56944	22.5	23.7	9.56944	22.1859	22.1859
9.57639	22	9.57639	22	4.78819	22.8	9.57639	22.5	23.7	9.57639	22.1859	22.1859
9.58333	22	9.58333	22	4.79167	22.8	9.58333	22.5	23.7	9.58333	22.1859	22.1859
9.59028	22	9.59028	22	4.79514	22.8	9.59028	22.5	23.7	9.59028	22.1859	22.1859
9.59722	22	9.59722	22	4.79861	22.8	9.59722	22.5	23.7	9.59722	22.1859	22.1859
9.60417	22	9.60417	22	4.80208	22.8	9.60417	22.5	23.7	9.60417	22.1859	22.1859
9.61111	22	9.61111	22	4.80556	22.8	9.61111	22.5	23.7	9.61111	22.1859	22.1859
9.61806	22	9.61806	22	4.80903	22.8	9.61806	22.5	23.7	9.61806	22.1859	22.1859
9.625	22	9.625	22	4.8125	22.8	9.625	22.5	23.7	9.625	22.1859	22.1859
9.63194	22	9.63194	22	4.81597	22.8	9.63194	22.5	23.7	9.63194	22.1859	22.1859
9.63889	22	9.63889	22	4.81944	22.8	9.63889	22.5	23.7	9.63889	22.1859	22.1859
9.64583	22	9.64583	22	4.82292	22.8	9.64583	22.5	23.7	9.64583	22.1859	22.1859
9.65278	22	9.65278	22	4.82639	22.8	9.65278	22.5	23.6	9.65278	22.1859	22.1859
9.65972	22	9.65972	22	4.82986	22.8	9.65972	22.5	23.6	9.65972	22.1859	22.1859
9.66667	22	9.66667	22	4.83333	22.8	9.66667	22.5	23.6	9.66667	22.1859	22.1859
9.67361	22	9.67361	22	4.83681	22.8	9.67361	22.5	23.6	9.67361	22.1859	22.1859
9.68056	22	9.68056	22	4.84028	22.8	9.68056	22.5	23.6	9.68056	22.1859	22.1859
9.6875	22	9.6875	22	4.84375	22.8	9.6875	22.5	23.6	9.6875	22.1859	22.1859
9.69444	22	9.69444	22	4.84722	22.8	9.69444	22.5	23.6	9.69444	22.1859	22.1859
9.70139	22	9.70139	22	4.85069	22.8	9.70139	22.5	23.6	9.70139	22.1859	22.1859
9.70833	22	9.70833	22	4.85417	22.8	9.70833	22.5	23.6	9.70833	22.1859	22.1859
9.71528	22	9.71528	22	4.85764	22.8	9.71528	22.5	23.6	9.71528	22.19	22.19
9.72222	22	9.72222	22	4.86111	22.8	9.72222	22.5	23.6	9.72222	22.19	22.19
9.72917	22	9.72917	22	4.86458	22.8	9.72917	22.5	23.6	9.72917	22.19	22.19
9.73611	22	9.73611	22	4.86806	22.8	9.73611	22.5	23.6	9.73611	22.19	22.19
9.74306	22	9.74306	22	4.87153	22.8	9.74306	22.5	23.6	9.74306	22.19	22.19
9.75	22	9.75	22	4.875	22.8	9.75	22.5	23.6	9.75	22.19	22.19
9.75694	22	9.75694	22	4.87847	22.8	9.75694	22.5	23.6	9.75694	22.19	22.19
9.76389	22	9.76389	22	4.88194	22.8	9.76389	22.5	23.6	9.76389	22.19	22.19
9.77083	22	9.77083	22	4.88542	22.8	9.77083	22.5	23.6	9.77083	22.19	22.19
9.77778	22	9.77778	22	4.88889	22.8	9.77778	22.5	23.6	9.77778	22.19	22.19
9.78472	22	9.78472	22	4.89236	22.8	9.78472	22.5	23.6	9.78472	22.19	22.19
9.79167	22	9.79167	22	4.89583	22.8	9.79167	22.5	23.6	9.79167	22.19	22.19
9.79861	22	9.79861	22	4.89931	22.8	9.79861	22.5	23.6	9.79861	22.19	22.19
9.80556	22	9.80556	22	4.90278	22.8	9.80556	22.5	23.6	9.80556	22.19	22.19
9.8125	22	9.8125	22	4.90625	22.8	9.8125	22.5	23.5	9.8125	22.19	22.19
9.81944	22	9.81944	22	4.90972	22.8	9.81944	22.5	23.6	9.81944	22.19	22.19
9.82639	22	9.82639	22	4.91319	22.8	9.82639	22.5	23.6	9.82639	22.19	22.19
9.83333	22	9.83333	22	4.91667	22.8	9.83333	22.5	23.5	9.83333	22.19	22.19
9.84028	22	9.84028	22	4.92014	22.8	9.84028	22.5	23.5	9.84028	22.19	22.19
9.84722	22	9.84722	22	4.92361	22.8	9.84722	22.5	23.5	9.84722	22.19	22.19
9.85417	22	9.85417	22	4.92708	22.8	9.85417	22.5	23.5	9.85417	22.19	22.19
9.86111	22	9.86111	22	4.93056	22.8	9.86111	22.5	23.5	9.86111	22.19	22.19
9.86806	22	9.86806	22	4.93403	22.8	9.86806	22.5	23.5	9.86806	22.19	22.19
9.875	22	9.875	22	4.9375	22.8	9.875	22.5	23.5	9.875	22.19	22.19
9.88194	22	9.88194	22	4.94097	22.8	9.88194	22.5	23.5	9.88194	22.19	22.19
9.88889	22	9.88889	22	4.94444	22.8	9.88889	22.5	23.5	9.88889	22.19	22.19
9.89583	22	9.89583	22	4.94792	22.8	9.89583	22.5	23.5	9.89583	22.19	22.19
9.90278	22	9.90278	22	4.95139	22.8	9.90278	22.5	23.5	9.90278	22.19	22.19
9.90972	22	9.90972	22	4.95486	22.8	9.90972	22.5	23.5	9.90972	22.19	22.19
9.91667	22	9.91667	22	4.95833	22.8	9.91667	22.5	23.5	9.91667	22.19	22.19
9.92361	22	9.92361	22.1	4.96181	22.8	9.92361	22.5	23.5	9.92361	22.19	22.19
9.93056	22	9.93056	22.1	4.96528	22.8	9.93056	22.5	23.6	9.93056	22.19	22.19
9.9375	22	9.9375	22.1	4.96875	22.8	9.9375	22.5	23.5	9.9375	22.19	22.19
9.94444	22	9.94444	22.1	4.97222	22.8	9.94444	22.5	23.5	9.94444	22.19	22.19
9.95139	22	9.95139	22.1	4.97569	22.8	9.95139	22.5	23.6	9.95139	22.19	22.19
9.95833	22	9.95833	22.1	4.97917	22.8	9.95833	22.5	23.5	9.95833	22.19	22.19
9.96528	22	9.96528	22.1	4.98264	22.8	9.96528	22.5	23.5	9.96528	22.19	22.19
9.97222	22	9.97222	22.1	4.98611	22.8	9.97222	22.5	23.5	9.97222	22.19	22.19
9.97917	22	9.97917	22.1	4.98958	22.8	9.97917	22.5	23.5	9.97917	22.19	22.19
9.98611	22	9.98611	22.1	4.99306	22.8	9.98611	22.5	23.5	9.98611	22.19	22.19
9.99306	22	9.99306	22.1	4.99653	22.8	9.99306	22.5	23.5	9.99306	22.19	22.19
10	22	10	22.1	5	22.8	10	22.5	23.5	10	22.19	22.19
10.0069	22	10.0069	22.1	5.00347	22.8	10.0069	22.5	23.5	10.0069	22.19	22.19
10.0139	22	10.0139	22.1	5.00694	22.8	10.0139	22.5	23.5	10.0139	22.19	22.19
10.0208	22	10.0208	22.1	5.01042	22.8	10.0208	22.5	23.5	10.0208	22.19	22.19
10.0278	22	10.0278	22.1	5.01389	22.8	10.0278	22.5	23.5	10.0278	22.19	22.19
10.0347	22	10.0347	22.1	5.01736	22.8	10.0347	22.5	23.5	10.0347	22.19	22.19
10.0417	22	10.0417	22.1	5.02083	22.7	10.0417	22.5	23.5	10.0417	22.19	22.19
10.0486	22	10.0486	22.1	5.02431	22.8	10.0486	22.5	23.5	10.0486	22.19	22.19
10.0556	22	10.0556	22.1	5.02778	22.8	10.0556	22.5	23.5	10.0556	22.19	22.19
10.0625	22	10.0625	22.1	5.03125	22.8	10.0625	22.5	23.5	10.0625	22.19	22.19
10.0694	22	10.0694	22.1	5.03472	22.8	10.0694	22.5	23.5	10.0694	22.19	22.19
10.0764	22	10.0764	22.1	5.03819	22.8	10.0764	22.5	23.5	10.0764	22.19	22.19
10.0833	22	10.0833	22.1	5.04167	22.8	10.0833	22.5	23.4	10.0833	22.19	22.19
10.0903	22	10.0903	22.1	5.04514	22.8	10.0903	22.5	23.4	10.0903	22.19	22.19
10.0972	22	10.0972	22.1	5.04861	22.7	10.0972	22.5	23.4	10.0972	22.19	22.19
10.1042	22	10.1042	22.1	5.05208	22.7	10.1042	22.5	23.4	10.1042	22.19	22.19
10.1111	22	10.1111	22.1	5.05556	22.7	10.1111	22.5	23.4	10.1111	22.19	22.19
10.1181	22	10.1181	22.1	5.05903	22.8	10.1181	22.5	23.4	10.1181	22.19	22.19
10.125	22	10.125	22.1	5.0625	22.8	10.125	22.5	23.4	10.125	22.19	22.19
10.1319	22	10.1319	22.1	5.06597	22.8	10.1319	22.5	23.4	10.1319	22.19	22.19
10.1389	22	10.1389	22.1	5.06944	22.8	10.1389	22.5	23.4	10.1389	22.19	22.19
10.1458	22	10.1458	22.1	5.07292	22.8	10.1458	22.5	23.4	10.1458	22.19	22.19
10.1528	22	10.1528	22.1	5.07639	22.8	10.1528	22.5	23.5	10.1528	22.19	22.19
10.1597	22	10.1597	22.1	5.07986	22.7	10.1597	22.5	23.5	10.1597	22.19	22.19
10.1667	22	10.1667	22.1	5.08333	22.8	10.1667	22.5	23.5	10.1667	22.19	22.19
10.1736	22	10.1736	22.1	5.08681	22.8	10.1736	22.5	23.5	10.1736	22.19	22.19
10.1806	22	10.1806	22.1	5.09028	22.8	10.1806	22.5	23.5	10.1806	22.19	22.19
10.1875	22	10.1875	22.1	5.09375	22.7	10.1875	22.5	23.5	10.1875	22.19	22.19
10.1944	22	10.1944	22.1	5.09722	22.8	10.1944	22.5	23.5	10.1944	22.19	22.19
10.2014	22	10.2014	22.1	5.10069	22.8	10.2014	22.5	23.5	10.2014	22.19	22.19
10.2083	22	10.2083	22.1	5.10417	22.7	10.2083	22.5	23.5	10.2083	22.19	22.19
10.2153	22	10.2153	22.1	5.10764	22.8	10.2153	22.5	23.5	10.2153	22.19	22.19
10.2222	22	10.2222	22.1	5.11111	22.7	10.2222	22.5	23.5	10.2222	22.19	22.19
10.2292	22	10.2292	22.1	5.11458	22.8	10.2292	22.5	23.5	10.2292	22.19	22.19
10.2361	22	10.2361	22.1	5.11806	22.7	10.2361	22.5	23.6	10.2361	22.19	22.19
10.2431	22	10.2431	22.1	5.12153	22.7	10.2431	22.5	23.6	10.2431	22.19	22.19
10.25	22	10.25	22.1	5.125	22.8	10.25	22.5	23.6	10.25	22.19	22.19
10.2569	22	10.2569	22.1	5.12847	22.7	10.2569	22.5	23.6	10.2569	22.19	22.19
10.2639	22	10.2639	22.1	5.13194	22.8	10.2639	22.5	23.6	10.2639	22.19	22.19
10.2708	22	10.2708	22.1	5.13542	22.8	10.2708	22.5	23.6	10.2708	22.19	22.19
10.2778	22	10.2778	22.1	5.13889	22.8	10.2778	22.5	23.6	10.2778	22.19	22.19
10.2847	22	10.2847	22.1	5.14236	22.8	10.2847	22.5	23.6	10.2847	22.19	22.19
10.2917	22	10.2917	22.1	5.14583	22.7	10.2917	22.5	23.6	10.2917	22.19	22.19
10.2986	22	10.2986	22.1	5.14931	22.8	10.2986	22.5	23.6	10.2986	22.19	22.19
10.3056	22	10.3056	22.1	5.15278	22.8	10.3056	22.5	23.6	10.3056	22.19	22.19
10.3125	22	10.3125	22.1	5.15625	22.8	10.3125	22.5	23.6	10.3125	22.19	22.19
10.3194	22	10.3194	22.1	5.15972	22.8	10.3194	22.5	23.6	10.3194	22.19	22.19
10.3264	22	10.3264	22.1	5.16319	22.8	10.3264	22.5	23.6	10.3264	22.19	22.19
10.3333	22	10.3333	22.1	5.16667	22.7	10.3333	22.5	23.6	10.3333	22.19	22.19
10.3403	22	10.3403	22.1	5.17014	22.7	10.3403	22.5	23.6	10.3403	22.19	22.19
10.3472	22	10.3472	22.1	5.17361	22.8	10.3472	22.5	23.6	10.3472	22.19	22.19
10.3542	22	10.3542	22.1	5.17708	22.7	10.3542	22.5	23.6	10.3542	22.19	22.19
10.3611	22	10.3611	22.1	5.18056	22.8	10.3611	22.5	23.7	10.3611	22.19	22.19
10.3681	22	10.3681	22.1	5.18403	22.8	10.3681	22.5	23.7	10.3681	22.19	22.19
10.375	22	10.375	22.1	5.1875	22.8	10.375	22.5	23.7	10.375	22.19	22.19
10.3819	22	10.3819	22.1	5.19097	22.7	10.3819	22.5	23.7	10.3819	22.19	22.19
10.3889	22	10.3889	22.1	5.19444	22.7	10.3889	22.5	23.7	10.3889	22.19	22.19
10.3958	22	10.3958	22.1	5.19792	22.7	10.3958	22.5	23.7	10.3958	22.19	22.19
10.4028	22	10.4028	22.1	5.20139	22.7	10.4028	22.5	23.7	10.4028	22.19	22.19
10.4097	22	10.4097	22.1	5.20486	22.7	10.4097	22.5	23.7	10.4097	22.19	22.19
10.4167	22	10.4167	22.1	5.20833	22.7	10.4167	22.5	23.7	10.4167	22.19	22.19
10.4236	22	10.4236	22.1	5.21181	22.8	10.4236	22.5	23.7	10.4236	22.19	22.19
10.4306	22	10.4306	22.1	5.21528	22.7	10.4306	22.5	23.7	10.4306	22.19	22.19
10.4375	22	10.4375	22.1	5.21875	22.8	10.4375	22.5	23.6	10.4375	22.19	22.19
10.4444	22	10.4444	22.1	5.22222	22.7	10.4444	22.5	23.7	10.4444	22.19	22.19
10.4514	22	10.4514	22.1	5.22569	22.7	10.4514	22.5	23.7	10.4514	22.19	22.19
10.4583	22	10.4583	22.1	5.22917	22.8	10.4583	22.5	23.7	10.4583	22.19	22.19
10.4653	22	10.4653	22.1	5.23264	22.7	10.4653	22.5	23.6	10.4653	22.19	22.19
10.4722	22	10.4722	22.1	5.23611	22.7	10.4722	22.5	23.7	10.4722	22.19	22.19
10.4792	22	10.4792	22.1	5.23958	22.7	10.4792	22.5	23.6	10.4792	22.19	22.19
10.4861	22	10.4861	22.1	5.24306	22.7	10.4861	22.5	23.6	10.4861	22.19	22.19
10.4931	22.1	10.4931	22.1	5.24653	22.7	10.4931	22.5	23.6	10.4931	22.19	22.19
10.5	22.1	10.5	22.1	5.25	22.7	10.5	22.5	23.6	10.5	22.19	22.19
10.5069	22.1	10.5069	22.1	5.25347	22.7	10.5069	22.5	23.6	10.5069	22.19	22.19
10.5139	22.1	10.5139	22.1	5.25694	22.7	10.5139	22.5	23.6	10.5139	22.19	22.19
10.5208	22.1	10.5208	22.1	5.26042	22.7	10.5208	22.5	23.6	10.5208	22.19	22.19
10.5278	22.1	10.5278	22.1	5.26389	22.7	10.5278	22.5	23.6	10.5278	22.19	22.19
10.5347	22.1	10.5347	22.1	5.26736	22.7	10.5347	22.5	23.6	10.5347	22.19	22.19
10.5417	22.1	10.5417	22.1	5.27083	22.7	10.5417	22.5	23.6	10.5417	22.19	22.19
10.5486	22.1	10.5486	22.1	5.27431	22.7	10.5486	22.5	23.6	10.5486	22.19	22.19
10.5556	22.1	10.5556	22.1	5.27778	22.7	10.5556	22.5	23.6	10.5556	22.19	22.19
10.5625	22.1	10.5625	22.1	5.28125	22.7	10.5625	22.5	23.6	10.5625	22.19	22.19
10.5694	22.1	10.5694	22.1	5.28472	22.7	10.5694	22.5	23.6	10.5694	22.19	22.19
10.5764	22.1	10.5764	22.1	5.28819	22.7	10.5764	22.5	23.6	10.5764	22.19	22.19
10.5833	22.1	10.5833	22.1	5.29167	22.7	10.5833	22.5	23.6	10.5833	22.19	22.19
10.5903	22.1	10.5903	22.1	5.29514	22.7	10.5903	22.5	23.6	10.5903	22.19	22.19
10.5972	22.1	10.5972	22.1	5.29861	22.7	10.5972	22.5	23.6	10.5972	22.19	22.19
10.6042	22.1	10.6042	22.1	5.30208	22.7	10.6042	22.5	23.6	10.6042	22.19	22.19
10.6111	22.1	10.6111	22.1	5.30556	22.7	10.6111	22.5	23.6	10.6111	22.19	22.19
10.6181	22.1	10.6181	22.1	5.30903	22.7	10.6181	22.5	23.6	10.6181	22.19	22.19
10.625	22.1	10.625	22.1	5.3125	22.7	10.625	22.5	23.6	10.625	22.19	22.19
10.6319	22.1	10.6319	22.1	5.31597	22.7	10.6319	22.5	23.6	10.6319	22.19	22.19
10.6389	22.1	10.6389	22.1	5.31944	22.7	10.6389	22.5	23.5	10.6389	22.19	22.19
10.6458	22.1	10.6458	22.1	5.32292	22.7	10.6458	22.5	23.5	10.6458	22.19	22.19
10.6528	22.1	10.6528	22.1	5.32639	22.7	10.6528	22.5	23.5	10.6528	22.19	22.19
10.6597	22.1	10.6597	22.1	5.32986	22.7	10.6597	22.5	23.5	10.6597	22.19	22.19
10.6667	22.1	10.6667	22.1	5.33333	22.7	10.6667	22.5	23.5	10.6667	22.19	22.19
10.6736	22.1	10.6736	22.1	5.33681	22.7	10.6736	22.5	23.5	10.6736	22.19	22.19
10.6806	22.1	10.6806	22.1	5.34028	22.7	10.6806	22.5	23.5	10.6806	22.19	22.19
10.6875	22.1	10.6875	22.1	5.34375	22.7	10.6875	22.5	23.5	10.6875	22.19	22.19
10.6944	22.1	10.6944	22.1	5.34722	22.7	10.6944	22.5	23.5	10.6944	22.19	22.19
10.7014	22.1	10.7014	22.1	5.35069	22.7	10.7014	22.5	23.5	10.7014	22.19	22.19
10.7083	22.1	10.7083	22.1	5.35417	22.7	10.7083	22.5	23.5	10.7083	22.19	22.19
10.7153	22.1	10.7153	22.1	5.35764	22.7	10.7153	22.5	23.5	10.7153	22.19	22.19
10.7222	22.1	10.7222	22.1	5.36111	22.7	10.7222	22.5	23.5	10.7222	22.19	22.19
10.7292	22.1	10.7292	22.1	5.36458	22.7	10.7292	22.5	23.5	10.7292	22.19	22.19
10.7361	22.1	10.7361	22.1	5.36806	22.7	10.7361	22.5	23.5	10.7361	22.19	22.19
10.7431	22.1	10.7431	22.1	5.37153	22.7	10.7431	22.5	23.5	10.7431	22.19	22.19
10.75	22.1	10.75	22.1	5.375	22.7	10.75	22.5	23.5	10.75	22.19	22.19
10.7569	22.1	10.7569	22.1	5.37847	22.7	10.7569	22.5	23.5	10.7569	22.19	22.19
10.7639	22.1	10.7639	22.1	5.38194	22.7	10.7639	22.5	23.5	10.7639	22.19	22.19
10.7708	22.1	10.7708	22.1	5.38542	22.7	10.7708	22.5	23.5	10.7708	22.19	22.19
10.7778	22.1	10.7778	22.1	5.38889	22.7	10.7778	22.5	23.5	10.7778	22.19	22.19
10.7847	22.1	10.7847	22.1	5.39236	22.7	10.7847	22.5	23.5	10.7847	22.19	22.19
10.7917	22.1	10.7917	22.1	5.39583	22.7	10.7917	22.5	23.5	10.7917	22.19	22.19
10.7986	22.1	10.7986	22.1	5.39931	22.7	10.7986	22.5	23.5	10.7986	22.19	22.19
10.8056	22.1	10.8056	22.1	5.40278	22.7	10.8056	22.5	23.5	10.8056	22.19	22.19
10.8125	22.1	10.8125	22.1	5.40625	22.7	10.8125	22.5	23.5	10.8125	22.19	22.19
10.8194	22.1	10.8194	22.1	5.40972	22.7	10.8194	22.5	23.5	10.8194	22.19	22.19
10.8264	22.1	10.8264	22.1	5.41319	22.7	10.8264	22.5	23.5	10.8264	22.19	22.19
10.8333	22.1	10.8333	22.1	5.41667	22.7	10.8333	22.5	23.5	10.8333	22.19	22.19
10.8403	22.1	10.8403	22.1	5.42014	22.7	10.8403	22.5	23.5	10.8403	22.19	22.19
10.8472	22.1	10.8472	22.1	5.42361	22.7	10.8472	22.5	23.5	10.8472	22.19	22.19
10.8542	22.1	10.8542	22.1	5.42708	22.7	10.8542	22.5	23.5	10.8542	22.19	22.19
10.8611	22.1	10.8611	22.1	5.43056	22.7	10.8611	22.5	23.5	10.8611	22.19	22.19
10.8681	22.1	10.8681	22.1	5.43403	22.7	10.8681	22.5	23.5	10.8681	22.19	22.19
10.875	22.1	10.875	22.1	5.4375	22.7	10.875	22.5	23.5	10.875	22.19	22.19
10.8819	22.1	10.8819	22.1	5.44097	22.7	10.8819	22.5	23.5	10.8819	22.19	22.19
10.8889	22.1	10.8889	22.1	5.44444	22.7	10.8889	22.5	23.5	10.8889	22.19	22.19
10.8958	22.1	10.8958	22.1	5.44792	22.7	10.8958	22.5	23.5	10.8958	22.19	22.19
10.9028	22.1	10.9028	22.1	5.45139	22.7	10.9028	22.5	23.5	10.9028	22.19	22.19
10.9097	22.1	10.9097	22.1	5.45486	22.7	10.9097	22.5	23.5	10.9097	22.19	22.19
10.9167	22.1	10.9167	22.1	5.45833	22.7	10.9167	22.5	23.5	10.9167	22.19	22.19
10.9236	22.1	10.9236	22.1	5.46181	22.7	10.9236	22.5	23.5	10.9236	22.19	22.19
10.9306	22.1	10.9306	22.1	5.46528	22.7	10.9306	22.5	23.5	10.9306	22.19	22.19
10.9375	22.1	10.9375	22.1	5.46875	22.7	10.9375	22.5	23.5	10.9375	22.19	22.19
10.9444	22.1	10.9444	22.1	5.47222	22.7	10.9444	22.5	23.5	10.9444	22.19	22.19
10.9514	22.1	10.9514	22.1	5.47569	22.7	10.9514	22.5	23.5	10.9514	22.19	22.19
10.9583	22.1	10.9583	22.1	5.47917	22.7	10.9583	22.5	23.5	10.9583	22.19	22.19
10.9653	22.1	10.9653	22.1	5.48264	22.7	10.9653	22.5	23.5	10.9653	22.19	22.19
10.9722	22.1	10.9722	22.1	5.48611	22.7	10.9722	22.5	23.5	10.9722	22.19	22.19
10.9792	22.1	10.9792	22.1	5.48958	22.7	10.9792	22.5	23.5	10.9792	22.19	22.19
10.9861	22.1	10.9861	22.1	5.49306	22.7	10.9861	22.5	23.5	10.9861	22.19	22.19
10.9931	22.1	10.9931	22.1	5.49653	22.7	10.9931	22.5	23.5	10.9931	22.19	22.19
11	22.1	11	22.1	5.5	22.7	11	22.5	23.5	11	22.19	22.19
11.0069	22.1	11.0069	22.1	5.50347	22.7	11.0069	22.5	23.5	11.0069	22.19	22.19
11.0139	22.1	11.0139	22.1	5.50694	22.7	11.0139	22.5	23.5	11.0139	22.19	22.19
11.0208	22.1	11.0208	22.1	5.51042	22.7	11.0208	22.5	23.5	11.0208	22.19	22.19
11.0278	22.1	11.0278	22.1	5.51389	22.7	11.0278	22.5	23.5	11.0278	22.19	22.19
11.0347	22.1	11.0347	22.1	5.51736	22.7	11.0347	22.5	23.5	11.0347	22.19	22.19
11.0417	22.1	11.0417	22.1	5.52083	22.7	11.0417	22.5	23.5	11.0417	22.19	22.19
11.0486	22.1	11.0486	22.1	5.52431	22.7	11.0486	22.5	23.5	11.0486	22.19	22.19
11.0556	22.1	11.0556	22.1	5.52778	22.7	11.0556	22.5	23.5	11.0556	22.19	22.19
11.0625	22.1	11.0625	22.1	5.53125	22.7	11.0625	22.5	23.6	11.0625	22.19	22.19
11.0694	22.1	11.0694	22.1	5.53472	22.7	11.0694	22.5	23.6	11.0694	22.19	22.19
11.0764	22.1	11.0764	22.1	5.53819	22.7	11.0764	22.5	23.6	11.0764	22.19	22.19
11.0833	22.1	11.0833	22.1	5.54167	22.7	11.0833	22.5	23.6	11.0833	22.19	22.19
11.0903	22.1	11.0903	22.1	5.54514	22.7	11.0903	22.5	23.6	11.0903	22.19	22.19
11.0972	22.1	11.0972	22.1	5.54861	22.7	11.0972	22.5	23.6	11.0972	22.19	22.19
11.1042	22.1	11.1042	22.1	5.55208	22.7	11.1042	22.5	23.6	11.1042	22.19	22.19
11.1111	22.1	11.1111	22.1	5.55556	22.7	11.1111	22.5	23.6	11.1111	22.19	22.19
11.1181	22.1	11.1181	22.1	5.55903	22.7	11.1181	22.5	23.6	11.1181	22.19	22.19
11.125	22.1	11.125	22.1	5.5625	22.7	11.125	22.5	23.6	11.125	22.19	22.19
11.1319	22.1	11.1319	22.1	5.56597	22.7	11.1319	22.5	23.6	11.1319	22.19	22.19
11.1389	22.1	11.1389	22.1	5.56944	22.7	11.1389	22.5	23.6	11.1389	22.19	22.19
11.1458	22.1	11.1458	22.1	5.57292	22.7	11.1458	22.5	23.6	11.1458	22.19	22.19
11.1528	22.1	11.1528	22.1	5.57639	22.7	11.1528	22.5	23.6	11.1528	22.19	22.19
11.1597	22.1	11.1597	22.1	5.57986	22.7	11.1597	22.5	23.6	11.1597	22.19	22.19
11.1667	22.1	11.1667	22.1	5.58333	22.7	11.1667	22.5	23.6	11.1667	22.19	22.19
11.1736	22.1	11.1736	22.1	5.58681	22.8	11.1736	22.5	23.6	11.1736	22.19	22.19
11.1806	22.1	11.1806	22.1	5.59028	22.7	11.1806	22.5	23.6	11.1806	22.19	22.19
11.1875	22.1	11.1875	22.1	5.59375	22.7	11.1875	22.5	23.6	11.1875	22.19	22.19
11.1944	22.1	11.1944	22.1	5.59722	22.7	11.1944	22.5	23.6	11.1944	22.19	22.19
11.2014	22.1	11.2014	22.1	5.60069	22.8	11.2014	22.5	23.6	11.2014	22.19	22.19
11.2083	22.1	11.2083	22.1	5.60417	22.7	11.2083	22.5	23.6	11.2083	22.19	22.19
11.2153	22.1	11.2153	22.1	5.60764	22.7	11.2153	22.5	23.6	11.2153	22.19	22.19
11.2222	22.1	11.2222	22.1	5.61111	22.7	11.2222	22.5	23.6	11.2222	22.19	22.19
11.2292	22.1	11.2292	22.1	5.61458	22.7	11.2292	22.5	23.6	11.2292	22.19	22.19
11.2361	22.1	11.2361	22.1	5.61806	22.7	11.2361	22.5	23.6	11.2361	22.19	22.19
11.2431	22.1	11.2431	22.1	5.62153	22.7	11.2431	22.5	23.6	11.2431	22.19	22.19
11.25	22.1	11.25	22.1	5.625	22.7	11.25	22.5	23.6	11.25	22.19	22.19
11.2569	22.1	11.2569	22.1	5.62847	22.7	11.2569	22.5	23.6	11.2569	22.19	22.19
11.2639	22.1	11.2639	22.1	5.63194	22.7	11.2639	22.5	23.6	11.2639	22.19	22.19
11.2708	22.1	11.2708	22.1	5.63542	22.7	11.2708	22.5	23.6	11.2708	22.19	22.19
11.2778	22.1	11.2778	22.1	5.63889	22.7	11.2778	22.5	23.6	11.2778	22.19	22.19
11.2847	22.1	11.2847	22.1	5.64236	22.7	11.2847	22.5	23.6	11.2847	22.19	22.19
11.2917	22.1	11.2917	22.1	5.64583	22.7	11.2917	22.5	23.6	11.2917	22.19	22.19
11.2986	22.1	11.2986	22.1	5.64931	22.7	11.2986	22.5	23.6	11.2986	22.19	22.19
11.3056	22.1	11.3056	22.2	5.65278	22.7	11.3056	22.5	23.6	11.3056	22.19	22.19
11.3125	22.1	11.3125	22.2	5.65625	22.7	11.3125	22.5	23.6	11.3125	22.19	22.19
11.3194	22.1	11.3194	22.2	5.65972	22.7	11.3194	22.5	23.6	11.3194	22.19	22.19
11.3264	22.1	11.3264	22.2	5.66319	22.7	11.3264	22.5	23.6	11.3264	22.19	22.19
11.3333	22.1	11.3333	22.2	5.66667	22.7	11.3333	22.5	23.6	11.3333	22.19	22.19
11.3403	22.1	11.3403	22.2	5.67014	22.7	11.3403	22.5	23.6	11.3403	22.19	22.19
11.3472	22.1	11.3472	22.2	5.67361	22.7	11.3472	22.5	23.6	11.3472	22.19	22.19
11.3542	22.1	11.3542	22.2	5.67708	22.7	11.3542	22.5	23.6	11.3542	22.19	22.19
11.3611	22.1	11.3611	22.2	5.68056	22.7	11.3611	22.5	23.6	11.3611	22.19	22.19
11.3681	22.1	11.3681	22.2	5.68403	22.7	11.3681	22.5	23.6	11.3681	22.19	22.19
11.375	22.1	11.375	22.2	5.6875	22.7	11.375	22.5	23.6	11.375	22.19	22.19
11.3819	22.1	11.3819	22.2	5.69097	22.7	11.3819	22.5	23.6	11.3819	22.19	22.19
11.3889	22.1	11.3889	22.2	5.69444	22.7	11.3889	22.5	23.6	11.3889	22.19	22.19
11.3958	22.1	11.3958	22.2	5.69792	22.7	11.3958	22.5	23.6	11.3958	22.19	22.19
11.4028	22.1	11.4028	22.2	5.70139	22.7	11.4028	22.5	23.6	11.4028	22.19	22.19
11.4097	22.1	11.4097	22.2	5.70486	22.7	11.4097	22.5	23.6	11.4097	22.19	22.19
11.4167	22.1	11.4167	22.2	5.70833	22.7	11.4167	22.5	23.6	11.4167	22.19	22.19
11.4236	22.1	11.4236	22.2	5.71181	22.7	11.4236	22.5	23.6	11.4236	22.19	22.19
11.4306	22.1	11.4306	22.2	5.71528	22.8	11.4306	22.5	23.6	11.4306	22.19	22.19
11.4375	22.1	11.4375	22.2	5.71875	22.7	11.4375	22.5	23.6	11.4375	22.19	22.19
11.4444	22.1	11.4444	22.2	5.72222	22.7	11.4444	22.5	23.6	11.4444	22.19	22.19
11.4514	22.1	11.4514	22.2	5.72569	22.7	11.4514	22.5	23.6	11.4514	22.19	22.19
11.4583	22.1	11.4583	22.2	5.72917	22.7	11.4583	22.5	23.6	11.4583	22.19	22.19
11.4653	22.1	11.4653	22.2	5.73264	22.7	11.4653	22.5	23.6	11.4653	22.19	22.19
11.4722	22.1	11.4722	22.2	5.73611	22.7	11.4722	22.5	23.6	11.4722	22.19	22.19
11.4792	22.1	11.4792	22.2	5.73958	22.7	11.4792	22.5	23.6	11.4792	22.19	22.19
11.4861	22	11.4861	22.2	5.74306	22.7	11.4861	22.5	23.6	11.4861	22.19	22.19
11.4931	22	11.4931	22.2	5.74653	22.7	11.4931	22.5	23.6	11.4931	22.19	22.19
11.5	22	11.5	22.2	5.75	22.7	11.5	22.5	23.6	11.5	22.19	22.19
11.5069	22	11.5069	22.2	5.75347	22.7	11.5069	22.5	23.6	11.5069	22.19	22.19
11.5139	22	11.5139	22.2	5.75694	22.7	11.5139	22.5	23.6	11.5139	22.19	22.19
11.5208	22	11.5208	22.2	5.76042	22.7	11.5208	22.5	23.6	11.5208	22.19	22.19
11.5278	22	11.5278	22.2	5.76389	22.7	11.5278	22.5	23.6	11.5278	22.19	22.19
11.5347	22	11.5347	22.2	5.76736	22.7	11.5347	22.5	23.6	11.5347	22.19	22.19
11.5417	22	11.5417	22.2	5.77083	22.7	11.5417	22.5	23.6	11.5417	22.19	22.19
11.5486	22	11.5486	22.2	5.77431	22.7	11.5486	22.5	23.6	11.5486	22.19	22.19
11.5556	22	11.5556	22.2	5.77778	22.7	11.5556	22.5	23.6	11.5556	22.19	22.19
11.5625	22	11.5625	22.2	5.78125	22.7	11.5625	22.5	23.6	11.5625	22.19	22.19
11.5694	22	11.5694	22.2	5.78472	22.7	11.5694	22.5	23.6	11.5694	22.19	22.19
11.5764	22	11.5764	22.2	5.78819	22.7	11.5764	22.5	23.6	11.5764	22.19	22.19
11.5833	22	11.5833	22.2	5.79167	22.7	11.5833	22.5	23.6	11.5833	22.19	22.19
11.5903	22	11.5903	22.2	5.79514	22.7	11.5903	22.5	23.6	11.5903	22.19	22.19
11.5972	22	11.5972	22.2	5.79861	22.7	11.5972	22.5	23.6	11.5972	22.19	22.19
11.6042	22	11.6042	22.2	5.80208	22.7	11.6042	22.5	23.6	11.6042	22.19	22.19
11.6111	22	11.6111	22.2	5.80556	22.7	11.6111	22.5	23.5	11.6111	22.19	22.19
11.6181	22	11.6181	22.2	5.80903	22.7	11.6181	22.5	23.6	11.6181	22.19	22.19
11.625	22	11.625	22.2	5.8125	22.7	11.625	22.5	23.6	11.625	22.19	22.19
11.6319	22	11.6319	22.2	5.81597	22.7	11.6319	22.5	23.5	11.6319	22.19	22.19
11.6389	22	11.6389	22.2	5.81944	22.8	11.6389	22.5	23.5	11.6389	22.19	22.19
11.6458	22	11.6458	22.2	5.82292	22.7	11.6458	22.5	23.5	11.6458	22.19	22.19
11.6528	22	11.6528	22.2	5.82639	22.8	11.6528	22.5	23.5	11.6528	22.19	22.19
11.6597	22	11.6597	22.2	5.82986	22.7	11.6597	22.5	23.5	11.6597	22.19	22.19
11.6667	22	11.6667	22.2	5.83333	22.7	11.6667	22.5	23.5	11.6667	22.19	22.19
11.6736	22	11.6736	22.2	5.83681	22.8	11.6736	22.5	23.5	11.6736	22.19	22.19
11.6806	22	11.6806	22.2	5.84028	22.8	11.6806	22.5	23.5	11.6806	22.19	22.19
11.6875	22	11.6875	22.2	5.84375	22.8	11.6875	22.5	23.5	11.6875	22.19	22.19
11.6944	22	11.6944	22.2	5.84722	22.8	11.6944	22.5	23.5	11.6944	22.19	22.19
11.7014	22	11.7014	22.2	5.85069	22.8	11.7014	22.5	23.5	11.7014	22.19	22.19
11.7083	22	11.7083	22.2	5.85417	22.8	11.7083	22.5	23.5	11.7083	22.19	22.19
11.7153	22	11.7153	22.2	5.85764	22.8	11.7153	22.5	23.5	11.7153	22.19	22.19
11.7222	22	11.7222	22.2	5.86111	22.8	11.7222	22.5	23.5	11.7222	22.19	22.19
11.7292	22	11.7292	22.2	5.86458	22.8	11.7292	22.5	23.5	11.7292	22.19	22.19
11.7361	22	11.7361	22.2	5.86806	22.8	11.7361	22.5	23.5	11.7361	22.19	22.19
11.7431	22	11.7431	22.2	5.87153	22.8	11.7431	22.5	23.5	11.7431	22.19	22.19
11.75	22	11.75	22.2	5.875	22.8	11.75	22.5	23.5	11.75	22.19	22.19
11.7569	22	11.7569	22.2	5.87847	22.8	11.7569	22.5	23.5	11.7569	22.19	22.19
11.7639	22	11.7639	22.2	5.88194	22.8	11.7639	22.5	23.5	11.7639	22.19	22.19
11.7708	22	11.7708	22.2	5.88542	22.8	11.7708	22.5	23.5	11.7708	22.19	22.19
11.7778	22	11.7778	22.2	5.88889	22.8	11.7778	22.5	23.5	11.7778	22.19	22.19
11.7847	22	11.7847	22.2	5.89236	22.8	11.7847	22.5	23.5	11.7847	22.19	22.19
11.7917	22	11.7917	22.2	5.89583	22.8	11.7917	22.5	23.5	11.7917	22.19	22.19
11.7986	22	11.7986	22.2	5.89931	22.8	11.7986	22.5	23.5	11.7986	22.19	22.19
11.8056	22	11.8056	22.2	5.90278	22.8	11.8056	22.5	23.4	11.8056	22.19	22.19
11.8125	22	11.8125	22.2	5.90625	22.8	11.8125	22.5	23.4	11.8125	22.19	22.19
11.8194	22	11.8194	22.2	5.90972	22.8	11.8194	22.5	23.4	11.8194	22.19	22.19
11.8264	22	11.8264	22.2	5.91319	22.8	11.8264	22.5	23.4	11.8264	22.19	22.19
11.8333	22	11.8333	22.2	5.91667	22.8	11.8333	22.5	23.4	11.8333	22.19	22.19
11.8403	22	11.8403	22.2	5.92014	22.8	11.8403	22.5	23.4	11.8403	22.19	22.19
11.8472	22	11.8472	22.2	5.92361	22.8	11.8472	22.5	23.4	11.8472	22.19	22.19
11.8542	22	11.8542	22.2	5.92708	22.8	11.8542	22.5	23.4	11.8542	22.19	22.19
11.8611	22	11.8611	22.2	5.93056	22.8	11.8611	22.5	23.4	11.8611	22.19	22.19
11.8681	22	11.8681	22.2	5.93403	22.8	11.8681	22.5	23.4	11.8681	22.19	22.19
11.875	22	11.875	22.2	5.9375	22.8	11.875	22.5	23.4	11.875	22.19	22.19
11.8819	22	11.8819	22.2	5.94097	22.8	11.8819	22.5	23.4	11.8819	22.19	22.19
11.8889	22	11.8889	22.2	5.94444	22.8	11.8889	22.5	23.4	11.8889	22.19	22.19
11.8958	22	11.8958	22.2	5.94792	22.8	11.8958	22.5	23.4	11.8958	22.19	22.19
11.9028	22	11.9028	22.2	5.95139	22.8	11.9028	22.5	23.4	11.9028	22.19	22.19
11.9097	22	11.9097	22.2	5.95486	22.8	11.9097	22.5	23.5	11.9097	22.19	22.19
11.9167	22	11.9167	22.2	5.95833	22.8	11.9167	22.5	23.5	11.9167	22.19	22.19
11.9236	22	11.9236	22.2	5.96181	22.8	11.9236	22.5	23.4	11.9236	22.19	22.19
11.9306	22	11.9306	22.2	5.96528	22.8	11.9306	22.5	23.5	11.9306	22.19	22.19
11.9375	22	11.9375	22.2	5.96875	22.8	11.9375	22.5	23.5	11.9375	22.19	22.19
11.9444	22	11.9444	22.2	5.97222	22.8	11.9444	22.5	23.5	11.9444	22.19	22.19
11.9514	22	11.9514	22.2	5.97569	22.8	11.9514	22.5	23.5	11.9514	22.19	22.19
11.9583	22	11.9583	22.2	5.97917	22.8	11.9583	22.5	23.5	11.9583	22.19	22.19
11.9653	22	11.9653	22.2	5.98264	22.8	11.9653	22.5	23.5	11.9653	22.19	22.19
11.9722	22	11.9722	22.2	5.98611	22.8	11.9722	22.5	23.4	11.9722	22.19	22.19
11.9792	22	11.9792	22.2	5.98958	22.8	11.9792	22.5	23.4	11.9792	22.19	22.19
11.9861	22	11.9861	22.2	5.99306	22.8	11.9861	22.5	23.4	11.9861	22.19	22.19
11.9931	22	11.9931	22.2	5.99653	22.8	11.9931	22.5	23.4	11.9931	22.19	22.19
12	22	12	22.2	6	22.8	12	22.5	23.4	12	22.19	22.19
12.0069	22	12.0069	22.2	6.00347	22.8	12.0069	22.5	23.4	12.0069	22.19	22.19
12.0139	22	12.0139	22.2	6.00694	22.8	12.0139	22.5	23.4	12.0139	22.19	22.19
12.0208	22	12.0208	22.2	6.01042	22.8	12.0208	22.5	23.4	12.0208	22.19	22.19
12.0278	22	12.0278	22.2	6.01389	22.8	12.0278	22.5	23.4	12.0278	22.19	22.19
12.0347	22	12.0347	22.2	6.01736	22.8	12.0347	22.5	23.3	12.0347	22.19	22.19
12.0417	22	12.0417	22.2	6.02083	22.8	12.0417	22.5	23.3	12.0417	22.19	22.19
12.0486	22	12.0486	22.2	6.02431	22.8	12.0486	22.5	23.3	12.0486	22.19	22.19
12.0556	22	12.0556	22.2	6.02778	22.8	12.0556	22.5	23.3	12.0556	22.19	22.19
12.0625	22	12.0625	22.2	6.03125	22.8	12.0625	22.5	23.3	12.0625	22.19	22.19
12.0694	22	12.0694	22.2	6.03472	22.8	12.0694	22.5	23.3	12.0694	22.19	22.19
12.0764	22	12.0764	22.2	6.03819	22.8	12.0764	22.5	23.2	12.0764	22.19	22.19
12.0833	22	12.0833	22.2	6.04167	22.8	12.0833	22.5	23.2	12.0833	22.19	22.19
12.0903	22	12.0903	22.2	6.04514	22.8	12.0903	22.5	23.2	12.0903	22.19	22.19
12.0972	22	12.0972	22.2	6.04861	22.8	12.0972	22.5	23.2	12.0972	22.19	22.19
12.1042	22	12.1042	22.2	6.05208	22.8	12.1042	22.5	23.2	12.1042	22.19	22.19
12.1111	22	12.1111	22.2	6.05556	22.8	12.1111	22.5	23.2	12.1111	22.19	22.19
12.1181	22	12.1181	22.2	6.05903	22.8	12.1181	22.5	23.2	12.1181	22.19	22.19
12.125	22	12.125	22.2	6.0625	22.8	12.125	22.5	23.2	12.125	22.19	22.19
12.1319	22	12.1319	22.2	6.06597	22.8	12.1319	22.5	23.2	12.1319	22.19	22.19
12.1389	22	12.1389	22.2	6.06944	22.8	12.1389	22.5	23.2	12.1389	22.19	22.19
12.1458	22	12.1458	22.2	6.07292	22.8	12.1458	22.5	23.2	12.1458	22.19	22.19
12.1528	22	12.1528	22.2	6.07639	22.8	12.1528	22.5	23.2	12.1528	22.19	22.19
12.1597	22	12.1597	22.2	6.07986	22.8	12.1597	22.5	23.2	12.1597	22.19	22.19
12.1667	22	12.1667	22.2	6.08333	22.8	12.1667	22.5	23.2	12.1667	22.19	22.19
12.1736	22	12.1736	22.2	6.08681	22.8	12.1736	22.5	23.2	12.1736	22.19	22.19
12.1806	22	12.1806	22.2	6.09028	22.8	12.1806	22.5	23.2	12.1806	22.19	22.19
12.1875	22	12.1875	22.2	6.09375	22.8	12.1875	22.5	23.2	12.1875	22.19	22.19
12.1944	22	12.1944	22.2	6.09722	22.8	12.1944	22.5	23.2	12.1944	22.19	22.19
12.2014	22	12.2014	22.2	6.10069	22.8	12.2014	22.5	23.2	12.2014	22.19	22.19
12.2083	22	12.2083	22.2	6.10417	22.8	12.2083	22.5	23.2	12.2083	22.19	22.19
12.2153	22	12.2153	22.2	6.10764	22.8	12.2153	22.5	23.2	12.2153	22.19	22.19
12.2222	22	12.2222	22.2	6.11111	22.8	12.2222	22.5	23.2	12.2222	22.19	22.19
12.2292	22	12.2292	22.2	6.11458	22.8	12.2292	22.5	23.2	12.2292	22.19	22.19
12.2361	22	12.2361	22.2	6.11806	22.8	12.2361	22.5	23.2	12.2361	22.19	22.19
12.2431	22	12.2431	22.2	6.12153	22.8	12.2431	22.5	23.2	12.2431	22.19	22.19
12.25	22	12.25	22.2	6.125	22.8	12.25	22.5	23.2	12.25	22.19	22.19
12.2569	22	12.2569	22.2	6.12847	22.8	12.2569	22.5	23.2	12.2569	22.19	22.19
12.2639	22	12.2639	22.2	6.13194	22.8	12.2639	22.5	23.2	12.2639	22.19	22.19
12.2708	22	12.2708	22.2	6.13542	22.8	12.2708	22.5	23.2	12.2708	22.19	22.19
12.2778	22	12.2778	22.1	6.13889	22.8	12.2778	22.5	23.2	12.2778	22.19	22.19
12.2847	22	12.2847	22.1	6.14236	22.8	12.2847	22.5	23.2	12.2847	22.19	22.19
12.2917	22	12.2917	22.1	6.14583	22.8	12.2917	22.5	23.2	12.2917	22.19	22.19
12.2986	22	12.2986	22.1	6.14931	22.8	12.2986	22.5	23.2	12.2986	22.19	22.19
12.3056	22	12.3056	22.1	6.15278	22.8	12.3056	22.5	23.2	12.3056	22.19	22.19
12.3125	22	12.3125	22.1	6.15625	22.8	12.3125	22.5	23.2	12.3125	22.19	22.19
12.3194	22	12.3194	22.1	6.15972	22.8	12.3194	22.5	23.2	12.3194	22.19	22.19
12.3264	22	12.3264	22.1	6.16319	22.8	12.3264	22.5	23.2	12.3264	22.19	22.19
12.3333	22	12.3333	22.1	6.16667	22.8	12.3333	22.5	23.2	12.3333	22.19	22.19
12.3403	22	12.3403	22.1	6.17014	22.8	12.3403	22.5	23.2	12.3403	22.19	22.19
12.3472	22	12.3472	22.1	6.17361	22.8	12.3472	22.5	23.2	12.3472	22.19	22.19
12.3542	22	12.3542	22.1	6.17708	22.8	12.3542	22.5	23.2	12.3542	22.19	22.19
12.3611	22	12.3611	22.1	6.18056	22.8	12.3611	22.5	23.2	12.3611	22.19	22.19
12.3681	22	12.3681	22.1	6.18403	22.8	12.3681	22.5	23.2	12.3681	22.19	22.19
12.375	22	12.375	22.1	6.1875	22.8	12.375	22.5	23.2	12.375	22.19	22.19
12.3819	22	12.3819	22.1	6.19097	22.8	12.3819	22.5	23.2	12.3819	22.19	22.19
12.3889	22	12.3889	22.1	6.19444	22.8	12.3889	22.5	23.2	12.3889	22.19	22.19
12.3958	22	12.3958	22.1	6.19792	22.8	12.3958	22.5	23.2	12.3958	22.19	22.19
12.4028	22	12.4028	22.1	6.20139	22.8	12.4028	22.5	23.2	12.4028	22.19	22.19
12.4097	22	12.4097	22.1	6.20486	22.8	12.4097	22.5	23.2	12.4097	22.19	22.19
12.4167	22	12.4167	22.1	6.20833	22.8	12.4167	22.5	23.2	12.4167	22.19	22.19
12.4236	22	12.4236	22.1	6.21181	22.8	12.4236	22.5	23.2	12.4236	22.19	22.19
12.4306	22	12.4306	22.1	6.21528	22.8	12.4306	22.5	23.2	12.4306	22.19	22.19
12.4375	22	12.4375	22.1	6.21875	22.8	12.4375	22.5	23.2	12.4375	22.19	22.19
12.4444	22	12.4444	22.1	6.22222	22.8	12.4444	22.5	23.2	12.4444	22.19	22.19
12.4514	22	12.4514	22.1	6.22569	22.8	12.4514	22.5	23.1	12.4514	22.19	22.19
12.4583	22	12.4583	22.1	6.22917	22.8	12.4583	22.5	23.1	12.4583	22.19	22.19
12.4653	22	12.4653	22.1	6.23264	22.8	12.4653	22.5	23.1	12.4653	22.19	22.19
12.4722	22	12.4722	22.1	6.23611	22.8	12.4722	22.5	23.1	12.4722	22.19	22.19
12.4792	22	12.4792	22.1	6.23958	22.8	12.4792	22.5	23.1	12.4792	22.19	22.19
12.4861	22	12.4861	22.1	6.24306	22.8	12.4861	22.5	23.1	12.4861	22.19	22.19
12.4931	22	12.4931	22.1	6.24653	22.8	12.4931	22.5	23.1	12.4931	22.19	22.19
12.5	22	12.5	22.1	6.25	22.7	12.5	22.5	23.1	12.5	22.19	22.19
12.5069	22	12.5069	22.1	6.25347	22.8	12.5069	22.5	23.1	12.5069	22.19	22.19
12.5139	22	12.5139	22.1	6.25694	22.7	12.5139	22.5	23.1	12.5139	22.19	22.19
12.5208	22	12.5208	22.1	6.26042	22.7	12.5208	22.5	23.1	12.5208	22.19	22.19
12.5278	22	12.5278	22.1	6.26389	22.8	12.5278	22.5	23.1	12.5278	22.19	22.19
12.5347	22	12.5347	22.1	6.26736	22.8	12.5347	22.5	23.1	12.5347	22.19	22.19
12.5417	22	12.5417	22.1	6.27083	22.8	12.5417	22.5	23.1	12.5417	22.19	22.19
12.5486	22	12.5486	22.1	6.27431	22.8	12.5486	22.5	23.1	12.5486	22.19	22.19
12.5556	22	12.5556	22.1	6.27778	22.7	12.5556	22.5	23.1	12.5556	22.19	22.19
12.5625	22	12.5625	22.1	6.28125	22.7	12.5625	22.5	23.1	12.5625	22.19	22.19
12.5694	22	12.5694	22.1	6.28472	22.7	12.5694	22.5	23.1	12.5694	22.19	22.19
12.5764	22	12.5764	22.1	6.28819	22.7	12.5764	22.5	23.1	12.5764	22.19	22.19
12.5833	22	12.5833	22.1	6.29167	22.8	12.5833	22.5	23	12.5833	22.19	22.19
12.5903	22	12.5903	22.1	6.29514	22.7	12.5903	22.5	23	12.5903	22.19	22.19
12.5972	22	12.5972	22.1	6.29861	22.7	12.5972	22.5	23	12.5972	22.19	22.19
12.6042	22	12.6042	22.1	6.30208	22.7	12.6042	22.5	23	12.6042	22.19	22.19
12.6111	22	12.6111	22.1	6.30556	22.8	12.6111	22.5	23	12.6111	22.19	22.19
12.6181	22	12.6181	22.1	6.30903	22.8	12.6181	22.5	23	12.6181	22.19	22.19
12.625	22	12.625	22.1	6.3125	22.8	12.625	22.5	23	12.625	22.19	22.19
12.6319	22	12.6319	22.1	6.31597	22.8	12.6319	22.5	23	12.6319	22.19	22.19
12.6389	22	12.6389	22.1	6.31944	22.8	12.6389	22.5	23	12.6389	22.19	22.19
12.6458	22	12.6458	22.1	6.32292	22.8	12.6458	22.5	23	12.6458	22.19	22.19
12.6528	22	12.6528	22.1	6.32639	22.7	12.6528	22.5	23	12.6528	22.19	22.19
12.6597	22	12.6597	22.1	6.32986	22.8	12.6597	22.5	23	12.6597	22.19	22.19
12.6667	22	12.6667	22.1	6.33333	22.8	12.6667	22.5	23	12.6667	22.19	22.19
12.6736	22	12.6736	22.1	6.33681	22.8	12.6736	22.5	23	12.6736	22.19	22.19
12.6806	22	12.6806	22.1	6.34028	22.8	12.6806	22.5	23	12.6806	22.19	22.19
12.6875	22	12.6875	22.1	6.34375	22.7	12.6875	22.5	23	12.6875	22.19	22.19
12.6944	22	12.6944	22.1	6.34722	22.8	12.6944	22.5	23	12.6944	22.19	22.19
12.7014	22	12.7014	22.1	6.35069	22.7	12.7014	22.5	23	12.7014	22.19	22.19
12.7083	22	12.7083	22.1	6.35417	22.7	12.7083	22.5	23	12.7083	22.19	22.19
12.7153	22	12.7153	22.1	6.35764	22.8	12.7153	22.5	22.9	12.7153	22.19	22.19
12.7222	22	12.7222	22.1	6.36111	22.8	12.7222	22.5	22.9	12.7222	22.19	22.19
12.7292	22	12.7292	22.1	6.36458	22.7	12.7292	22.5	22.9	12.7292	22.19	22.19
12.7361	22	12.7361	22.1	6.36806	22.7	12.7361	22.5	22.9	12.7361	22.19	22.19
12.7431	22	12.7431	22.1	6.37153	22.8	12.7431	22.5	22.9	12.7431	22.19	22.19
12.75	22	12.75	22.1	6.375	22.8	12.75	22.5	22.9	12.75	22.19	22.19
12.7569	22	12.7569	22.1	6.37847	22.8	12.7569	22.4	22.9	12.7569	22.19	22.19
12.7639	22	12.7639	22.1	6.38194	22.7	12.7639	22.4	22.9	12.7639	22.19	22.19
12.7708	22	12.7708	22.1	6.38542	22.8	12.7708	22.4	22.9	12.7708	22.19	22.19
12.7778	22	12.7778	22.1	6.38889	22.8	12.7778	22.4	22.9	12.7778	22.19	22.19
12.7847	22	12.7847	22.1	6.39236	22.8	12.7847	22.4	22.9	12.7847	22.19	22.19
12.7917	22	12.7917	22.1	6.39583	22.8	12.7917	22.4	22.9	12.7917	22.19	22.19
12.7986	22	12.7986	22.1	6.39931	22.8	12.7986	22.4	22.9	12.7986	22.19	22.19
12.8056	22	12.8056	22.1	6.40278	22.7	12.8056	22.4	22.9	12.8056	22.19	22.19
12.8125	22	12.8125	22.1	6.40625	22.8	12.8125	22.4	22.9	12.8125	22.19	22.19
12.8194	22	12.8194	22.1	6.40972	22.8	12.8194	22.4	22.9	12.8194	22.19	22.19
12.8264	22	12.8264	22.1	6.41319	22.8	12.8264	22.4	22.9	12.8264	22.19	22.19
12.8333	22	12.8333	22.1	6.41667	22.8	12.8333	22.4	22.9	12.8333	22.19	22.19
12.8403	22	12.8403	22.1	6.42014	22.7	12.8403	22.4	22.9	12.8403	22.19	22.19
12.8472	22	12.8472	22.1	6.42361	22.7	12.8472	22.4	22.9	12.8472	22.19	22.19
12.8542	22	12.8542	22.1	6.42708	22.8	12.8542	22.4	22.9	12.8542	22.19	22.19
12.8611	22	12.8611	22.1	6.43056	22.8	12.8611	22.4	22.9	12.8611	22.19	22.19
12.8681	22	12.8681	22.1	6.43403	22.8	12.8681	22.4	22.9	12.8681	22.19	22.19
12.875	22	12.875	22.1	6.4375	22.8	12.875	22.4	22.9	12.875	22.19	22.19
12.8819	22	12.8819	22.1	6.44097	22.8	12.8819	22.4	22.9	12.8819	22.19	22.19
12.9306	22	12.8889	22.1	6.44444	22.8	12.8889	22.4	22.9	12.8889	22.19	22.19
12.9375	22	12.8958	22.1	6.44792	22.7	12.8958	22.4	22.9	12.8958	22.19	22.19
12.9444	22	12.9028	22.1	6.45139	22.7	12.9028	22.4	22.9	12.9028	22.19	22.19
12.9514	22	12.9097	22.1	6.45486	22.8	12.9097	22.4	22.9	12.9097	22.19	22.19
12.9583	22	12.9167	22.1	6.45833	22.8	12.9167	22.4	22.9	12.9167	22.19	22.19
12.9653	22	12.9236	22.1	6.46181	22.8	12.9236	22.4	22.9	12.9236	22.19	22.19
12.9722	22	12.9306	22.1	6.46528	22.7	12.9306	22.4	22.9	12.9306	22.19	22.19
12.9792	22	12.9375	22.1	6.46875	22.8	12.9375	22.4	22.9	12.9375	22.19	22.19
12.9861	22	12.9444	22.1	6.47222	22.8	12.9444	22.4	22.9	12.9444	22.19	22.19
12.9931	22	12.9514	22.1	6.47569	22.8	12.9514	22.4	22.9	12.9514	22.19	22.19
13	22	12.9583	22.1	6.47917	22.8	12.9583	22.4	23	12.9583	22.19	22.19
13.0069	22	12.9653	22.1	6.48264	22.8	12.9653	22.4	23	12.9653	22.19	22.19
13.0139	22	12.9722	22.1	6.48611	22.8	12.9722	22.4	23	12.9722	22.19	22.19
13.0208	22	12.9792	22.1	6.48958	22.8	12.9792	22.4	23	12.9792	22.19	22.19
13.0278	22	12.9861	22.1	6.49306	22.8	12.9861	22.4	23	12.9861	22.19	22.19
13.0347	22	12.9931	22.1	6.49653	22.8	12.9931	22.4	23	12.9931	22.19	22.19
13.0417	22	13	22.1	6.5	22.8	13	22.4	23	13	22.19	22.19
13.0486	22	13.0069	22.1	6.50347	22.8	13.0069	22.4	23	13.0069	22.21	22.21
13.0556	22	13.0139	22.1	6.50694	22.8	13.0139	22.4	23.1	13.0139	22.21	22.21
13.0625	22	13.0208	22.1	6.51042	22.8	13.0208	22.4	23.1	13.0208	22.21	22.21
13.0694	22	13.0278	22.1	6.51389	22.8	13.0278	22.4	23.1	13.0278	22.21	22.21
13.0764	22	13.0347	22.1	6.51736	22.8	13.0347	22.4	23.1	13.0347	22.21	22.21
13.0833	22	13.0417	22.1	6.52083	22.8	13.0417	22.4	23.1	13.0417	22.21	22.21
13.0903	22	13.0486	22.1	6.52431	22.8	13.0486	22.4	23.1	13.0486	22.21	22.21
13.0972	22	13.0556	22.1	6.52778	22.8	13.0556	22.4	23.1	13.0556	22.21	22.21
13.1042	22	13.0625	22.1	6.53125	22.8	13.0625	22.4	23.1	13.0625	22.21	22.21
13.1111	22	13.0694	22.1	6.53472	22.8	13.0694	22.4	23.2	13.0694	22.21	22.21
13.1181	22	13.0764	22.1	6.53819	22.8	13.0764	22.4	23.2	13.0764	22.21	22.21
13.125	22	13.0833	22.1	6.54167	22.8	13.0833	22.4	23.2	13.0833	22.21	22.21
13.1319	22	13.0903	22.1	6.54514	22.8	13.0903	22.4	23.2	13.0903	22.21	22.21
13.1389	22	13.0972	22.1	6.54861	22.8	13.0972	22.4	23.2	13.0972	22.21	22.21
13.1458	22	13.1042	22.1	6.55208	22.8	13.1042	22.4	23.2	13.1042	22.21	22.21
13.1528	22	13.1111	22.1	6.55556	22.8	13.1111	22.4	23.2	13.1111	22.21	22.21
13.1597	22	13.1181	22.1	6.55903	22.8	13.1181	22.4	23.2	13.1181	22.21	22.21
13.1667	22	13.125	22.1	6.5625	22.8	13.125	22.4	23.2	13.125	22.21	22.21
13.1736	22	13.1319	22.1	6.56597	22.8	13.1319	22.4	23.3	13.1319	22.21	22.21
13.1806	22	13.1389	22.1	6.56944	22.8	13.1389	22.4	23.3	13.1389	22.21	22.21
13.1875	22	13.1458	22.1	6.57292	22.8	13.1458	22.4	23.3	13.1458	22.21	22.21
13.1944	22	13.1528	22.1	6.57639	22.8	13.1528	22.4	23.3	13.1528	22.21	22.21
13.2014	22	13.1597	22.1	6.57986	22.8	13.1597	22.4	23.4	13.1597	22.21	22.21
13.2083	22	13.1667	22.1	6.58333	22.8	13.1667	22.4	23.4	13.1667	22.21	22.21
13.2153	22	13.1736	22.1	6.58681	22.8	13.1736	22.4	23.4	13.1736	22.21	22.21
13.2222	22	13.1806	22.1	6.59028	22.8	13.1806	22.4	23.4	13.1806	22.21	22.21
13.2292	22	13.1875	22.1	6.59375	22.8	13.1875	22.4	23.4	13.1875	22.21	22.21
13.2361	22	13.1944	22.1	6.59722	22.8	13.1944	22.4	23.4	13.1944	22.21	22.21
13.2431	22	13.2014	22.1	6.60069	22.8	13.2014	22.4	23.5	13.2014	22.21	22.21
13.25	22	13.2083	22.1	6.60417	22.8	13.2083	22.4	23.5	13.2083	22.21	22.21
13.2569	22	13.2153	22.1	6.60764	22.8	13.2153	22.4	23.5	13.2153	22.21	22.21
13.2639	22	13.2222	22.1	6.61111	22.8	13.2222	22.4	23.5	13.2222	22.21	22.21
13.2708	22	13.2292	22.1	6.61458	22.8	13.2292	22.4	23.5	13.2292	22.2	22.2
13.2778	22	13.2361	22.1	6.61806	22.8	13.2361	22.4	23.5	13.2361	22.2	22.2
13.2847	22	13.2431	22.1	6.62153	22.8	13.2431	22.4	23.5	13.2431	22.2	22.2
13.2917	22	13.25	22.1	6.625	22.8	13.25	22.4	23.6	13.25	22.2	22.2
13.2986	22	13.2569	22.1	6.62847	22.8	13.2569	22.4	23.6	13.2569	22.2	22.2
13.3056	22	13.2639	22.1	6.63194	22.8	13.2639	22.4	23.6	13.2639	22.2	22.2
13.3125	22	13.2708	22.1	6.63542	22.8	13.2708	22.4	23.6	13.2708	22.2	22.2
13.3194	22	13.2778	22.1	6.63889	22.8	13.2778	22.4	23.6	13.2778	22.2	22.2
13.3264	22	13.2847	22.1	6.64236	22.8	13.2847	22.4	23.6	13.2847	22.2	22.2
13.3333	22	13.2917	22.1	6.64583	22.8	13.2917	22.4	23.7	13.2917	22.2	22.2
13.3403	22	13.2986	22.1	6.64931	22.8	13.2986	22.4	23.7	13.2986	22.2	22.2
13.3472	22	13.3056	22.1	6.65278	22.8	13.3056	22.4	23.7	13.3056	22.2	22.2
13.3542	22	13.3125	22.1	6.65625	22.8	13.3125	22.4	23.7	13.3125	22.2	22.2
13.3611	22	13.3194	22.1	6.65972	22.8	13.3194	22.4	23.7	13.3194	22.2	22.2
13.3681	22	13.3264	22.1	6.66319	22.8	13.3264	22.4	23.8	13.3264	22.2	22.2
13.375	22	13.3333	22.1	6.66667	22.8	13.3333	22.4	23.8	13.3333	22.2	22.2
13.3819	22	13.3403	22.1	6.67014	22.9	13.3403	22.4	23.8	13.3403	22.2	22.2
13.3889	22	13.3472	22.2	6.67361	22.8	13.3472	22.4	23.8	13.3472	22.2	22.2
13.3958	22	13.3542	22.2	6.67708	22.9	13.3542	22.4	23.8	13.3542	22.2	22.2
13.4028	22	13.3611	22.2	6.68056	22.9	13.3611	22.4	23.8	13.3611	22.2	22.2
13.4097	22	13.3681	22.2	6.68403	22.9	13.3681	22.4	23.8	13.3681	22.2	22.2
13.4167	22	13.375	22.2	6.6875	22.9	13.375	22.4	23.9	13.375	22.2	22.2
13.4236	22	13.3819	22.2	6.69097	22.9	13.3819	22.4	23.9	13.3819	22.2	22.2
13.4306	22	13.3889	22.2	6.69444	22.9	13.3889	22.4	23.9	13.3889	22.2	22.2
13.4375	22	13.3958	22.2	6.69792	22.9	13.3958	22.4	23.9	13.3958	22.2	22.2
13.4444	22	13.4028	22.2	6.70139	22.9	13.4028	22.4	23.9	13.4028	22.2	22.2
13.4514	22	13.4097	22.2	6.70486	22.9	13.4097	22.4	24	13.4097	22.2	22.2
13.4583	22	13.4167	22.2	6.70833	22.9	13.4167	22.4	24	13.4167	22.18	22.18
13.4653	22	13.4236	22.2	6.71181	22.9	13.4236	22.4	24	13.4236	22.18	22.18
13.4722	22	13.4306	22.2	6.71528	22.9	13.4306	22.4	24	13.4306	22.18	22.18
13.4792	22	13.4375	22.2	6.71875	22.9	13.4375	22.4	24	13.4375	22.18	22.18
13.4861	22	13.4444	22.2	6.72222	22.9	13.4444	22.4	24	13.4444	22.18	22.18
13.4931	22	13.4514	22.2	6.72569	22.9	13.4514	22.4	24	13.4514	22.18	22.18
13.5	22	13.4583	22.2	6.72917	22.9	13.4583	22.4	24.1	13.4583	22.18	22.18
13.5069	22	13.4653	22.2	6.73264	22.9	13.4653	22.4	24.1	13.4653	22.18	22.18
13.5139	22	13.4722	22.2	6.73611	22.9	13.4722	22.4	24.1	13.4722	22.18	22.18
13.5208	22	13.4792	22.2	6.73958	22.9	13.4792	22.4	24.1	13.4792	22.18	22.18
13.5278	22	13.4861	22.2	6.74306	22.9	13.4861	22.4	24.1	13.4861	22.18	22.18
13.5347	22	13.4931	22.2	6.74653	23	13.4931	22.4	24.1	13.4931	22.18	22.18
13.5417	22	13.5	22.2	6.75	23	13.5	22.4	24.1	13.5	22.18	22.18
13.5486	22	13.5069	22.2	6.75347	23	13.5069	22.4	24.2	13.5069	22.18	22.18
13.5556	22	13.5139	22.2	6.75694	23	13.5139	22.4	24.2	13.5139	22.18	22.18
13.5625	22	13.5208	22.2	6.76042	23	13.5208	22.4	24.2	13.5208	22.18	22.18
13.5694	22	13.5278	22.2	6.76389	23	13.5278	22.4	24.2	13.5278	22.18	22.18
13.5764	22	13.5347	22.2	6.76736	23	13.5347	22.4	24.2	13.5347	22.18	22.18
13.5833	22	13.5417	22.2	6.77083	23	13.5417	22.4	24.2	13.5417	22.18	22.18
13.5903	22	13.5486	22.2	6.77431	23	13.5486	22.4	24.2	13.5486	22.18	22.18
13.5972	22	13.5556	22.2	6.77778	23	13.5556	22.4	24.2	13.5556	22.18	22.18
13.6042	22	13.5625	22.2	6.78125	23	13.5625	22.4	24.2	13.5625	22.18	22.18
13.6111	22	13.5694	22.2	6.78472	23	13.5694	22.4	24.2	13.5694	22.18	22.18
13.6181	22	13.5764	22.2	6.78819	23	13.5764	22.4	24.2	13.5764	22.18	22.18
13.625	22	13.5833	22.2	6.79167	23	13.5833	22.4	24.2	13.5833	22.18	22.18
13.6319	22	13.5903	22.2	6.79514	23	13.5903	22.4	24.3	13.5903	22.18	22.18
13.6389	22	13.5972	22.2	6.79861	23	13.5972	22.4	24.3	13.5972	22.18	22.18
13.6458	22	13.6042	22.2	6.80208	23	13.6042	22.4	24.3	13.6042	22.18	22.18
13.6528	22	13.6111	22.2	6.80556	23	13.6111	22.4	24.3	13.6111	22.18	22.18
13.6597	22	13.6181	22.2	6.80903	23	13.6181	22.4	24.3	13.6181	22.18	22.18
13.6667	22	13.625	22.2	6.8125	23	13.625	22.4	24.3	13.625	22.18	22.18
13.6736	22	13.6319	22.2	6.81597	23	13.6319	22.4	24.3	13.6319	22.18	22.18
13.6806	22	13.6389	22.1	6.81944	23	13.6389	22.4	24.3	13.6389	22.18	22.18
13.6875	22	13.6458	22.1	6.82292	23	13.6458	22.4	24.3	13.6458	22.18	22.18
13.6944	22	13.6528	22.1	6.82639	23.1	13.6528	22.4	24.3	13.6528	22.18	22.18
13.7014	22	13.6597	22.1	6.82986	23.1	13.6597	22.4	24.3	13.6597	22.18	22.18
13.7083	22	13.6667	22.1	6.83333	23.1	13.6667	22.4	24.3	13.6667	22.18	22.18
13.7153	22	13.6736	22.1	6.83681	23.1	13.6736	22.4	24.3	13.6736	22.18	22.18
13.7222	22	13.6806	22.1	6.84028	23.1	13.6806	22.4	24.3	13.6806	22.18	22.18
13.7292	22	13.6875	22.1	6.84375	23.1	13.6875	22.4	24.3	13.6875	22.18	22.18
13.7361	22	13.6944	22.1	6.84722	23.1	13.6944	22.4	24.3	13.6944	22.18	22.18
13.7431	22	13.7014	22.1	6.85069	23	13.7014	22.4	24.3	13.7014	22.18	22.18
13.75	22	13.7083	22.1	6.85417	23.1	13.7083	22.4	24.3	13.7083	22.18	22.18
13.7569	22	13.7153	22.1	6.85764	23.1	13.7153	22.4	24.3	13.7153	22.18	22.18
13.7639	22	13.7222	22.1	6.86111	23.1	13.7222	22.4	24.3	13.7222	22.18	22.18
13.7708	22	13.7292	22.1	6.86458	23.1	13.7292	22.4	24.3	13.7292	22.18	22.18
13.7778	22	13.7361	22.1	6.86806	23.1	13.7361	22.4	24.3	13.7361	22.18	22.18
13.7847	22	13.7431	22.1	6.87153	23.1	13.7431	22.4	24.3	13.7431	22.18	22.18
13.7917	22	13.75	22.1	6.875	23.1	13.75	22.4	24.3	13.75	22.18	22.18
13.7986	22	13.7569	22.1	6.87847	23.1	13.7569	22.4	24.3	13.7569	22.18	22.18
13.8056	22	13.7639	22.1	6.88194	23.1	13.7639	22.4	24.3	13.7639	22.18	22.18
13.8125	22	13.7708	22.1	6.88542	23.1	13.7708	22.4	24.3	13.7708	22.18	22.18
13.8194	22	13.7778	22.1	6.88889	23.1	13.7778	22.4	24.3	13.7778	22.18	22.18
13.8264	22	13.7847	22.1	6.89236	23.1	13.7847	22.4	24.3	13.7847	22.18	22.18
13.8333	22	13.7917	22.1	6.89583	23.1	13.7917	22.4	24.3	13.7917	22.18	22.18
13.8403	22	13.7986	22.1	6.89931	23.1	13.7986	22.4	24.3	13.7986	22.18	22.18
13.8472	22	13.8056	22.1	6.90278	23.1	13.8056	22.4	24.3	13.8056	22.18	22.18
13.8542	22	13.8125	22.1	6.90625	23.1	13.8125	22.4	24.3	13.8125	22.18	22.18
13.8611	22	13.8194	22.1	6.90972	23.1	13.8194	22.4	24.3	13.8194	22.18	22.18
13.8681	22	13.8264	22.1	6.91319	23.1	13.8264	22.4	24.3	13.8264	22.2	22.2
13.875	22	13.8333	22.1	6.91667	23.1	13.8333	22.4	24.3	13.8333	22.2	22.2
13.8819	22	13.8403	22.1	6.92014	23.1	13.8403	22.4	24.3	13.8403	22.2	22.2
13.8889	22	13.8472	22.1	6.92361	23.1	13.8472	22.4	24.3	13.8472	22.2	22.2
13.8958	22	13.8542	22.1	6.92708	23.1	13.8542	22.4	24.3	13.8542	22.2	22.2
13.9028	22	13.8611	22.1	6.93056	23.1	13.8611	22.4	24.3	13.8611	22.2	22.2
13.9097	22	13.8681	22.1	6.93403	23.1	13.8681	22.4	24.3	13.8681	22.2	22.2
[truncated: 19,759 more rows]
[truncated: 3 more columns]
