# Supplementary material for: Experimental study on the evaluation in thermal-hydraulic-mechanical-chemical properties of cement-stabilized clay
Source: PLoS One. 2024 Nov 21;19(11):e0313760. doi: 10.1371/journal.pone.0313760 (PMC11581339; doi:10.1371/journal.pone.0313760)
Supplement: S9 Data — (XLSX) [file pone.0313760.s009.xlsx]

## Sheet: Sheet1
curing time cement content	1	3	7	28	90
0	0.501	0.507	0.522	0.539	0.551
0.06	0.551	0.581	0.628	0.737	0.836
0.12	0.611	0.675	0.798	0.992	1.132
