# Supplementary material for: Experimental study on the evaluation in thermal-hydraulic-mechanical-chemical properties of cement-stabilized clay
Source: PLoS One. 2024 Nov 21;19(11):e0313760. doi: 10.1371/journal.pone.0313760 (PMC11581339; doi:10.1371/journal.pone.0313760)
Supplement: S10 Data — (XLSX) [file pone.0313760.s010.xlsx]

## Sheet: Sheet1
0		0.06			0.12
time	EC	time	EC		time	EC
0	0	0	0.11375		0.001	0.236254
0.001	0.06	0.00347222	0.119375		0.00347222	0.239875
0.0138889	0.06	0.00694444	0.124375		0.00694444	0.245862
0.0208333	0.06	0.0104167	0.129375		0.0104167	0.253564
0.0277778	0.06	0.0138889	0.13375		0.0138889	0.263782
0.0347222	0.06	0.0173611	0.1375		0.0173611	0.270521
0.0416667	0.06	0.0208333	0.14		0.0208333	0.279865
0.0486111	0.06	0.0243056	0.14375		0.0243056	0.288276
0.0555556	0.06	0.0277778	0.1475		0.0277778	0.291542
0.0625	0.06	0.03125	0.150625		0.03125	0.298653
0.0694444	0.06	0.0347222	0.15375		0.0347222	0.309412
0.0763889	0.06	0.0381944	0.156875		0.0381944	0.31174
0.0833333	0.06	0.0416667	0.16		0.0416667	0.315421
0.0902778	0.05	0.0451389	0.16375		0.0451389	0.317821
0.0972222	0.05	0.0486111	0.16625		0.0486111	0.320106
0.104167	0.05	0.0520833	0.17		0.0520833	0.328632
0.111111	0.05	0.0555556	0.1725		0.0555556	0.337512
0.118056	0.05	0.0590278	0.175625		0.0590278	0.341521
0.125	0.05	0.0625	0.178125		0.0625	0.345684
0.131944	0.05	0.0659722	0.180625		0.0659722	0.350142
0.138889	0.05	0.0694444	0.183125		0.0694444	0.354591
0.145833	0.05	0.0729167	0.185625		0.0729167	0.356057
0.152778	0.05	0.0763889	0.188125		0.0763889	0.357622
0.159722	0.05	0.0798611	0.19		0.0798611	0.359187
0.166667	0.05	0.0833333	0.1925		0.0833333	0.360751
0.173611	0.05	0.0868056	0.194375		0.0868056	0.362316
0.180556	0.05	0.0902778	0.19625		0.0902778	0.363881
0.1875	0.05	0.09375	0.198125		0.09375	0.365445
0.194444	0.05	0.0972222	0.2		0.0972222	0.36701
0.201389	0.05	0.100694	0.201875		0.100694	0.368575
0.208333	0.05	0.104167	0.20375		0.104167	0.370139
0.215278	0.05	0.107639	0.205625		0.107639	0.371704
0.222222	0.05	0.111111	0.206875		0.111111	0.373269
0.229167	0.05	0.114583	0.20875		0.114583	0.374833
0.236111	0.05	0.118056	0.21		0.118056	0.376398
0.243056	0.05	0.121528	0.21125		0.121528	0.377963
0.25	0.05	0.125	0.2125		0.125	0.37806
0.256944	0.05	0.128472	0.214375		0.128472	0.378623
0.263889	0.05	0.131944	0.215625		0.131944	0.379186
0.270833	0.05	0.135417	0.216875		0.135417	0.379749
0.277778	0.05	0.138889	0.218125		0.138889	0.380312
0.284722	0.05	0.142361	0.219375		0.142361	0.380875
0.291667	0.05	0.145833	0.220625		0.145833	0.381438
0.298611	0.05	0.149306	0.221875		0.149306	0.382001
0.305556	0.05	0.152778	0.2225		0.152778	0.382564
0.3125	0.05	0.15625	0.22375		0.15625	0.383127
0.319444	0.05	0.159722	0.225		0.159722	0.383689
0.326389	0.05	0.163194	0.22625		0.163194	0.384252
0.333333	0.05	0.166667	0.226875		0.166667	0.384815
0.340278	0.05	0.170139	0.228125		0.170139	0.385378
0.347222	0.05	0.173611	0.22875		0.173611	0.385941
0.354167	0.05	0.177083	0.23		0.177083	0.386504
0.361111	0.05	0.180556	0.230625		0.180556	0.387067
0.368056	0.05	0.184028	0.23125		0.184028	0.38763
0.375	0.05	0.1875	0.2325		0.1875	0.388193
0.381944	0.05	0.190972	0.23375		0.190972	0.388756
0.388889	0.05	0.194444	0.234375		0.194444	0.389318
0.395833	0.05	0.197917	0.235		0.197917	0.389409
0.402778	0.05	0.201389	0.235		0.201389	0.389499
0.409722	0.05	0.204861	0.23625		0.204861	0.38959
0.416667	0.05	0.208333	0.236875		0.208333	0.38968
0.423611	0.05	0.211806	0.236875		0.211806	0.389771
0.430556	0.05	0.215278	0.2375		0.215278	0.389861
0.4375	0.05	0.21875	0.238125		0.21875	0.389952
0.444444	0.05	0.222222	0.23875		0.222222	0.390043
0.451389	0.05	0.225694	0.239375		0.225694	0.390133
0.458333	0.05	0.229167	0.24		0.229167	0.390224
0.465278	0.05	0.232639	0.24		0.232639	0.390314
0.472222	0.05	0.236111	0.240625		0.236111	0.390405
0.479167	0.05	0.239583	0.240625		0.239583	0.390495
0.486111	0.05	0.243056	0.241875		0.243056	0.390419
0.493056	0.05	0.246528	0.24125		0.246528	0.390343
0.5	0.05	0.25	0.241875		0.25	0.390266
0.506944	0.05	0.253472	0.241875		0.253472	0.39019
0.513889	0.05	0.256944	0.2425		0.256944	0.390114
0.520833	0.05	0.260417	0.241875		0.260417	0.390038
0.527778	0.05	0.263889	0.2425		0.263889	0.389962
0.534722	0.05	0.267361	0.243125		0.267361	0.389885
0.541667	0.05	0.270833	0.243125		0.270833	0.389809
0.548611	0.05	0.274306	0.243125		0.274306	0.389733
0.555556	0.05	0.277778	0.243125		0.277778	0.389657
0.5625	0.05	0.28125	0.24375		0.28125	0.38958
0.569444	0.05	0.284722	0.24375		0.284722	0.389504
0.576389	0.05	0.288194	0.24375		0.288194	0.389428
0.583333	0.05	0.291667	0.24375		0.291667	0.389352
0.590278	0.05	0.295139	0.244375		0.295139	0.389276
0.597222	0.05	0.298611	0.244375		0.298611	0.389199
0.604167	0.05	0.302083	0.24375		0.302083	0.389123
0.611111	0.05	0.305556	0.244375		0.305556	0.389047
0.618056	0.05	0.309028	0.244375		0.309028	0.388971
0.625	0.05	0.3125	0.244375		0.3125	0.388895
0.631944	0.05	0.315972	0.244375		0.315972	0.388818
0.638889	0.05	0.319444	0.244375		0.319444	0.388742
0.645833	0.05	0.322917	0.244375		0.322917	0.388666
0.652778	0.05	0.326389	0.244375		0.326389	0.38859
0.659722	0.05	0.329861	0.244375		0.329861	0.388514
0.666667	0.05	0.333333	0.244375		0.333333	0.388361
0.673611	0.05	0.336806	0.244375		0.336806	0.387989
0.680556	0.05	0.340278	0.24375		0.340278	0.387616
0.6875	0.05	0.34375	0.24375		0.34375	0.387244
0.694444	0.05	0.347222	0.24375		0.347222	0.386872
0.701389	0.05	0.350694	0.24375		0.350694	0.386499
0.708333	0.05	0.354167	0.24375		0.354167	0.386127
0.715278	0.05	0.357639	0.243125		0.357639	0.385754
0.722222	0.05	0.361111	0.24375		0.361111	0.385382
0.729167	0.05	0.364583	0.24375		0.364583	0.38501
0.736111	0.05	0.368056	0.24375		0.368056	0.384637
0.743056	0.05	0.371528	0.243125		0.371528	0.384265
0.75	0.05	0.375	0.2425		0.375	0.383892
0.756944	0.05	0.378472	0.2425		0.378472	0.38352
0.763889	0.05	0.381944	0.243125		0.381944	0.383148
0.770833	0.05	0.385417	0.2425		0.385417	0.382775
0.777778	0.05	0.388889	0.243125		0.388889	0.382403
0.784722	0.05	0.392361	0.2425		0.392361	0.38203
0.791667	0.05	0.395833	0.2425		0.395833	0.381658
0.798611	0.05	0.399306	0.2425		0.399306	0.381286
0.805556	0.05	0.402778	0.2425		0.402778	0.380913
0.8125	0.05	0.40625	0.241875		0.40625	0.380541
0.819444	0.05	0.409722	0.241875		0.409722	0.380169
0.826389	0.05	0.413194	0.241875		0.413194	0.379796
0.833333	0.05	0.416667	0.241875		0.416667	0.379424
0.840278	0.05	0.420139	0.24125		0.420139	0.379051
0.847222	0.05	0.423611	0.24125		0.423611	0.378679
0.854167	0.05	0.427083	0.24125		0.427083	0.378307
0.861111	0.05	0.430556	0.24125		0.430556	0.377934
0.868056	0.05	0.434028	0.24125		0.434028	0.377562
0.875	0.05	0.4375	0.24125		0.4375	0.377189
0.881944	0.05	0.440972	0.240625		0.440972	0.37684
0.888889	0.05	0.444444	0.24		0.444444	0.37649
0.895833	0.05	0.447917	0.24		0.447917	0.37614
0.902778	0.05	0.451389	0.24		0.451389	0.37579
0.909722	0.05	0.454861	0.240625		0.454861	0.375441
0.916667	0.05	0.458333	0.24		0.458333	0.375091
0.923611	0.05	0.461806	0.24		0.461806	0.374741
0.930556	0.05	0.465278	0.239375		0.465278	0.374391
0.9375	0.05	0.46875	0.239375		0.46875	0.374041
0.944444	0.05	0.472222	0.239375		0.472222	0.373692
0.951389	0.05	0.475694	0.239375		0.475694	0.373342
0.958333	0.05	0.479167	0.239375		0.479167	0.372992
0.965278	0.05	0.482639	0.23875		0.482639	0.372642
0.972222	0.05	0.486111	0.238125		0.486111	0.372292
0.979167	0.05	0.489583	0.23875		0.489583	0.371943
0.986111	0.05	0.493056	0.238125		0.493056	0.371593
0.993056	0.05	0.496528	0.238125		0.496528	0.371243
1	0.05	0.5	0.2375		0.5	0.370893
1.00694	0.05	0.503472	0.2375		0.503472	0.370544
1.01389	0.05	0.506944	0.2375		0.506944	0.370194
1.02083	0.05	0.510417	0.2375		0.510417	0.369844
1.02778	0.05	0.513889	0.236875		0.513889	0.369494
1.03472	0.05	0.517361	0.236875		0.517361	0.369144
1.04167	0.05	0.520833	0.236875		0.520833	0.368795
1.04861	0.05	0.524306	0.236875		0.524306	0.368445
1.05556	0.05	0.527778	0.23625		0.527778	0.368095
1.0625	0.05	0.53125	0.235625		0.53125	0.367745
1.06944	0.05	0.534722	0.235625		0.534722	0.367396
1.07639	0.05	0.538194	0.23625		0.538194	0.367046
1.08333	0.05	0.541667	0.235		0.541667	0.366696
1.09028	0.05	0.545139	0.235		0.545139	0.366346
1.09722	0.05	0.548611	0.234375		0.548611	0.365996
1.10417	0.05	0.552083	0.235		0.552083	0.365647
1.11111	0.05	0.555556	0.235		0.555556	0.365297
1.11806	0.05	0.559028	0.234375		0.559028	0.364947
1.125	0.05	0.5625	0.23375		0.5625	0.364597
1.13194	0.05	0.565972	0.23375		0.565972	0.364248
1.13889	0.05	0.569444	0.233125		0.569444	0.363898
1.14583	0.05	0.572917	0.233125		0.572917	0.363548
1.15278	0.05	0.576389	0.233125		0.576389	0.363198
1.15972	0.05	0.579861	0.233125		0.579861	0.362848
1.16667	0.05	0.583333	0.233125		0.583333	0.362499
1.17361	0.05	0.586806	0.2325		0.586806	0.362149
1.18056	0.05	0.590278	0.2325		0.590278	0.361799
1.1875	0.05	0.59375	0.231875		0.59375	0.361449
1.19444	0.05	0.597222	0.231875		0.597222	0.3611
1.20139	0.05	0.600694	0.23125		0.600694	0.36075
1.20833	0.05	0.604167	0.23125		0.604167	0.3604
1.21528	0.05	0.607639	0.23125		0.607639	0.36005
1.22222	0.05	0.611111	0.23125		0.611111	0.3597
1.22917	0.05	0.614583	0.230625		0.614583	0.359351
1.23611	0.05	0.618056	0.230625		0.618056	0.359001
1.24306	0.05	0.621528	0.230625		0.621528	0.358651
1.25	0.05	0.625	0.230625		0.625	0.358301
1.25694	0.05	0.628472	0.23		0.628472	0.357951
1.26389	0.05	0.631944	0.23		0.631944	0.357602
1.27083	0.05	0.635417	0.230625		0.635417	0.357252
1.27778	0.05	0.638889	0.23		0.638889	0.356902
1.28472	0.05	0.642361	0.23		0.642361	0.356552
1.29167	0.05	0.645833	0.23		0.645833	0.355853
1.29861	0.05	0.649306	0.23		0.649306	0.355473
1.30556	0.05	0.652778	0.229375		0.652778	0.355094
1.3125	0.05	0.65625	0.229375		0.65625	0.354715
1.31944	0.05	0.659722	0.22875		0.659722	0.354335
1.32639	0.05	0.663194	0.229375		0.663194	0.353956
1.33333	0.05	0.666667	0.22875		0.666667	0.353576
1.34028	0.05	0.670139	0.22875		0.670139	0.353197
1.34722	0.05	0.673611	0.228125		0.673611	0.352818
1.35417	0.05	0.677083	0.228125		0.677083	0.352438
1.36111	0.05	0.680556	0.228125		0.680556	0.352059
1.36806	0.05	0.684028	0.228125		0.684028	0.35168
1.375	0.05	0.6875	0.2275		0.6875	0.3513
1.38194	0.05	0.690972	0.226875		0.690972	0.350921
1.38889	0.05	0.694444	0.226875		0.694444	0.350541
1.39583	0.05	0.697917	0.2275		0.697917	0.350162
1.40278	0.05	0.701389	0.226875		0.701389	0.349783
1.40972	0.05	0.704861	0.22625		0.704861	0.349403
1.41667	0.05	0.708333	0.22625		0.708333	0.349024
1.42361	0.05	0.711806	0.226875		0.711806	0.348644
1.43056	0.05	0.715278	0.22625		0.715278	0.348265
1.4375	0.05	0.71875	0.225625		0.71875	0.347886
1.44444	0.05	0.722222	0.225625		0.722222	0.347506
1.45139	0.05	0.725694	0.225625		0.725694	0.347127
1.45833	0.045	0.729167	0.225625		0.729167	0.346747
1.46528	0.045	0.732639	0.225		0.732639	0.346368
1.47222	0.045	0.736111	0.225		0.736111	0.345989
1.47917	0.045	0.739583	0.224375		0.739583	0.345609
1.48611	0.045	0.743056	0.224375		0.743056	0.34523
1.49306	0.045	0.746528	0.22375		0.746528	0.34485
1.5	0.045	0.75	0.22375		0.75	0.344471
1.50694	0.045	0.753472	0.22375		0.753472	0.344092
1.51389	0.045	0.756944	0.22375		0.756944	0.343712
1.52083	0.045	0.760417	0.22375		0.760417	0.343333
1.52778	0.045	0.763889	0.223125		0.763889	0.342954
1.53472	0.045	0.767361	0.223125		0.767361	0.342574
1.54167	0.045	0.770833	0.2225		0.770833	0.342195
1.54861	0.045	0.774306	0.2225		0.774306	0.341815
1.55556	0.045	0.777778	0.2225		0.777778	0.341436
1.5625	0.045	0.78125	0.221875		0.78125	0.341057
1.56944	0.045	0.784722	0.221875		0.784722	0.340677
1.57639	0.045	0.788194	0.221875		0.788194	0.340298
1.58333	0.045	0.791667	0.22125		0.791667	0.339918
1.59028	0.045	0.795139	0.220625		0.795139	0.339539
1.59722	0.045	0.798611	0.220625		0.798611	0.33916
1.60417	0.045	0.802083	0.220625		0.802083	0.33878
1.61111	0.045	0.805556	0.22		0.805556	0.338401
1.61806	0.045	0.809028	0.22		0.809028	0.338021
1.625	0.045	0.8125	0.219375		0.8125	0.337642
1.63194	0.045	0.815972	0.219375		0.815972	0.337263
1.63889	0.045	0.819444	0.219375		0.819444	0.336883
1.64583	0.045	0.822917	0.219375		0.822917	0.336504
1.65278	0.045	0.826389	0.21875		0.826389	0.336125
1.65972	0.045	0.829861	0.218125		0.829861	0.335745
1.66667	0.045	0.833333	0.218125		0.833333	0.335366
1.67361	0.045	0.836806	0.218125		0.836806	0.334986
1.68056	0.045	0.840278	0.218125		0.840278	0.334607
1.6875	0.045	0.84375	0.2175		0.84375	0.334228
1.69444	0.045	0.847222	0.2175		0.847222	0.333848
1.70139	0.045	0.850694	0.216875		0.850694	0.333469
1.70833	0.045	0.854167	0.2175		0.854167	0.333089
1.71528	0.045	0.857639	0.2175		0.857639	0.33271
1.72222	0.045	0.861111	0.216875		0.861111	0.332331
1.72917	0.045	0.864583	0.21625		0.864583	0.331951
1.73611	0.045	0.868056	0.21625		0.868056	0.331572
1.74306	0.045	0.871528	0.21625		0.871528	0.331192
1.75	0.045	0.875	0.215625		0.875	0.330813
1.75694	0.045	0.878472	0.215625		0.878472	0.330434
1.76389	0.045	0.881944	0.215		0.881944	0.330076
1.77083	0.045	0.885417	0.215		0.885417	0.329719
1.77778	0.045	0.888889	0.215		0.888889	0.329361
1.78472	0.045	0.892361	0.215		0.892361	0.329004
1.79167	0.045	0.895833	0.214375		0.895833	0.328647
1.79861	0.045	0.899306	0.214375		0.899306	0.328289
1.80556	0.045	0.902778	0.214375		0.902778	0.327932
1.8125	0.045	0.90625	0.214375		0.90625	0.327574
1.81944	0.045	0.909722	0.21375		0.909722	0.327217
1.82639	0.045	0.913194	0.21375		0.913194	0.326859
1.83333	0.045	0.916667	0.21375		0.916667	0.326502
1.84028	0.045	0.920139	0.21375		0.920139	0.326145
1.84722	0.045	0.923611	0.21375		0.923611	0.325787
1.85417	0.045	0.927083	0.213125		0.927083	0.32543
1.86111	0.045	0.930556	0.2125		0.930556	0.325072
1.86806	0.045	0.934028	0.2125		0.934028	0.324715
1.875	0.045	0.9375	0.2125		0.9375	0.324357
1.88194	0.045	0.940972	0.211875		0.940972	0.324
1.88889	0.045	0.944444	0.211875		0.944444	0.323643
1.89583	0.045	0.947917	0.211875		0.947917	0.323285
1.90278	0.045	0.951389	0.211875		0.951389	0.322928
1.90972	0.045	0.954861	0.211875		0.954861	0.32257
1.91667	0.045	0.958333	0.211875		0.958333	0.322213
1.92361	0.045	0.961806	0.21125		0.961806	0.321855
1.93056	0.045	0.965278	0.210625		0.965278	0.321498
1.9375	0.045	0.96875	0.210625		0.96875	0.321141
1.94444	0.045	0.972222	0.210625		0.972222	0.320783
1.95139	0.045	0.975694	0.21		0.975694	0.320426
1.95833	0.045	0.979167	0.21		0.979167	0.320068
1.96528	0.045	0.982639	0.21		0.982639	0.319711
1.97222	0.045	0.986111	0.21		0.986111	0.319353
1.97917	0.045	0.989583	0.21		0.989583	0.318996
1.98611	0.045	0.993056	0.209375		0.993056	0.318639
1.99306	0.045	0.996528	0.209375		0.996528	0.318281
2	0.045	1	0.20875		1	0.317924
2.00694	0.045	1.00347	0.20875		1.00347	0.317566
2.01389	0.045	1.00694	0.208125		1.00694	0.317209
2.02083	0.045	1.01042	0.208125		1.01042	0.316851
2.02778	0.045	1.01389	0.208125		1.01389	0.316494
2.03472	0.045	1.01736	0.208125		1.01736	0.316137
2.04167	0.045	1.02083	0.208125		1.02083	0.315779
2.04861	0.045	1.02431	0.2075		1.02431	0.315422
2.05556	0.045	1.02778	0.2075		1.02778	0.315064
2.0625	0.045	1.03125	0.2075		1.03125	0.314707
2.06944	0.045	1.03472	0.206875		1.03472	0.314349
2.07639	0.045	1.03819	0.206875		1.03819	0.313992
2.08333	0.045	1.04167	0.206875		1.04167	0.313635
2.09028	0.045	1.04514	0.206875		1.04514	0.313277
2.09722	0.045	1.04861	0.20625		1.04861	0.31292
2.10417	0.045	1.05208	0.20625		1.05208	0.312562
2.11111	0.045	1.05556	0.20625		1.05556	0.312205
2.11806	0.045	1.05903	0.205625		1.05903	0.311847
2.125	0.045	1.0625	0.205625		1.0625	0.31149
2.13194	0.045	1.06597	0.205625		1.06597	0.311133
2.13889	0.045	1.06944	0.205		1.06944	0.310775
2.14583	0.045	1.07292	0.205		1.07292	0.310418
2.15278	0.045	1.07639	0.205		1.07639	0.31006
2.15972	0.045	1.07986	0.204375		1.07986	0.309703
2.16667	0.045	1.08333	0.204375		1.08333	0.309345
2.17361	0.045	1.08681	0.204375		1.08681	0.308988
2.18056	0.045	1.09028	0.204375		1.09028	0.308631
2.1875	0.045	1.09375	0.20375		1.09375	0.308273
2.19444	0.045	1.09722	0.20375		1.09722	0.307916
2.20139	0.045	1.10069	0.20375		1.10069	0.307558
2.20833	0.045	1.10417	0.20375		1.10417	0.307201
2.21528	0.045	1.10764	0.203125		1.10764	0.306843
2.22222	0.045	1.11111	0.2025		1.11111	0.306486
2.22917	0.045	1.11458	0.2025		1.11458	0.306129
2.23611	0.045	1.11806	0.201875		1.11806	0.305771
2.24306	0.045	1.12153	0.2025		1.12153	0.305414
2.25	0.045	1.125	0.2025		1.125	0.305056
2.25694	0.045	1.12847	0.2025		1.12847	0.304699
2.26389	0.045	1.13194	0.201875		1.13194	0.304341
2.27083	0.0410002	1.13542	0.201875		1.13542	0.303984
2.27778	0.0410002	1.13889	0.20125		1.13889	0.303627
2.28472	0.0410002	1.14236	0.20125		1.14236	0.303269
2.29167	0.0410002	1.14583	0.20125		1.14583	0.302912
2.29861	0.0410002	1.14931	0.200625		1.14931	0.302554
2.30556	0.0410002	1.15278	0.200625		1.15278	0.302197
2.3125	0.0410002	1.15625	0.200625		1.15625	0.301839
2.31944	0.0410002	1.15972	0.2		1.15972	0.301482
2.32639	0.0410002	1.16319	0.200625		1.16319	0.301125
2.33333	0.0410002	1.16667	0.2		1.16667	0.300767
2.34028	0.0410002	1.17014	0.2		1.17014	0.30041
2.34722	0.0410002	1.17361	0.2		1.17361	0.300052
2.35417	0.0410002	1.17708	0.199375		1.17708	0.299695
2.36111	0.0410002	1.18056	0.199375		1.18056	0.299337
2.36806	0.0410002	1.18403	0.199375		1.18403	0.29898
2.375	0.0410002	1.1875	0.19875		1.1875	0.298623
2.38194	0.0410002	1.19097	0.199375		1.19097	0.298265
2.38889	0.0410002	1.19444	0.19875		1.19444	0.297908
2.39583	0.0410002	1.19792	0.19875		1.19792	0.29755
2.40278	0.0410002	1.20139	0.19875		1.20139	0.297193
2.40972	0.0410002	1.20486	0.198125		1.20486	0.296835
2.41667	0.0410002	1.20833	0.198125		1.20833	0.296478
2.42361	0.0410002	1.21181	0.198125		1.21181	0.296121
2.43056	0.0410002	1.21528	0.1975		1.21528	0.295763
2.4375	0.0410002	1.21875	0.1975		1.21875	0.295406
2.44444	0.0410002	1.22222	0.1975		1.22222	0.295048
2.45139	0.0410002	1.22569	0.196875		1.22569	0.294691
2.45833	0.0410002	1.22917	0.196875		1.22917	0.294333
2.46528	0.0410002	1.23264	0.196875		1.23264	0.293976
2.47222	0.0410002	1.23611	0.196875		1.23611	0.293619
2.47917	0.0410002	1.23958	0.196875		1.23958	0.293261
2.48611	0.0410002	1.24306	0.19625		1.24306	0.292904
2.49306	0.0410002	1.24653	0.19625		1.24653	0.292546
2.5	0.0410002	1.25	0.195625		1.25	0.292189
2.50694	0.0410002	1.25347	0.195625		1.25347	0.291831
2.51389	0.0410002	1.25694	0.195625		1.25694	0.291474
2.52083	0.0410002	1.26042	0.195625		1.26042	0.291117
2.52778	0.0410002	1.26389	0.195		1.26389	0.290759
2.53472	0.0410002	1.26736	0.195		1.26736	0.290537
2.54167	0.0410002	1.27083	0.195		1.27083	0.290314
2.54861	0.0410002	1.27431	0.195		1.27431	0.290092
2.55556	0.0410002	1.27778	0.195		1.27778	0.289869
2.5625	0.0410002	1.28125	0.194375		1.28125	0.289647
2.56944	0.0410002	1.28472	0.194375		1.28472	0.289424
2.57639	0.0410002	1.28819	0.194375		1.28819	0.289202
2.58333	0.0410002	1.29167	0.19375		1.29167	0.288979
2.59028	0.0410002	1.29514	0.19375		1.29514	0.288757
2.59722	0.0410002	1.29861	0.19375		1.29861	0.288534
2.60417	0.0410002	1.30208	0.19375		1.30208	0.288311
2.61111	0.0410002	1.30556	0.193125		1.30556	0.288089
2.61806	0.0410002	1.30903	0.19375		1.30903	0.287866
2.625	0.0410002	1.3125	0.193125		1.3125	0.287644
2.63194	0.0410002	1.31597	0.193125		1.31597	0.287421
2.63889	0.0410002	1.31944	0.193125		1.31944	0.287199
2.64583	0.0410002	1.32292	0.193125		1.32292	0.286976
2.65278	0.0410002	1.32639	0.1925		1.32639	0.286754
2.65972	0.0410002	1.32986	0.1925		1.32986	0.286531
2.66667	0.0410002	1.33333	0.1925		1.33333	0.286309
2.67361	0.0410002	1.33681	0.1925		1.33681	0.286086
2.68056	0.0410002	1.34028	0.191875		1.34028	0.285864
2.6875	0.0410002	1.34375	0.191875		1.34375	0.285641
2.69444	0.0410002	1.34722	0.191875		1.34722	0.285419
2.70139	0.0410002	1.35069	0.19125		1.35069	0.285196
2.70833	0.0410002	1.35417	0.19125		1.35417	0.284974
2.71528	0.0410002	1.35764	0.19125		1.35764	0.284751
2.72222	0.0410002	1.36111	0.19125		1.36111	0.284529
2.72917	0.0410002	1.36458	0.190625		1.36458	0.284306
2.73611	0.0410002	1.36806	0.190625		1.36806	0.284084
2.74306	0.0410002	1.37153	0.19		1.37153	0.283861
2.75	0.0410002	1.375	0.190625		1.375	0.283639
2.75694	0.0410002	1.37847	0.190625		1.37847	0.283416
2.76389	0.0410002	1.38194	0.190625		1.38194	0.283194
2.77083	0.0410002	1.38542	0.19		1.38542	0.282971
2.77778	0.0410002	1.38889	0.19		1.38889	0.282749
2.78472	0.0410002	1.39236	0.189375		1.39236	0.282526
2.79167	0.0410002	1.39583	0.19		1.39583	0.282304
2.79861	0.0410002	1.39931	0.189375		1.39931	0.282081
2.80556	0.0410002	1.40278	0.189375		1.40278	0.281859
2.8125	0.0410002	1.40625	0.189375		1.40625	0.281636
2.81944	0.0350003	1.40972	0.189375		1.40972	0.281414
2.82639	0.0350003	1.41319	0.189375		1.41319	0.281191
2.83333	0.0350003	1.41667	0.18875		1.41667	0.280969
2.84028	0.0350003	1.42014	0.18875		1.42014	0.280746
2.84722	0.0350003	1.42361	0.188125		1.42361	0.280524
2.85417	0.0350003	1.42708	0.18875		1.42708	0.280301
2.86111	0.0350003	1.43056	0.188125		1.43056	0.280079
2.86806	0.0350003	1.43403	0.188125		1.43403	0.279856
2.875	0.0350003	1.4375	0.188125		1.4375	0.279634
2.88194	0.0350003	1.44097	0.1875		1.44097	0.279411
2.88889	0.0350003	1.44444	0.1875		1.44444	0.279189
2.89583	0.0350003	1.44792	0.186875		1.44792	0.278966
2.90278	0.0350003	1.45139	0.1875		1.45139	0.278744
2.90972	0.0350003	1.45486	0.186875		1.45486	0.278521
2.91667	0.0350003	1.45833	0.186875		1.45833	0.278299
2.92361	0.0350003	1.46181	0.186875		1.46181	0.278076
2.93056	0.0350003	1.46528	0.18625		1.46528	0.277854
2.9375	0.0350003	1.46875	0.18625		1.46875	0.277631
2.94444	0.0350003	1.47222	0.18625		1.47222	0.277409
2.95139	0.0350003	1.47569	0.18625		1.47569	0.277186
2.95833	0.0350003	1.47917	0.18625		1.47917	0.276964
2.96528	0.0350003	1.48264	0.18625		1.48264	0.276741
2.97222	0.0350003	1.48611	0.185625		1.48611	0.276519
2.97917	0.0350003	1.48958	0.18625		1.48958	0.276296
2.98611	0.0350003	1.49306	0.185625		1.49306	0.276074
2.99306	0.0350003	1.49653	0.185625		1.49653	0.275851
3	0.0350003	1.5	0.185		1.5	0.275629
3.00694	0.0350003	1.50347	0.185		1.50347	0.275406
3.01389	0.0350003	1.50694	0.185		1.50694	0.275184
3.02083	0.0350003	1.51042	0.185		1.51042	0.274961
3.02778	0.0350003	1.51389	0.185		1.51389	0.274739
3.03472	0.0350003	1.51736	0.185		1.51736	0.274516
3.04167	0.0350003	1.52083	0.184375		1.52083	0.274293
3.04861	0.0350003	1.52431	0.184375		1.52431	0.274071
3.05556	0.0350003	1.52778	0.184375		1.52778	0.273848
3.0625	0.0350003	1.53125	0.184375		1.53125	0.273626
3.06944	0.0350003	1.53472	0.184375		1.53472	0.273403
3.07639	0.0350003	1.53819	0.18375		1.53819	0.273181
3.08333	0.0350003	1.54167	0.183125		1.54167	0.272958
3.09028	0.0350003	1.54514	0.18375		1.54514	0.272736
3.09722	0.0350003	1.54861	0.18375		1.54861	0.272513
3.10417	0.0350003	1.55208	0.18375		1.55208	0.272291
3.11111	0.0350003	1.55556	0.183125		1.55556	0.272068
3.11806	0.0350003	1.55903	0.183125		1.55903	0.271846
3.125	0.0350003	1.5625	0.1825		1.5625	0.271623
3.13194	0.0350003	1.56597	0.1825		1.56597	0.271401
3.13889	0.0350003	1.56944	0.1825		1.56944	0.271178
3.14583	0.0350003	1.57292	0.183125		1.57292	0.270956
3.15278	0.0350003	1.57639	0.1825		1.57639	0.270733
3.15972	0.0350003	1.57986	0.1825		1.57986	0.270511
3.16667	0.0350003	1.58333	0.1825		1.58333	0.270288
3.17361	0.0350003	1.58681	0.1825		1.58681	0.270066
3.18056	0.0350003	1.59028	0.1825		1.59028	0.269843
3.1875	0.0350003	1.59375	0.181875		1.59375	0.269621
3.19444	0.0350003	1.59722	0.18125		1.59722	0.269398
3.20139	0.0350003	1.60069	0.181875		1.60069	0.269176
3.20833	0.0350003	1.60417	0.181875		1.60417	0.268953
3.21528	0.0350003	1.60764	0.181875		1.60764	0.268731
3.22222	0.0350003	1.61111	0.18125		1.61111	0.268508
3.22917	0.0350003	1.61458	0.18125		1.61458	0.268286
3.23611	0.0350003	1.61806	0.18125		1.61806	0.268063
3.24306	0.0350003	1.62153	0.18125		1.62153	0.267841
3.25	0.0350003	1.625	0.180625		1.625	0.267618
3.25694	0.0350003	1.62847	0.180625		1.62847	0.267396
3.26389	0.0350003	1.63194	0.180625		1.63194	0.267173
3.27083	0.0350003	1.63542	0.180625		1.63542	0.266951
3.27778	0.0350003	1.63889	0.180625		1.63889	0.266728
3.28472	0.0350003	1.64236	0.18		1.64236	0.266506
3.29167	0.0350003	1.64583	0.18		1.64583	0.266283
3.29861	0.0350003	1.64931	0.18		1.64931	0.266061
3.30556	0.0350003	1.65278	0.18		1.65278	0.265838
3.3125	0.0350003	1.65625	0.179375		1.65625	0.265616
3.31944	0.0350003	1.65972	0.179375		1.65972	0.265393
3.32639	0.0350003	1.66319	0.179375		1.66319	0.265171
3.33333	0.0350003	1.66667	0.179375		1.66667	0.264948
3.34028	0.0350003	1.67014	0.179375		1.67014	0.264726
3.34722	0.0350003	1.67361	0.179375		1.67361	0.264503
3.35417	0.0350003	1.67708	0.17875		1.67708	0.264281
3.36111	0.0350003	1.68056	0.17875		1.68056	0.264058
3.36806	0.0350003	1.68403	0.17875		1.68403	0.263836
3.375	0.0350003	1.6875	0.17875		1.6875	0.263613
3.38194	0.0350003	1.69097	0.178125		1.69097	0.263391
3.38889	0.0350003	1.69444	0.178125		1.69444	0.263168
3.39583	0.0350003	1.69792	0.178125		1.69792	0.262946
3.40278	0.0350003	1.70139	0.178125		1.70139	0.262723
3.40972	0.0350003	1.70486	0.178125		1.70486	0.262501
3.41667	0.0350003	1.70833	0.178125		1.70833	0.262278
3.42361	0.0350003	1.71181	0.1775		1.71181	0.262056
3.43056	0.0350003	1.71528	0.1775		1.71528	0.261833
3.4375	0.0350003	1.71875	0.1775		1.71875	0.261611
3.44444	0.0350003	1.72222	0.1775		1.72222	0.261388
3.45139	0.0350003	1.72569	0.1775		1.72569	0.261166
3.45833	0.0350003	1.72917	0.176875		1.72917	0.260943
3.46528	0.0350003	1.73264	0.1775		1.73264	0.260721
3.47222	0.0350003	1.73611	0.176875		1.73611	0.260498
3.47917	0.0350003	1.73958	0.176875		1.73958	0.260275
3.48611	0.0350003	1.74306	0.17625		1.74306	0.260053
3.49306	0.0350003	1.74653	0.176875		1.74653	0.25983
3.5	0.0350003	1.75	0.17625		1.75	0.259608
3.50694	0.0350003	1.75347	0.17625		1.75347	0.259385
3.51389	0.0350003	1.75694	0.17625		1.75694	0.259163
3.52083	0.0350003	1.76042	0.175625		1.76042	0.25894
3.52778	0.0350003	1.76389	0.175625		1.76389	0.258718
3.53472	0.0350003	1.76736	0.175625		1.76736	0.258495
3.54167	0.0350003	1.77083	0.175625		1.77083	0.258273
3.54861	0.0350003	1.77431	0.175625		1.77431	0.25805
3.55556	0.0350003	1.77778	0.175		1.77778	0.257828
3.5625	0.0350003	1.78125	0.175		1.78125	0.257605
3.56944	0.0350003	1.78472	0.175		1.78472	0.257383
3.57639	0.0350003	1.78819	0.175		1.78819	0.25716
3.58333	0.0350003	1.79167	0.175		1.79167	0.256938
3.59028	0.0350003	1.79514	0.175		1.79514	0.256715
3.59722	0.0350003	1.79861	0.174375		1.79861	0.256493
3.60417	0.0350003	1.80208	0.174375		1.80208	0.25627
3.61111	0.0350003	1.80556	0.174375		1.80556	0.256048
3.61806	0.0350003	1.80903	0.174375		1.80903	0.255825
3.625	0.0350003	1.8125	0.174375		1.8125	0.255603
3.63194	0.0350003	1.81597	0.17375		1.81597	0.25538
3.63889	0.0350003	1.81944	0.17375		1.81944	0.255158
3.64583	0.0350003	1.82292	0.17375		1.82292	0.255
3.65278	0.0350003	1.82639	0.17375		1.82639	0.254843
3.65972	0.0350003	1.82986	0.17375		1.82986	0.254685
3.66667	0.0350003	1.83333	0.173125		1.83333	0.254528
3.67361	0.0350003	1.83681	0.173125		1.83681	0.25437
3.68056	0.0350003	1.84028	0.173125		1.84028	0.254213
3.6875	0.0350003	1.84375	0.1725		1.84375	0.254055
3.69444	0.0350003	1.84722	0.1725		1.84722	0.253898
3.70139	0.0350003	1.85069	0.1725		1.85069	0.25374
3.70833	0.0350003	1.85417	0.1725		1.85417	0.253583
3.71528	0.0350003	1.85764	0.171875		1.85764	0.253425
3.72222	0.0350003	1.86111	0.171875		1.86111	0.253268
3.72917	0.0350003	1.86458	0.171875		1.86458	0.25311
3.73611	0.0350003	1.86806	0.171875		1.86806	0.252953
3.74306	0.0350003	1.87153	0.171875		1.87153	0.252795
3.75	0.0350003	1.875	0.171875		1.875	0.252638
3.75694	0.0350003	1.87847	0.171875		1.87847	0.25248
3.76389	0.0350003	1.88194	0.17125		1.88194	0.252323
3.77083	0.0350003	1.88542	0.17125		1.88542	0.252165
3.77778	0.0350003	1.88889	0.17125		1.88889	0.252008
3.78472	0.0350003	1.89236	0.17125		1.89236	0.25185
3.79167	0.0350003	1.89583	0.17125		1.89583	0.251693
3.79861	0.0350003	1.89931	0.170625		1.89931	0.251536
3.80556	0.0350003	1.90278	0.170625		1.90278	0.251378
3.8125	0.0350003	1.90625	0.170625		1.90625	0.251221
3.81944	0.0350003	1.90972	0.170625		1.90972	0.251063
3.82639	0.0350003	1.91319	0.170625		1.91319	0.250906
3.83333	0.0350003	1.91667	0.170625		1.91667	0.250748
3.84028	0.0350003	1.92014	0.17		1.92014	0.250591
3.84722	0.0350003	1.92361	0.17		1.92361	0.250433
3.85417	0.0350003	1.92708	0.17		1.92708	0.250276
3.86111	0.0350003	1.93056	0.17		1.93056	0.250118
3.86806	0.0350003	1.93403	0.17		1.93403	0.249961
3.875	0.0350003	1.9375	0.169375		1.9375	0.249803
3.88194	0.0350003	1.94097	0.169375		1.94097	0.249646
3.88889	0.0350003	1.94444	0.169375		1.94444	0.249488
3.89583	0.0350003	1.94792	0.169375		1.94792	0.249331
3.90278	0.0350003	1.95139	0.169375		1.95139	0.249173
3.90972	0.0350003	1.95486	0.16875		1.95486	0.249016
3.91667	0.0350003	1.95833	0.168125		1.95833	0.248858
3.92361	0.0350003	1.96181	0.168125		1.96181	0.248701
3.93056	0.0350003	1.96528	0.168125		1.96528	0.248543
3.9375	0.0350003	1.96875	0.16875		1.96875	0.248386
3.94444	0.0350003	1.97222	0.168125		1.97222	0.248228
3.95139	0.0350003	1.97569	0.168125		1.97569	0.248071
3.95833	0.0350003	1.97917	0.168125		1.97917	0.247913
3.96528	0.0350003	1.98264	0.168125		1.98264	0.247756
3.97222	0.0350003	1.98611	0.168125		1.98611	0.247598
3.97917	0.0350003	1.98958	0.168125		1.98958	0.247441
3.98611	0.0350003	1.99306	0.1675		1.99306	0.247283
3.99306	0.0350003	1.99653	0.1675		1.99653	0.247126
4	0.0350003	2	0.1675		2	0.246968
4.00694	0.0350003	2.00347	0.1675		2.00347	0.246811
4.01389	0.0350003	2.00694	0.1675		2.00694	0.246653
4.02083	0.0350003	2.01042	0.166875		2.01042	0.246496
4.02778	0.0350003	2.01389	0.166875		2.01389	0.246338
4.03472	0.0350003	2.01736	0.166875		2.01736	0.246181
4.04167	0.0350003	2.02083	0.166875		2.02083	0.246023
4.04861	0.0350003	2.02431	0.166875		2.02431	0.245866
4.05556	0.0350003	2.02778	0.166875		2.02778	0.245708
4.0625	0.0350003	2.03125	0.166875		2.03125	0.245551
4.06944	0.0350003	2.03472	0.16625		2.03472	0.245393
4.07639	0.0350003	2.03819	0.16625		2.03819	0.245236
4.08333	0.0350003	2.04167	0.16625		2.04167	0.245078
4.09028	0.0350003	2.04514	0.16625		2.04514	0.244921
4.09722	0.0350003	2.04861	0.16625		2.04861	0.244763
4.10417	0.0350003	2.05208	0.16625		2.05208	0.244606
4.11111	0.0350003	2.05556	0.16625		2.05556	0.244448
4.11806	0.0350003	2.05903	0.165625		2.05903	0.244291
4.125	0.0350003	2.0625	0.165625		2.0625	0.244133
4.13194	0.0350003	2.06597	0.165625		2.06597	0.243976
4.13889	0.0350003	2.06944	0.165625		2.06944	0.243818
4.14583	0.0350003	2.07292	0.165625		2.07292	0.243661
4.15278	0.0350003	2.07639	0.165625		2.07639	0.243503
4.15972	0.0350003	2.07986	0.165		2.07986	0.243346
4.16667	0.0350003	2.08333	0.165		2.08333	0.243188
4.17361	0.0350003	2.08681	0.165		2.08681	0.243031
4.18056	0.0350003	2.09028	0.165		2.09028	0.242873
4.1875	0.0350003	2.09375	0.164375		2.09375	0.242716
4.19444	0.0350003	2.09722	0.164375		2.09722	0.242559
4.20139	0.0350003	2.10069	0.164375		2.10069	0.242401
4.20833	0.0350003	2.10417	0.165		2.10417	0.242244
4.21528	0.0350003	2.10764	0.164375		2.10764	0.242086
4.22222	0.0350003	2.11111	0.164375		2.11111	0.241929
4.22917	0.0350003	2.11458	0.164375		2.11458	0.241771
4.23611	0.0350003	2.11806	0.164375		2.11806	0.241614
4.24306	0.0350003	2.12153	0.16375		2.12153	0.241456
4.25	0.0350003	2.125	0.16375		2.125	0.241299
4.25694	0.0350003	2.12847	0.16375		2.12847	0.241141
4.26389	0.0350003	2.13194	0.16375		2.13194	0.240984
4.27083	0.0350003	2.13542	0.16375		2.13542	0.240826
4.27778	0.0350003	2.13889	0.16375		2.13889	0.240669
4.28472	0.0350003	2.14236	0.163125		2.14236	0.240511
4.29167	0.0350003	2.14583	0.163125		2.14583	0.240354
4.29861	0.0350003	2.14931	0.163125		2.14931	0.240196
4.30556	0.0350003	2.15278	0.163125		2.15278	0.240039
4.3125	0.0350003	2.15625	0.163125		2.15625	0.239881
4.31944	0.0350003	2.15972	0.1625		2.15972	0.239724
4.32639	0.0350003	2.16319	0.1625		2.16319	0.239566
4.33333	0.0350003	2.16667	0.1625		2.16667	0.239409
4.34028	0.0350003	2.17014	0.1625		2.17014	0.239251
4.34722	0.0350003	2.17361	0.1625		2.17361	0.239094
4.35417	0.0350003	2.17708	0.1625		2.17708	0.238936
4.36111	0.0350003	2.18056	0.161875		2.18056	0.238779
4.36806	0.0350003	2.18403	0.161875		2.18403	0.238621
4.375	0.0350003	2.1875	0.161875		2.1875	0.238464
4.38194	0.0350003	2.19097	0.161875		2.19097	0.238306
4.38889	0.0350003	2.19444	0.161875		2.19444	0.238149
4.39583	0.0350003	2.19792	0.161875		2.19792	0.237991
4.40278	0.0350003	2.20139	0.16125		2.20139	0.237834
4.40972	0.0350003	2.20486	0.16125		2.20486	0.237676
4.41667	0.0350003	2.20833	0.16125		2.20833	0.237519
4.42361	0.0350003	2.21181	0.16125		2.21181	0.237361
4.43056	0.0350003	2.21528	0.16125		2.21528	0.237204
4.4375	0.0350003	2.21875	0.16125		2.21875	0.237046
4.44444	0.0350003	2.22222	0.160625		2.22222	0.236889
4.45139	0.0350003	2.22569	0.160625		2.22569	0.236731
4.45833	0.0350003	2.22917	0.160625		2.22917	0.236574
4.46528	0.0350003	2.23264	0.160625		2.23264	0.236416
4.47222	0.0350003	2.23611	0.160625		2.23611	0.236259
4.47917	0.0350003	2.23958	0.160625		2.23958	0.236101
4.48611	0.0350003	2.24306	0.16		2.24306	0.235944
4.49306	0.0350003	2.24653	0.16		2.24653	0.235786
4.5	0.0350003	2.25	0.16		2.25	0.235629
4.50694	0.0350003	2.25347	0.16		2.25347	0.235471
4.51389	0.0350003	2.25694	0.159375		2.25694	0.235314
4.52083	0.0350003	2.26042	0.159375		2.26042	0.235156
4.52778	0.0350003	2.26389	0.159375		2.26389	0.234999
4.53472	0.0350003	2.26736	0.159375		2.26736	0.234841
4.54167	0.0350003	2.27083	0.159375		2.27083	0.234684
4.54861	0.0350003	2.27431	0.159375		2.27431	0.234526
4.55556	0.0350003	2.27778	0.159375		2.27778	0.234369
4.5625	0.0350003	2.28125	0.159375		2.28125	0.234211
4.56944	0.0350003	2.28472	0.159375		2.28472	0.234054
4.57639	0.0350003	2.28819	0.15875		2.28819	0.233896
4.58333	0.0350003	2.29167	0.15875		2.29167	0.233739
4.59028	0.0350003	2.29514	0.15875		2.29514	0.233582
4.59722	0.0350003	2.29861	0.15875		2.29861	0.233424
4.60417	0.0350003	2.30208	0.15875		2.30208	0.233267
4.61111	0.0350003	2.30556	0.15875		2.30556	0.233109
4.61806	0.0350003	2.30903	0.15875		2.30903	0.232952
4.625	0.0350003	2.3125	0.15875		2.3125	0.232794
4.63194	0.0350003	2.31597	0.15875		2.31597	0.232637
4.63889	0.0350003	2.31944	0.158125		2.31944	0.232479
4.64583	0.0350003	2.32292	0.158125		2.32292	0.232322
4.65278	0.0350003	2.32639	0.158125		2.32639	0.232164
4.65972	0.0350003	2.32986	0.158125		2.32986	0.232007
4.66667	0.0350003	2.33333	0.1575		2.33333	0.231849
4.67361	0.0350003	2.33681	0.1575		2.33681	0.231692
4.68056	0.0350003	2.34028	0.1575		2.34028	0.231534
4.6875	0.0350003	2.34375	0.1575		2.34375	0.231377
4.69444	0.0350003	2.34722	0.156875		2.34722	0.231219
4.70139	0.0350003	2.35069	0.156875		2.35069	0.231062
4.70833	0.0350003	2.35417	0.156875		2.35417	0.230904
4.71528	0.0350003	2.35764	0.1575		2.35764	0.230747
4.72222	0.0350003	2.36111	0.156875		2.36111	0.230617
4.72917	0.0350003	2.36458	0.156875		2.36458	0.230487
4.73611	0.0350003	2.36806	0.156875		2.36806	0.230358
4.74306	0.0350003	2.37153	0.156875		2.37153	0.230228
4.75	0.0350003	2.375	0.156875		2.375	0.230099
4.75694	0.0350003	2.37847	0.156875		2.37847	0.229969
4.76389	0.0350003	2.38194	0.15625		2.38194	0.229839
4.77083	0.0350003	2.38542	0.156875		2.38542	0.22971
4.77778	0.0350003	2.38889	0.156875		2.38889	0.22958
4.78472	0.0350003	2.39236	0.156875		2.39236	0.229451
4.79167	0.0350003	2.39583	0.15625		2.39583	0.229321
4.79861	0.0350003	2.39931	0.15625		2.39931	0.229191
4.80556	0.0350003	2.40278	0.15625		2.40278	0.229062
4.8125	0.0350003	2.40625	0.155625		2.40625	0.228932
4.81944	0.0350003	2.40972	0.15625		2.40972	0.228802
4.82639	0.0350003	2.41319	0.15625		2.41319	0.228673
4.83333	0.0350003	2.41667	0.15625		2.41667	0.228543
4.84028	0.0350003	2.42014	0.155625		2.42014	0.228414
4.84722	0.0350003	2.42361	0.155625		2.42361	0.228284
4.85417	0.0350003	2.42708	0.155625		2.42708	0.228154
4.86111	0.0350003	2.43056	0.155625		2.43056	0.228025
4.86806	0.0350003	2.43403	0.155625		2.43403	0.227895
4.875	0.0350003	2.4375	0.155625		2.4375	0.227766
4.88194	0.0350003	2.44097	0.155625		2.44097	0.227636
4.88889	0.0350003	2.44444	0.155		2.44444	0.227506
4.89583	0.0350003	2.44792	0.155		2.44792	0.227377
4.90278	0.0350003	2.45139	0.155		2.45139	0.227247
4.90972	0.0350003	2.45486	0.155		2.45486	0.227118
4.91667	0.0350003	2.45833	0.155		2.45833	0.226988
4.92361	0.0350003	2.46181	0.155		2.46181	0.226858
4.93056	0.0350003	2.46528	0.155		2.46528	0.226729
4.9375	0.0350003	2.46875	0.155		2.46875	0.226599
4.94444	0.0350003	2.47222	0.155		2.47222	0.22647
4.95139	0.0350003	2.47569	0.154375		2.47569	0.22634
4.95833	0.0350003	2.47917	0.154375		2.47917	0.22621
4.96528	0.0350003	2.48264	0.154375		2.48264	0.226081
4.97222	0.0350003	2.48611	0.154375		2.48611	0.225951
4.97917	0.0350003	2.48958	0.154375		2.48958	0.225821
4.98611	0.0350003	2.49306	0.154375		2.49306	0.225692
4.99306	0.0350003	2.49653	0.15375		2.49653	0.225562
5	0.0350003	2.5	0.15375		2.5	0.225433
5.00694	0.0350003	2.50347	0.15375		2.50347	0.225303
5.01389	0.0350003	2.50694	0.15375		2.50694	0.225173
5.02083	0.0350003	2.51042	0.15375		2.51042	0.225044
5.02778	0.0350003	2.51389	0.15375		2.51389	0.224914
5.03472	0.0350003	2.51736	0.15375		2.51736	0.224785
5.04167	0.0350003	2.52083	0.15375		2.52083	0.224655
5.04861	0.0350003	2.52431	0.15375		2.52431	0.224525
5.05556	0.0350003	2.52778	0.15375		2.52778	0.224396
5.0625	0.0350003	2.53125	0.153125		2.53125	0.224266
5.06944	0.0350003	2.53472	0.153125		2.53472	0.224137
5.07639	0.0350003	2.53819	0.153125		2.53819	0.224007
5.08333	0.0350003	2.54167	0.153125		2.54167	0.223877
5.09028	0.0350003	2.54514	0.153125		2.54514	0.223748
5.09722	0.0350003	2.54861	0.153125		2.54861	0.223618
5.10417	0.0350003	2.55208	0.153125		2.55208	0.223488
5.11111	0.0350003	2.55556	0.153125		2.55556	0.223359
5.11806	0.0350003	2.55903	0.1525		2.55903	0.223229
5.125	0.0350003	2.5625	0.1525		2.5625	0.2231
5.13194	0.0350003	2.56597	0.1525		2.56597	0.22297
5.13889	0.0350003	2.56944	0.1525		2.56944	0.22284
5.14583	0.0350003	2.57292	0.1525		2.57292	0.222711
5.15278	0.0350003	2.57639	0.1525		2.57639	0.222581
5.15972	0.0350003	2.57986	0.1525		2.57986	0.222452
5.16667	0.0350003	2.58333	0.1525		2.58333	0.222322
5.17361	0.0350003	2.58681	0.1525		2.58681	0.222192
5.18056	0.0350003	2.59028	0.1525		2.59028	0.222063
5.1875	0.0350003	2.59375	0.1525		2.59375	0.221933
5.19444	0.0350003	2.59722	0.151875		2.59722	0.221804
5.20139	0.0350003	2.60069	0.151875		2.60069	0.221674
5.20833	0.0350003	2.60417	0.151875		2.60417	0.221544
5.21528	0.0350003	2.60764	0.151875		2.60764	0.221415
5.22222	0.0350003	2.61111	0.151875		2.61111	0.221285
5.22917	0.0350003	2.61458	0.151875		2.61458	0.221155
5.23611	0.0350003	2.61806	0.151875		2.61806	0.221026
5.24306	0.0350003	2.62153	0.15125		2.62153	0.220896
5.25	0.0350003	2.625	0.15125		2.625	0.220767
5.25694	0.0350003	2.62847	0.15125		2.62847	0.220637
5.26389	0.0350003	2.63194	0.15125		2.63194	0.220507
5.27083	0.0350003	2.63542	0.15125		2.63542	0.220378
5.27778	0.0350003	2.63889	0.15125		2.63889	0.220248
5.28472	0.0350003	2.64236	0.15125		2.64236	0.220119
5.29167	0.0350003	2.64583	0.15125		2.64583	0.219989
5.29861	0.0350003	2.64931	0.150625		2.64931	0.219859
5.30556	0.0350003	2.65278	0.150625		2.65278	0.21973
5.3125	0.0350003	2.65625	0.150625		2.65625	0.2196
5.31944	0.0350003	2.65972	0.150625		2.65972	0.219471
5.32639	0.0350003	2.66319	0.150625		2.66319	0.219341
5.33333	0.0350003	2.66667	0.150625		2.66667	0.219211
5.34028	0.0350003	2.67014	0.150625		2.67014	0.219082
5.34722	0.0350003	2.67361	0.150625		2.67361	0.218952
5.35417	0.0350003	2.67708	0.150625		2.67708	0.218822
5.36111	0.0350003	2.68056	0.150625		2.68056	0.218693
5.36806	0.0350003	2.68403	0.15		2.68403	0.218563
5.375	0.0350003	2.6875	0.15		2.6875	0.218434
5.38194	0.0350003	2.69097	0.15		2.69097	0.218304
5.38889	0.0350003	2.69444	0.15		2.69444	0.218174
5.39583	0.0350003	2.69792	0.15		2.69792	0.218045
5.40278	0.0350003	2.70139	0.15		2.70139	0.217915
5.40972	0.0350003	2.70486	0.15		2.70486	0.217786
5.41667	0.0350003	2.70833	0.149375		2.70833	0.217656
5.42361	0.0350003	2.71181	0.15		2.71181	0.217526
5.43056	0.0350003	2.71528	0.149375		2.71528	0.217397
5.4375	0.0350003	2.71875	0.15		2.71875	0.217267
5.44444	0.0350003	2.72222	0.149375		2.72222	0.217138
5.45139	0.0350003	2.72569	0.149375		2.72569	0.217008
5.45833	0.0350003	2.72917	0.149375		2.72917	0.216878
5.46528	0.0350003	2.73264	0.149375		2.73264	0.216749
5.47222	0.0350003	2.73611	0.149375		2.73611	0.216619
5.47917	0.0350003	2.73958	0.149375		2.73958	0.216489
5.48611	0.0350003	2.74306	0.149375		2.74306	0.21636
5.49306	0.0350003	2.74653	0.149375		2.74653	0.21623
5.5	0.0350003	2.75	0.149375		2.75	0.216101
5.50694	0.0350003	2.75347	0.149375		2.75347	0.215971
5.51389	0.0350003	2.75694	0.149375		2.75694	0.215841
5.52083	0.0350003	2.76042	0.149375		2.76042	0.215712
5.52778	0.0350003	2.76389	0.14875		2.76389	0.215582
5.53472	0.0350003	2.76736	0.14875		2.76736	0.215453
5.54167	0.0350003	2.77083	0.14875		2.77083	0.215323
5.54861	0.0350003	2.77431	0.14875		2.77431	0.215193
5.55556	0.0350003	2.77778	0.14875		2.77778	0.215064
5.5625	0.0350003	2.78125	0.148125		2.78125	0.214934
5.56944	0.0350003	2.78472	0.148125		2.78472	0.214805
5.57639	0.0350003	2.78819	0.148125		2.78819	0.214675
5.58333	0.0350003	2.79167	0.148125		2.79167	0.214545
5.59028	0.0350003	2.79514	0.148125		2.79514	0.214416
5.59722	0.0350003	2.79861	0.148125		2.79861	0.214286
5.60417	0.0350003	2.80208	0.148125		2.80208	0.214156
5.61111	0.0350003	2.80556	0.148125		2.80556	0.214027
5.61806	0.0350003	2.80903	0.148125		2.80903	0.213897
5.625	0.0350003	2.8125	0.1475		2.8125	0.213768
5.63194	0.0350003	2.81597	0.1475		2.81597	0.213638
5.63889	0.0350003	2.81944	0.1475		2.81944	0.213508
5.64583	0.0350003	2.82292	0.1475		2.82292	0.213379
5.65278	0.0350003	2.82639	0.1475		2.82639	0.213249
5.65972	0.0350003	2.82986	0.1475		2.82986	0.21312
5.66667	0.0350003	2.83333	0.1475		2.83333	0.21299
5.67361	0.0350003	2.83681	0.1475		2.83681	0.21286
5.68056	0.0350003	2.84028	0.1475		2.84028	0.212731
5.6875	0.0350003	2.84375	0.146875		2.84375	0.212601
5.69444	0.0350003	2.84722	0.146875		2.84722	0.212472
5.70139	0.0350003	2.85069	0.146875		2.85069	0.212342
5.70833	0.0350003	2.85417	0.146875		2.85417	0.212212
5.71528	0.0350003	2.85764	0.146875		2.85764	0.212083
5.72222	0.0350003	2.86111	0.146875		2.86111	0.211953
5.72917	0.0350003	2.86458	0.146875		2.86458	0.211823
5.73611	0.0350003	2.86806	0.146875		2.86806	0.211694
5.74306	0.0350003	2.87153	0.14625		2.87153	0.211564
5.75	0.0350003	2.875	0.14625		2.875	0.211435
5.75694	0.0350003	2.87847	0.146875		2.87847	0.211305
5.76389	0.0350003	2.88194	0.14625		2.88194	0.211175
5.77083	0.0350003	2.88542	0.14625		2.88542	0.211046
5.77778	0.0350003	2.88889	0.14625		2.88889	0.210916
5.78472	0.0350003	2.89236	0.14625		2.89236	0.210787
5.79167	0.0350003	2.89583	0.14625		2.89583	0.210657
5.79861	0.0350003	2.89931	0.14625		2.89931	0.210527
5.80556	0.0350003	2.90278	0.145625		2.90278	0.210398
5.8125	0.0350003	2.90625	0.145625		2.90625	0.210268
5.81944	0.0350003	2.90972	0.145625		2.90972	0.210139
5.82639	0.0350003	2.91319	0.145625		2.91319	0.210009
5.83333	0.0350003	2.91667	0.145625		2.91667	0.209879
5.84028	0.0350003	2.92014	0.145625		2.92014	0.20975
5.84722	0.0350003	2.92361	0.145625		2.92361	0.20962
5.85417	0.0350003	2.92708	0.145625		2.92708	0.20949
5.86111	0.0350003	2.93056	0.145		2.93056	0.209361
5.86806	0.0350003	2.93403	0.145		2.93403	0.209231
5.875	0.0350003	2.9375	0.145		2.9375	0.209102
5.88194	0.0350003	2.94097	0.145		2.94097	0.208972
5.88889	0.0350003	2.94444	0.145		2.94444	0.208842
5.89583	0.0350003	2.94792	0.145		2.94792	0.208713
5.90278	0.0350003	2.95139	0.145		2.95139	0.208583
5.90972	0.0350003	2.95486	0.145		2.95486	0.208454
5.91667	0.0350003	2.95833	0.145		2.95833	0.208324
5.92361	0.0350003	2.96181	0.144375		2.96181	0.208194
5.93056	0.0350003	2.96528	0.144375		2.96528	0.208065
5.9375	0.0350003	2.96875	0.144375		2.96875	0.207935
5.94444	0.0350003	2.97222	0.144375		2.97222	0.207806
5.95139	0.0350003	2.97569	0.144375		2.97569	0.207676
5.95833	0.0350003	2.97917	0.144375		2.97917	0.207546
5.96528	0.0350003	2.98264	0.144375		2.98264	0.207417
5.97222	0.0350003	2.98611	0.144375		2.98611	0.207287
5.97917	0.0350003	2.98958	0.144375		2.98958	0.207157
5.98611	0.0350003	2.99306	0.14375		2.99306	0.207028
5.99306	0.0350003	2.99653	0.14375		2.99653	0.206898
6	0.0350003	3	0.14375		3	0.206769
6.00694	0.0350003	3.00347	0.143125		3.00347	0.206639
6.01389	0.0350003	3.00694	0.143125		3.00694	0.206509
6.02083	0.0350003	3.01042	0.143125		3.01042	0.20638
6.02778	0.0350003	3.01389	0.14375		3.01389	0.20625
6.03472	0.0350003	3.01736	0.14375		3.01736	0.206121
6.04167	0.0350003	3.02083	0.14375		3.02083	0.205991
6.04861	0.0350003	3.02431	0.143125		3.02431	0.205861
6.05556	0.0350003	3.02778	0.143125		3.02778	0.205732
6.0625	0.0350003	3.03125	0.1425		3.03125	0.205602
6.06944	0.0350003	3.03472	0.143125		3.03472	0.205473
6.07639	0.0350003	3.03819	0.1425		3.03819	0.205343
6.08333	0.0350003	3.04167	0.143125		3.04167	0.205213
6.09028	0.0350003	3.04514	0.1425		3.04514	0.205084
6.09722	0.0350003	3.04861	0.143125		3.04861	0.204954
6.10417	0.0350003	3.05208	0.143125		3.05208	0.204824
6.11111	0.0350003	3.05556	0.1425		3.05556	0.204695
6.11806	0.0350003	3.05903	0.1425		3.05903	0.204565
6.125	0.0350003	3.0625	0.1425		3.0625	0.204436
6.13194	0.0350003	3.06597	0.1425		3.06597	0.204306
6.13889	0.0350003	3.06944	0.1425		3.06944	0.204176
6.14583	0.0350003	3.07292	0.141875		3.07292	0.204047
6.15278	0.0350003	3.07639	0.1425		3.07639	0.203917
6.15972	0.0350003	3.07986	0.141875		3.07986	0.203788
6.16667	0.0350003	3.08333	0.141875		3.08333	0.203658
6.17361	0.0350003	3.08681	0.141875		3.08681	0.203528
6.18056	0.0350003	3.09028	0.141875		3.09028	0.203399
6.1875	0.0350003	3.09375	0.141875		3.09375	0.203269
6.19444	0.0350003	3.09722	0.141875		3.09722	0.20314
6.20139	0.0350003	3.10069	0.141875		3.10069	0.20301
6.20833	0.0350003	3.10417	0.14125		3.10417	0.20288
6.21528	0.0350003	3.10764	0.141875		3.10764	0.202751
6.22222	0.0350003	3.11111	0.141875		3.11111	0.202621
6.22917	0.0350003	3.11458	0.14125		3.11458	0.202491
6.23611	0.0350003	3.11806	0.14125		3.11806	0.202362
6.24306	0.0350003	3.1875	0.14		3.12153	0.202232
6.25	0.0350003	3.19097	0.14		3.125	0.202103
6.25694	0.0350003	3.19444	0.14		3.12847	0.201973
6.26389	0.0350003	3.19792	0.14		3.13194	0.201843
6.27083	0.0350003	3.20139	0.14		3.13542	0.201714
6.27778	0.0350003	3.20486	0.139375		3.13889	0.201584
6.28472	0.0350003	3.20833	0.139375		3.14236	0.201455
6.29167	0.0350003	3.21181	0.139375		3.14583	0.201325
6.29861	0.0350003	3.21528	0.139375		3.14931	0.201195
6.30556	0.0350003	3.21875	0.139375		3.15278	0.201066
6.3125	0.0350003	3.22222	0.139375		3.15625	0.200936
6.31944	0.0350003	3.22569	0.139375		3.15972	0.200807
6.32639	0.0350003	3.22917	0.139375		3.16319	0.200677
6.33333	0.0350003	3.23264	0.139375		3.16667	0.200547
6.34028	0.0350003	3.23611	0.139375		3.17014	0.200418
6.34722	0.0350003	3.23958	0.139375		3.17361	0.200288
6.35417	0.0350003	3.24306	0.139375		3.17708	0.200158
6.36111	0.0350003	3.24653	0.139375		3.18056	0.200029
6.36806	0.0350003	3.25	0.139375		3.18403	0.199899
6.375	0.0350003	3.25347	0.139375		3.1875	0.19977
6.38194	0.0350003	3.25694	0.13875		3.19097	0.19964
6.38889	0.0350003	3.26042	0.13875		3.19444	0.19951
6.39583	0.0350003	3.26389	0.13875		3.19792	0.199381
6.40278	0.0350003	3.26736	0.13875		3.20139	0.199251
6.40972	0.0350003	3.27083	0.13875		3.20486	0.199122
6.41667	0.0350003	3.27431	0.13875		3.20833	0.198992
6.42361	0.0350003	3.27778	0.13875		3.21181	0.198862
6.43056	0.0350003	3.28125	0.138125		3.21528	0.198733
6.4375	0.0350003	3.28472	0.13875		3.21875	0.198603
6.44444	0.0350003	3.28819	0.138125		3.22222	0.198474
6.45139	0.0350003	3.29167	0.138125		3.22569	0.198344
6.45833	0.0350003	3.29514	0.138125		3.22917	0.198214
6.46528	0.0350003	3.29861	0.138125		3.23264	0.198085
6.47222	0.0350003	3.30208	0.138125		3.23611	0.197955
6.47917	0.0350003	3.30556	0.138125		3.23958	0.197825
6.48611	0.0350003	3.30903	0.1375		3.24306	0.197696
6.49306	0.0350003	3.3125	0.138125		3.24653	0.197566
6.5	0.0350003	3.31597	0.1375		3.25	0.197437
6.50694	0.0350003	3.31944	0.1375		3.25347	0.197307
6.51389	0.0350003	3.32292	0.1375		3.25694	0.197177
6.52083	0.0350003	3.32639	0.1375		3.26042	0.197064
6.52778	0.0350003	3.32986	0.1375		3.26389	0.19695
6.53472	0.0350003	3.33333	0.1375		3.26736	0.196837
6.54167	0.0350003	3.33681	0.1375		3.27083	0.196723
6.54861	0.0350003	3.34028	0.1375		3.27431	0.196609
6.55556	0.0350003	3.34375	0.136875		3.27778	0.196496
6.5625	0.0350003	3.34722	0.1375		3.28125	0.196382
6.56944	0.0350003	3.35069	0.136875		3.28472	0.196269
6.57639	0.0350003	3.35417	0.136875		3.28819	0.196155
6.58333	0.0350003	3.35764	0.136875		3.29167	0.196042
6.59028	0.0350003	3.36111	0.136875		3.29514	0.195928
6.59722	0.0350003	3.36458	0.136875		3.29861	0.195814
6.60417	0.0350003	3.36806	0.136875		3.30208	0.195701
6.61111	0.0350003	3.37153	0.136875		3.30556	0.195587
6.61806	0.0350003	3.375	0.13625		3.30903	0.195474
6.625	0.0350003	3.37847	0.13625		3.3125	0.19536
6.63194	0.0350003	3.38194	0.136875		3.31597	0.195246
6.63889	0.0350003	3.38542	0.136875		3.31944	0.195133
6.64583	0.0350003	3.38889	0.13625		3.32292	0.195019
6.65278	0.0350003	3.39236	0.13625		3.32639	0.194906
6.65972	0.0350003	3.39583	0.13625		3.32986	0.194792
6.66667	0.0350003	3.39931	0.13625		3.33333	0.194678
6.67361	0.0350003	3.40278	0.13625		3.33681	0.194565
6.68056	0.0350003	3.40625	0.13625		3.34028	0.194451
6.6875	0.0350003	3.40972	0.13625		3.34375	0.194338
6.69444	0.0350003	3.41319	0.135625		3.34722	0.194224
6.70139	0.0350003	3.41667	0.135625		3.35069	0.19411
6.70833	0.0350003	3.42014	0.135625		3.35417	0.193997
6.71528	0.0350003	3.42361	0.135625		3.35764	0.193883
6.72222	0.0350003	3.42708	0.135625		3.36111	0.19377
6.72917	0.0350003	3.43056	0.135625		3.36458	0.193656
6.73611	0.0350003	3.43403	0.135625		3.36806	0.193543
6.74306	0.0350003	3.4375	0.135625		3.37153	0.193429
6.75	0.0350003	3.44097	0.135625		3.375	0.193315
6.75694	0.0350003	3.44444	0.135625		3.37847	0.193202
6.76389	0.0350003	3.44792	0.135		3.38194	0.193088
6.77083	0.0350003	3.45139	0.135625		3.38542	0.192975
6.77778	0.0350003	3.45486	0.135		3.38889	0.192861
6.78472	0.0350003	3.45833	0.135		3.39236	0.192747
6.79167	0.0350003	3.46181	0.135		3.39583	0.192634
6.79861	0.0350003	3.46528	0.135		3.39931	0.19252
6.80556	0.0350003	3.46875	0.135		3.40278	0.192407
6.8125	0.0350003	3.47222	0.134375		3.40625	0.192293
6.81944	0.0350003	3.47569	0.134375		3.40972	0.192179
6.82639	0.0350003	3.47917	0.134375		3.41319	0.192066
6.83333	0.0350003	3.48264	0.135		3.41667	0.191952
6.84028	0.0350003	3.48611	0.134375		3.42014	0.191839
6.84722	0.0350003	3.48958	0.134375		3.42361	0.191725
6.85417	0.0350003	3.49306	0.134375		3.42708	0.191611
6.86111	0.0350003	3.49653	0.134375		3.43056	0.191498
6.86806	0.0350003	3.5	0.134375		3.43403	0.191384
6.875	0.0350003	3.50347	0.134375		3.4375	0.191271
6.88194	0.0350003	3.50694	0.134375		3.44097	0.191157
6.88889	0.0350003	3.51042	0.13375		3.44444	0.191044
6.89583	0.0350003	3.51389	0.134375		3.44792	0.19093
6.90278	0.0350003	3.51736	0.13375		3.45139	0.190816
6.90972	0.0350003	3.52083	0.13375		3.45486	0.190703
6.91667	0.0350003	3.52431	0.13375		3.45833	0.190589
6.92361	0.0350003	3.52778	0.13375		3.46181	0.190476
6.93056	0.0350003	3.53125	0.13375		3.46528	0.190362
6.9375	0.0350003	3.53472	0.13375		3.46875	0.190248
6.94444	0.0350003	3.53819	0.13375		3.47222	0.190135
6.95139	0.0350003	3.54167	0.13375		3.47569	0.190021
6.95833	0.0350003	3.54514	0.133125		3.47917	0.189908
6.96528	0.0350003	3.54861	0.133125		3.48264	0.189794
6.97222	0.0350003	3.55208	0.133125		3.48611	0.18968
6.97917	0.0350003	3.55556	0.133125		3.48958	0.189567
6.98611	0.0350003	3.55903	0.133125		3.49306	0.189453
6.99306	0.0350003	3.5625	0.133125		3.49653	0.18934
7	0.0350003	3.56597	0.1325		3.5	0.189226
7.00694	0.0350003	3.56944	0.1325		3.50347	0.189112
7.01389	0.0350003	3.57292	0.1325		3.50694	0.188999
7.02083	0.0350003	3.57639	0.1325		3.51042	0.188885
7.02778	0.0350003	3.57986	0.1325		3.51389	0.188772
7.03472	0.0350003	3.58333	0.1325		3.51736	0.188658
7.04167	0.0350003	3.58681	0.1325		3.52083	0.188545
7.04861	0.0350003	3.59028	0.1325		3.52431	0.188431
7.05556	0.0350003	3.59375	0.131875		3.52778	0.188317
7.0625	0.0350003	3.59722	0.131875		3.53125	0.188204
7.06944	0.0350003	3.60069	0.131875		3.53472	0.18809
7.07639	0.0350003	3.60417	0.131875		3.53819	0.187977
7.08333	0.0350003	3.60764	0.131875		3.54167	0.187863
7.09028	0.0350003	3.61111	0.131875		3.54514	0.187749
7.09722	0.0350003	3.61458	0.131875		3.54861	0.187636
7.10417	0.0350003	3.61806	0.131875		3.55208	0.187522
7.11111	0.0350003	3.62153	0.131875		3.55556	0.187409
7.11806	0.0350003	3.625	0.131875		3.55903	0.187295
7.125	0.0350003	3.62847	0.131875		3.5625	0.187181
7.13194	0.0350003	3.63194	0.13125		3.56597	0.187068
7.13889	0.0350003	3.63542	0.131875		3.56944	0.186954
7.14583	0.0350003	3.63889	0.131875		3.57292	0.186841
7.15278	0.0350003	3.64236	0.131875		3.57639	0.186727
7.15972	0.0350003	3.64583	0.13125		3.57986	0.186613
7.16667	0.0350003	3.64931	0.13125		3.58333	0.1865
7.17361	0.0350003	3.65278	0.13125		3.58681	0.186386
7.18056	0.0350003	3.65625	0.13125		3.59028	0.186273
7.1875	0.0350003	3.65972	0.130625		3.59375	0.186159
7.19444	0.0350003	3.66319	0.130625		3.59722	0.186046
7.20139	0.0350003	3.66667	0.13125		3.60069	0.185932
7.20833	0.0350003	3.67014	0.13125		3.60417	0.185818
7.21528	0.0350003	3.67361	0.13125		3.60764	0.185705
7.22222	0.0350003	3.67708	0.130625		3.61111	0.185591
7.22917	0.0350003	3.68056	0.13125		3.61458	0.185478
7.23611	0.0350003	3.68403	0.130625		3.61806	0.185364
7.24306	0.0350003	3.6875	0.130625		3.62153	0.18525
7.25	0.0350003	3.69097	0.130625		3.625	0.185137
7.25694	0.0350003	3.69444	0.130625		3.62847	0.185023
7.26389	0.0350003	3.69792	0.130625		3.63194	0.18491
7.27083	0.0350003	3.70139	0.130625		3.63542	0.184796
7.27778	0.0350003	3.70486	0.130625		3.63889	0.184682
7.28472	0.0350003	3.70833	0.130625		3.64236	0.184569
7.29167	0.0350003	3.71181	0.13		3.64583	0.184455
7.29861	0.0350003	3.71528	0.13		3.64931	0.184342
7.30556	0.0350003	3.71875	0.13		3.65278	0.184228
7.3125	0.0350003	3.72222	0.13		3.65625	0.184114
7.31944	0.0350003	3.72569	0.13		3.65972	0.184001
7.32639	0.0350003	3.72917	0.13		3.66319	0.183887
7.33333	0.0350003	3.73264	0.13		3.66667	0.183774
7.34028	0.0350003	3.73611	0.13		3.67014	0.18366
7.34722	0.0350003	3.73958	0.13		3.67361	0.183547
7.35417	0.0350003	3.74306	0.129375		3.67708	0.183433
7.36111	0.0350003	3.74653	0.129375		3.68056	0.183319
7.36806	0.0350003	3.75	0.129375		3.68403	0.183206
7.375	0.0350003	3.75347	0.129375		3.6875	0.183092
7.38194	0.0350003	3.75694	0.129375		3.69097	0.182979
7.38889	0.0350003	3.76042	0.129375		3.69444	0.182865
7.39583	0.0350003	3.76389	0.129375		3.69792	0.182751
7.40278	0.0350003	3.76736	0.129375		3.70139	0.182638
7.40972	0.0350003	3.77083	0.12875		3.70486	0.182524
7.41667	0.0350003	3.77431	0.12875		3.70833	0.182411
7.42361	0.0350003	3.77778	0.12875		3.71181	0.182297
7.43056	0.0350003	3.78125	0.12875		3.71528	0.182183
7.4375	0.0350003	3.78472	0.12875		3.71875	0.18207
7.44444	0.0350003	3.78819	0.12875		3.72222	0.181956
7.45139	0.0350003	3.79167	0.12875		3.72569	0.181843
7.45833	0.0350003	3.79514	0.12875		3.72917	0.181729
7.46528	0.0350003	3.79861	0.12875		3.73264	0.181615
7.47222	0.0350003	3.80208	0.12875		3.73611	0.181502
7.47917	0.0350003	3.80556	0.128125		3.73958	0.181388
7.48611	0.0350003	3.80903	0.128125		3.74306	0.181275
7.49306	0.0350003	3.8125	0.128125		3.74653	0.181161
7.5	0.0350003	3.81597	0.128125		3.75	0.181048
7.50694	0.0350003	3.81944	0.128125		3.75347	0.180934
7.51389	0.0350003	3.82292	0.128125		3.75694	0.18082
7.52083	0.0350003	3.82639	0.128125		3.76042	0.180707
7.52778	0.0350003	3.82986	0.128125		3.76389	0.180593
7.53472	0.0350003	3.83333	0.128125		3.76736	0.18048
7.54167	0.0350003	3.83681	0.128125		3.77083	0.180366
7.54861	0.0350003	3.84028	0.1275		3.77431	0.180252
7.55556	0.0350003	3.84375	0.128125		3.77778	0.180139
7.5625	0.0350003	3.84722	0.1275		3.78125	0.180025
7.56944	0.0350003	3.85069	0.1275		3.78472	0.179912
7.57639	0.0350003	3.85417	0.1275		3.78819	0.179798
7.58333	0.0350003	3.85764	0.1275		3.79167	0.179684
7.59028	0.0350003	3.86111	0.1275		3.79514	0.179571
7.59722	0.0350003	3.86458	0.1275		3.79861	0.179457
7.60417	0.0350003	3.86806	0.1275		3.80208	0.179344
7.61111	0.0350003	3.87153	0.1275		3.80556	0.17923
7.61806	0.0350003	3.875	0.1275		3.80903	0.179116
7.625	0.0350003	3.87847	0.126875		3.8125	0.179003
7.63194	0.0350003	3.88194	0.126875		3.81597	0.178889
7.63889	0.0350003	3.88542	0.126875		3.81944	0.178776
7.64583	0.0350003	3.88889	0.126875		3.82292	0.178662
7.65278	0.0350003	3.89236	0.126875		3.82639	0.178549
7.65972	0.0350003	3.89583	0.126875		3.82986	0.178435
7.66667	0.0350003	3.89931	0.126875		3.83333	0.178321
7.67361	0.0350003	3.90278	0.12625		3.83681	0.178208
7.68056	0.0350003	3.90625	0.12625		3.84028	0.178094
7.6875	0.0350003	3.90972	0.12625		3.84375	0.177981
7.69444	0.0350003	3.91319	0.12625		3.84722	0.177867
7.70139	0.0350003	3.91667	0.12625		3.85069	0.177753
7.70833	0.0350003	3.92014	0.12625		3.85417	0.17764
7.71528	0.0350003	3.92361	0.12625		3.85764	0.177526
7.72222	0.0350003	3.92708	0.12625		3.86111	0.177413
7.72917	0.0350003	3.93056	0.12625		3.86458	0.177299
7.73611	0.0350003	3.93403	0.12625		3.86806	0.177185
7.74306	0.0350003	3.9375	0.12625		3.87153	0.177072
7.75	0.0350003	3.94097	0.12625		3.875	0.176958
7.75694	0.0350003	3.94444	0.125625		3.87847	0.176845
7.76389	0.0350003	3.94792	0.125625		3.88194	0.176731
7.77083	0.0350003	3.95139	0.125625		3.88542	0.176617
7.77778	0.0350003	3.95486	0.125625		3.88889	0.176504
7.78472	0.0350003	3.95833	0.125625		3.89236	0.17639
7.79167	0.0350003	3.96181	0.125625		3.89583	0.176277
7.79861	0.0350003	3.96528	0.125625		3.89931	0.176163
7.80556	0.0350003	3.96875	0.125625		3.90278	0.17605
7.8125	0.0350003	3.97222	0.125625		3.90625	0.175936
7.81944	0.0350003	3.97569	0.125625		3.90972	0.175822
7.82639	0.0350003	3.97917	0.125		3.91319	0.175709
7.83333	0.0350003	3.98264	0.125		3.91667	0.175595
7.84028	0.0350003	3.98611	0.125		3.92014	0.175482
7.84722	0.0350003	3.98958	0.125		3.92361	0.175368
7.85417	0.0350003	3.99306	0.125		3.92708	0.175254
7.86111	0.0350003	3.99653	0.125		3.93056	0.175141
7.86806	0.0350003	4	0.125		3.93403	0.175027
7.875	0.0350003	4.00347	0.125		3.9375	0.174914
7.88194	0.0350003	4.00694	0.124375		3.94097	0.1748
7.88889	0.0350003	4.01042	0.124375		3.94444	0.174686
7.89583	0.0350003	4.01389	0.124375		3.94792	0.174573
7.90278	0.0350003	4.01736	0.124375		3.95139	0.174459
7.90972	0.0350003	4.02083	0.124375		3.95486	0.174346
7.91667	0.0350003	4.02431	0.124375		3.95833	0.174232
7.92361	0.0350003	4.02778	0.124375		3.96181	0.174118
7.93056	0.0350003	4.03125	0.124375		3.96528	0.174005
7.9375	0.0350003	4.03472	0.12375		3.96875	0.173891
7.94444	0.0350003	4.03819	0.12375		3.97222	0.173778
7.95139	0.0350003	4.04167	0.12375		3.97569	0.173694
7.95833	0.0350003	4.04514	0.12375		3.97917	0.173611
7.96528	0.0350003	4.04861	0.12375		3.98264	0.173527
7.97222	0.0350003	4.05208	0.12375		3.98611	0.173444
7.97917	0.0350003	4.05556	0.12375		3.98958	0.17336
7.98611	0.0350003	4.05903	0.12375		3.99306	0.173276
7.99306	0.0350003	4.0625	0.12375		3.99653	0.173193
8	0.0350003	4.06597	0.12375		4	0.173109
8.00694	0.0350003	4.06944	0.12375		4.00347	0.173026
8.01389	0.0350003	4.07292	0.12375		4.00694	0.172942
8.02083	0.0350003	4.07639	0.123125		4.01042	0.172859
8.02778	0.0350003	4.07986	0.12375		4.01389	0.172775
8.03472	0.0350003	4.08333	0.123125		4.01736	0.172692
8.04167	0.0350003	4.08681	0.123125		4.02083	0.172608
8.04861	0.0350003	4.09028	0.123125		4.02431	0.172525
8.05556	0.0350003	4.09375	0.123125		4.02778	0.172441
8.0625	0.0350003	4.09722	0.123125		4.03125	0.172358
8.06944	0.0350003	4.10069	0.123125		4.03472	0.172274
8.07639	0.0350003	4.10417	0.1225		4.03819	0.17219
8.08333	0.0350003	4.10764	0.123125		4.04167	0.172107
8.09028	0.0350003	4.11111	0.123125		4.04514	0.172023
8.09722	0.0350003	4.11458	0.1225		4.04861	0.17194
8.10417	0.0350003	4.11806	0.1225		4.05208	0.171856
8.11111	0.0350003	4.12153	0.123125		4.05556	0.171773
8.11806	0.0350003	4.125	0.1225		4.05903	0.171689
8.125	0.0350003	4.12847	0.1225		4.0625	0.171606
8.13194	0.0350003	4.13194	0.1225		4.06597	0.171522
8.13889	0.0350003	4.13542	0.1225		4.06944	0.171439
8.14583	0.0350003	4.13889	0.1225		4.07292	0.171355
8.15278	0.0350003	4.14236	0.1225		4.07639	0.171271
8.15972	0.0350003	4.14583	0.1225		4.07986	0.171188
8.16667	0.0350003	4.14931	0.1225		4.08333	0.171104
8.17361	0.0350003	4.15278	0.121875		4.08681	0.171021
8.18056	0.0350003	4.15625	0.121875		4.09028	0.170937
8.1875	0.0350003	4.15972	0.121875		4.09375	0.170854
8.19444	0.0350003	4.16319	0.121875		4.09722	0.17077
8.20139	0.0350003	4.16667	0.121875		4.10069	0.170687
8.20833	0.0350003	4.17014	0.121875		4.10417	0.170603
8.21528	0.0350003	4.17361	0.121875		4.10764	0.17052
8.22222	0.0350003	4.17708	0.121875		4.11111	0.170436
8.22917	0.0350003	4.18056	0.121875		4.11458	0.170352
8.23611	0.0350003	4.18403	0.121875		4.11806	0.170269
8.24306	0.0350003	4.1875	0.121875		4.12153	0.170185
8.25	0.0350003	4.19097	0.12125		4.125	0.170102
8.25694	0.0350003	4.19444	0.121875		4.12847	0.170018
8.26389	0.0350003	4.19792	0.121875		4.13194	0.169935
8.27083	0.0350003	4.20139	0.12125		4.13542	0.169851
8.27778	0.0350003	4.20486	0.12125		4.13889	0.169768
8.28472	0.0350003	4.20833	0.12125		4.14236	0.169684
8.29167	0.0350003	4.21181	0.12125		4.14583	0.169601
8.29861	0.0350003	4.21528	0.12125		4.14931	0.169517
8.30556	0.0350003	4.21875	0.12125		4.15278	0.169434
8.3125	0.0350003	4.22222	0.12125		4.15625	0.16935
8.31944	0.0350003	4.22569	0.12125		4.15972	0.169266
8.32639	0.0350003	4.22917	0.120625		4.16319	0.169183
8.33333	0.0350003	4.23264	0.120625		4.16667	0.169099
8.34028	0.0350003	4.23611	0.120625		4.17014	0.169016
8.34722	0.0350003	4.23958	0.120625		4.17361	0.168932
8.35417	0.0350003	4.24306	0.120625		4.17708	0.168849
8.36111	0.0350003	4.24653	0.120625		4.18056	0.168765
8.36806	0.0350003	4.25	0.120625		4.18403	0.168682
8.375	0.0350003	4.25347	0.120625		4.1875	0.168598
8.38194	0.0350003	4.25694	0.120625		4.19097	0.168515
8.38889	0.0350003	4.26042	0.12		4.19444	0.168431
8.39583	0.0350003	4.26389	0.120625		4.19792	0.168347
8.40278	0.0350003	4.26736	0.12		4.20139	0.168264
8.40972	0.0350003	4.27083	0.12		4.20486	0.16818
8.41667	0.0350003	4.27431	0.12		4.20833	0.168097
8.42361	0.0350003	4.27778	0.12		4.21181	0.168013
8.43056	0.0350003	4.28125	0.12		4.21528	0.16793
8.4375	0.0350003	4.28472	0.12		4.21875	0.167846
8.44444	0.0350003	4.28819	0.12		4.22222	0.167763
8.45139	0.0350003	4.29167	0.12		4.22569	0.167679
8.45833	0.0350003	4.29514	0.12		4.22917	0.167596
8.46528	0.0350003	4.29861	0.12		4.23264	0.167512
8.47222	0.0350003	4.30208	0.119375		4.23611	0.167429
8.47917	0.0350003	4.30556	0.119375		4.23958	0.167345
8.48611	0.0350003	4.30903	0.119375		4.24306	0.167261
8.49306	0.0350003	4.3125	0.119375		4.24653	0.167178
8.5	0.0350003	4.31597	0.119375		4.25	0.167094
8.50694	0.0350003	4.31944	0.119375		4.25347	0.167011
8.51389	0.0350003	4.32292	0.119375		4.25694	0.166927
8.52083	0.0350003	4.32639	0.119375		4.26042	0.166844
8.52778	0.0350003	4.32986	0.119375		4.26389	0.16676
8.53472	0.0350003	4.33333	0.11875		4.26736	0.166677
8.54167	0.0350003	4.33681	0.119375		4.27083	0.166593
8.54861	0.0350003	4.34028	0.119375		4.27431	0.16651
8.55556	0.0350003	4.34375	0.11875		4.27778	0.166426
8.5625	0.0350003	4.34722	0.11875		4.28125	0.166342
8.56944	0.0350003	4.35069	0.11875		4.28472	0.166259
8.57639	0.0350003	4.35417	0.11875		4.28819	0.166175
8.58333	0.0350003	4.35764	0.11875		4.29167	0.166092
8.59028	0.0350003	4.36111	0.11875		4.29514	0.166008
8.59722	0.0350003	4.36458	0.11875		4.29861	0.165925
8.60417	0.0350003	4.36806	0.11875		4.30208	0.165841
8.61111	0.0350003	4.37153	0.118125		4.30556	0.165758
8.61806	0.0350003	4.375	0.118125		4.30903	0.165674
8.625	0.0350003	4.37847	0.118125		4.3125	0.165591
8.63194	0.0350003	4.38194	0.118125		4.31597	0.165507
8.63889	0.0350003	4.38542	0.118125		4.31944	0.165424
8.64583	0.0350003	4.38889	0.118125		4.32292	0.16534
8.65278	0.0350003	4.39236	0.118125		4.32639	0.165256
8.65972	0.0350003	4.39583	0.118125		4.32986	0.165173
8.66667	0.0350003	4.39931	0.118125		4.33333	0.165089
8.67361	0.0350003	4.40278	0.118125		4.33681	0.165006
8.68056	0.0350003	4.40625	0.118125		4.34028	0.164922
8.6875	0.0350003	4.40972	0.118125		4.34375	0.164839
8.69444	0.0350003	4.41319	0.1175		4.34722	0.164755
8.70139	0.0350003	4.41667	0.118125		4.35069	0.164672
8.70833	0.0350003	4.42014	0.1175		4.35417	0.164588
8.71528	0.0350003	4.42361	0.1175		4.35764	0.164505
8.72222	0.0350003	4.42708	0.1175		4.36111	0.164421
8.72917	0.0350003	4.43056	0.1175		4.36458	0.164337
8.73611	0.0350003	4.43403	0.1175		4.36806	0.164254
8.74306	0.0350003	4.4375	0.1175		4.37153	0.16417
8.75	0.0350003	4.44097	0.1175		4.375	0.164087
8.75694	0.0350003	4.44444	0.1175		4.37847	0.164003
8.76389	0.0350003	4.44792	0.1175		4.38194	0.16392
8.77083	0.0350003	4.45139	0.116875		4.38542	0.163836
8.77778	0.0350003	4.45486	0.116875		4.38889	0.163753
8.78472	0.0350003	4.45833	0.116875		4.39236	0.163669
8.79167	0.0350003	4.46181	0.116875		4.39583	0.163586
8.79861	0.0350003	4.46528	0.116875		4.39931	0.163502
8.80556	0.0350003	4.46875	0.116875		4.40278	0.163419
8.8125	0.0350003	4.47222	0.116875		4.40625	0.163335
8.81944	0.0350003	4.47569	0.116875		4.40972	0.163251
8.82639	0.0350003	4.47917	0.116875		4.41319	0.163168
8.83333	0.0350003	4.48264	0.116875		4.41667	0.163084
8.84028	0.0350003	4.48611	0.116875		4.42014	0.163001
8.84722	0.0350003	4.48958	0.116875		4.42361	0.162917
8.85417	0.0350003	4.49306	0.11625		4.42708	0.162834
8.86111	0.0350003	4.49653	0.11625		4.43056	0.16275
8.86806	0.0350003	4.5	0.11625		4.43403	0.162667
8.875	0.0350003	4.50347	0.11625		4.4375	0.162583
8.88194	0.0350003	4.50694	0.11625		4.44097	0.1625
8.88889	0.0350003	4.51042	0.11625		4.44444	0.162416
8.89583	0.0350003	4.51389	0.11625		4.44792	0.162332
8.90278	0.0350003	4.51736	0.11625		4.45139	0.162249
8.90972	0.0350003	4.52083	0.11625		4.45486	0.162165
8.91667	0.0350003	4.52431	0.115625		4.45833	0.162082
8.92361	0.0350003	4.52778	0.11625		4.46181	0.161998
8.93056	0.0350003	4.53125	0.115625		4.46528	0.161915
8.9375	0.0350003	4.53472	0.115625		4.46875	0.161831
8.94444	0.0350003	4.53819	0.115625		4.47222	0.161748
8.95139	0.0350003	4.54167	0.115625		4.47569	0.161664
8.95833	0.0350003	4.54514	0.115625		4.47917	0.161581
8.96528	0.0350003	4.54861	0.115625		4.48264	0.161497
8.97222	0.0350003	4.55208	0.115625		4.48611	0.161413
8.97917	0.0350003	4.55556	0.115625		4.48958	0.16133
8.98611	0.0350003	4.55903	0.115625		4.49306	0.161246
8.99306	0.0350003	4.5625	0.115625		4.49653	0.161163
9	0.0350003	4.56597	0.115		4.5	0.161079
9.00694	0.0350003	4.56944	0.115		4.50347	0.160996
9.01389	0.0350003	4.57292	0.115		4.50694	0.160912
9.02083	0.0350003	4.57639	0.115		4.51042	0.160829
9.02778	0.0350003	4.57986	0.115		4.51389	0.160745
9.03472	0.0350003	4.58333	0.115		4.51736	0.160662
9.04167	0.0350003	4.58681	0.115		4.52083	0.160578
9.04861	0.0350003	4.59028	0.115		4.52431	0.160495
9.05556	0.0350003	4.59375	0.115		4.52778	0.160411
9.0625	0.0350003	4.59722	0.115		4.53125	0.160327
9.06944	0.0350003	4.60069	0.115		4.53472	0.160244
9.07639	0.0350003	4.60417	0.115		4.53819	0.16016
9.08333	0.0350003	4.60764	0.114375		4.54167	0.160077
9.09028	0.0350003	4.61111	0.114375		4.54514	0.159993
9.09722	0.0350003	4.61458	0.114375		4.54861	0.15991
9.10417	0.0350003	4.61806	0.114375		4.55208	0.159826
9.11111	0.0350003	4.62153	0.114375		4.55556	0.159743
9.11806	0.0350003	4.625	0.114375		4.55903	0.159659
9.125	0.0350003	4.62847	0.114375		4.5625	0.159576
9.13194	0.0350003	4.63194	0.114375		4.56597	0.159492
9.13889	0.0350003	4.63542	0.114375		4.56944	0.159408
9.14583	0.0350003	4.63889	0.114375		4.57292	0.159325
9.15278	0.0350003	4.64236	0.114375		4.57639	0.159241
9.15972	0.0350003	4.64583	0.114375		4.57986	0.159158
9.16667	0.0350003	4.64931	0.114375		4.58333	0.159074
9.17361	0.0350003	4.65278	0.114375		4.58681	0.158991
9.18056	0.0350003	4.65625	0.11375		4.59028	0.158907
9.1875	0.0350003	4.65972	0.11375		4.59375	0.158824
9.19444	0.0350003	4.66319	0.11375		4.59722	0.15874
9.20139	0.0350003	4.66667	0.11375		4.60069	0.158657
9.20833	0.0350003	4.67014	0.11375		4.60417	0.158573
9.21528	0.0350003	4.67361	0.11375		4.60764	0.15849
9.22222	0.0350003	4.67708	0.11375		4.61111	0.158406
9.22917	0.0350003	4.68056	0.11375		4.61458	0.158322
9.23611	0.0350003	4.68403	0.11375		4.61806	0.158239
9.24306	0.0350003	4.6875	0.11375		4.62153	0.158155
9.25	0.0350003	4.69097	0.11375		4.625	0.158072
9.25694	0.0350003	4.69444	0.11375		4.62847	0.157988
9.26389	0.0350003	4.69792	0.113125		4.63194	0.157905
9.27083	0.0350003	4.70139	0.113125		4.63542	0.157821
9.27778	0.0350003	4.70486	0.11375		4.63889	0.157738
9.28472	0.0350003	4.70833	0.113125		4.64236	0.157654
9.29167	0.0350003	4.71181	0.113125		4.64583	0.157571
9.29861	0.0350003	4.71528	0.113125		4.64931	0.157487
9.30556	0.0350003	4.71875	0.113125		4.65278	0.157403
9.3125	0.0350003	4.72222	0.113125		4.65625	0.15732
9.31944	0.0350003	4.72569	0.113125		4.65972	0.157236
9.32639	0.0350003	4.72917	0.113125		4.66319	0.157153
9.33333	0.0350003	4.73264	0.113125		4.66667	0.157069
9.34028	0.0350003	4.73611	0.1125		4.67014	0.156986
9.34722	0.0350003	4.73958	0.1125		4.67361	0.156902
9.35417	0.0350003	4.74306	0.1125		4.67708	0.156819
9.36111	0.0350003	4.74653	0.113125		4.68056	0.156735
9.36806	0.0350003	4.75	0.1125		4.68403	0.156652
9.375	0.0350003	4.75347	0.1125		4.6875	0.156568
9.38194	0.0350003	4.75694	0.1125		4.69097	0.156485
9.38889	0.0350003	4.76042	0.1125		4.69444	0.156439
9.39583	0.0350003	4.76389	0.1125		4.69792	0.156393
9.40278	0.0350003	4.76736	0.1125		4.70139	0.156347
9.40972	0.0350003	4.77083	0.1125		4.70486	0.156301
9.41667	0.0350003	4.77431	0.1125		4.70833	0.156255
9.42361	0.0350003	4.77778	0.1125		4.71181	0.156209
9.43056	0.0350003	4.78125	0.1125		4.71528	0.156164
9.4375	0.0350003	4.78472	0.1125		4.71875	0.156118
9.44444	0.0350003	4.78819	0.1125		4.72222	0.156072
9.45139	0.0350003	4.79167	0.111875		4.72569	0.156026
9.45833	0.0350003	4.79514	0.111875		4.72917	0.15598
9.46528	0.0350003	4.79861	0.111875		4.73264	0.155934
9.47222	0.0350003	4.80208	0.111875		4.73611	0.155889
9.47917	0.0350003	4.80556	0.111875		4.73958	0.155843
9.48611	0.0350003	4.80903	0.111875		4.74306	0.155797
9.49306	0.0350003	4.8125	0.111875		4.74653	0.155751
9.5	0.0350003	4.81597	0.111875		4.75	0.155705
9.50694	0.0350003	4.81944	0.111875		4.75347	0.155659
9.51389	0.0350003	4.82292	0.111875		4.75694	0.155613
9.52083	0.0350003	4.82639	0.11125		4.76042	0.155568
9.52778	0.0350003	4.82986	0.111875		4.76389	0.155522
9.53472	0.0350003	4.83333	0.11125		4.76736	0.155476
9.54167	0.0350003	4.83681	0.11125		4.77083	0.15543
9.54861	0.0350003	4.84028	0.11125		4.77431	0.155384
9.55556	0.0350003	4.84375	0.11125		4.77778	0.155338
9.5625	0.0350003	4.84722	0.11125		4.78125	0.155293
9.56944	0.0350003	4.85069	0.11125		4.78472	0.155247
9.57639	0.0350003	4.85417	0.11125		4.78819	0.155201
9.58333	0.0350003	4.85764	0.11125		4.79167	0.155155
9.59028	0.0350003	4.86111	0.11125		4.79514	0.155109
9.59722	0.0350003	4.86458	0.110625		4.79861	0.155063
9.60417	0.0350003	4.86806	0.11125		4.80208	0.155017
9.61111	0.0350003	4.87153	0.110625		4.80556	0.154972
9.61806	0.0350003	4.875	0.110625		4.80903	0.154926
9.625	0.0350003	4.87847	0.110625		4.8125	0.15488
9.63194	0.0350003	4.88194	0.110625		4.81597	0.154834
9.63889	0.0350003	4.88542	0.110625		4.81944	0.154788
9.64583	0.0350003	4.88889	0.110625		4.82292	0.154742
9.65278	0.0350003	4.89236	0.110625		4.82639	0.154697
9.65972	0.0350003	4.89583	0.110625		4.82986	0.154651
9.66667	0.0350003	4.89931	0.11		4.83333	0.154605
9.67361	0.0350003	4.90278	0.11		4.83681	0.154559
9.68056	0.0350003	4.90625	0.11		4.84028	0.154513
9.6875	0.0350003	4.90972	0.11		4.84375	0.154467
9.69444	0.0350003	4.91319	0.11		4.84722	0.154421
9.70139	0.0350003	4.91667	0.110625		4.85069	0.154376
9.70833	0.0350003	4.92014	0.110625		4.85417	0.15433
9.71528	0.0350003	4.92361	0.11		4.85764	0.154284
9.72222	0.0350003	4.92708	0.11		4.86111	0.154238
9.72917	0.0350003	4.93056	0.11		4.86458	0.154192
9.73611	0.0350003	4.93403	0.11		4.86806	0.154146
9.74306	0.0350003	4.9375	0.11		4.87153	0.154101
9.75	0.0350003	4.94097	0.11		4.875	0.154055
9.75694	0.0350003	4.94444	0.11		4.87847	0.154009
9.76389	0.0350003	4.94792	0.11		4.88194	0.153963
9.77083	0.0350003	4.95139	0.11		4.88542	0.153917
9.77778	0.0350003	4.95486	0.11		4.88889	0.153871
9.78472	0.0350003	4.95833	0.11		4.89236	0.153825
9.79167	0.0350003	4.96181	0.109375		4.89583	0.15378
9.79861	0.0350003	4.96528	0.109375		4.89931	0.153734
9.80556	0.0350003	4.96875	0.109375		4.90278	0.153688
9.8125	0.0350003	4.97222	0.109375		4.90625	0.153642
9.81944	0.0350003	4.97569	0.109375		4.90972	0.153596
9.82639	0.0350003	4.97917	0.109375		4.91319	0.15355
9.83333	0.0350003	4.98264	0.109375		4.91667	0.153505
9.84028	0.0350003	4.98611	0.109375		4.92014	0.153459
9.84722	0.0350003	4.98958	0.109375		4.92361	0.153413
9.85417	0.0350003	4.99306	0.109375		4.92708	0.153367
9.86111	0.0350003	4.99653	0.109375		4.93056	0.153321
9.86806	0.0350003	5	0.109375		4.93403	0.153275
9.875	0.0350003	5.00347	0.109375		4.9375	0.153229
9.88194	0.0350003	5.00694	0.10875		4.94097	0.153184
9.88889	0.0350003	5.01042	0.10875		4.94444	0.153138
9.89583	0.0350003	5.01389	0.10875		4.94792	0.153092
9.90278	0.0350003	5.01736	0.10875		4.95139	0.153046
9.90972	0.0350003	5.02083	0.10875		4.95486	0.153
9.91667	0.0350003	5.02431	0.10875		4.95833	0.152954
9.92361	0.0350003	5.02778	0.10875		4.96181	0.152909
9.93056	0.0350003	5.03125	0.10875		4.96528	0.152863
9.9375	0.0350003	5.03472	0.10875		4.96875	0.152817
9.94444	0.0350003	5.03819	0.10875		4.97222	0.152771
9.95139	0.0350003	5.04167	0.10875		4.97569	0.152725
9.95833	0.0350003	5.04514	0.108125		4.97917	0.152679
9.96528	0.0350003	5.04861	0.10875		4.98264	0.152633
9.97222	0.0350003	5.05208	0.10875		4.98611	0.152588
9.97917	0.0350003	5.05556	0.108125		4.98958	0.152542
9.98611	0.0350003	5.05903	0.108125		4.99306	0.152496
9.99306	0.0350003	5.0625	0.108125		4.99653	0.15245
10	0.0350003	5.06597	0.108125		5	0.152404
10.0069	0.0350003	5.06944	0.108125		5.00347	0.152358
10.0139	0.0350003	5.07292	0.108125		5.00694	0.152313
10.0208	0.0350003	5.07639	0.108125		5.01042	0.152267
10.0278	0.0350003	5.07986	0.108125		5.01389	0.152221
10.0347	0.0350003	5.08333	0.108125		5.01736	0.152175
10.0417	0.0350003	5.08681	0.108125		5.02083	0.152129
10.0486	0.0350003	5.09028	0.108125		5.02431	0.152083
10.0556	0.0350003	5.09375	0.108125		5.02778	0.152037
10.0625	0.0350003	5.09722	0.108125		5.03125	0.151992
10.0694	0.0350003	5.10069	0.108125		5.03472	0.151946
10.0764	0.0350003	5.10417	0.1075		5.03819	0.1519
10.0833	0.0350003	5.10764	0.1075		5.04167	0.151854
10.0903	0.0350003	5.11111	0.1075		5.04514	0.151808
10.0972	0.0350003	5.11458	0.1075		5.04861	0.151762
10.1042	0.0350003	5.11806	0.1075		5.05208	0.151717
10.1111	0.0350003	5.12153	0.1075		5.05556	0.151671
10.1181	0.0350003	5.125	0.1075		5.05903	0.151625
10.125	0.0350003	5.12847	0.1075		5.0625	0.151579
10.1319	0.0350003	5.13194	0.1075		5.06597	0.151533
10.1389	0.0350003	5.13542	0.1075		5.06944	0.151487
10.1458	0.0350003	5.13889	0.1075		5.07292	0.151441
10.1528	0.0350003	5.14236	0.1075		5.07639	0.151396
10.1597	0.0350003	5.14583	0.106875		5.07986	0.15135
10.1667	0.0350003	5.14931	0.1075		5.08333	0.151304
10.1736	0.0350003	5.15278	0.106875		5.08681	0.151258
10.1806	0.0350003	5.15625	0.106875		5.09028	0.151212
10.1875	0.0350003	5.15972	0.106875		5.09375	0.151166
10.1944	0.0350003	5.16319	0.106875		5.09722	0.151121
10.2014	0.0350003	5.16667	0.106875		5.10069	0.151075
10.2083	0.0350003	5.17014	0.106875		5.10417	0.151029
10.2153	0.0350003	5.17361	0.106875		5.10764	0.150983
10.2222	0.0350003	5.17708	0.106875		5.11111	0.150937
10.2292	0.0350003	5.18056	0.106875		5.11458	0.150891
10.2361	0.0350003	5.18403	0.106875		5.11806	0.150845
10.2431	0.0350003	5.1875	0.106875		5.12153	0.1508
10.25	0.0350003	5.19097	0.106875		5.125	0.150754
10.2569	0.0350003	5.19444	0.106875		5.12847	0.150708
10.2639	0.0350003	5.19792	0.106875		5.13194	0.150662
10.2708	0.0350003	5.20139	0.10625		5.13542	0.150616
10.2778	0.0350003	5.20486	0.10625		5.13889	0.15057
10.2847	0.0350003	5.20833	0.10625		5.14236	0.150525
10.2917	0.0350003	5.21181	0.10625		5.14583	0.150479
10.2986	0.0350003	5.21528	0.10625		5.14931	0.150433
10.3056	0.0350003	5.21875	0.10625		5.15278	0.150387
10.3125	0.0350003	5.22222	0.10625		5.15625	0.150341
10.3194	0.0350003	5.22569	0.10625		5.15972	0.150295
10.3264	0.0350003	5.22917	0.10625		5.16319	0.150249
10.3333	0.0350003	5.23264	0.10625		5.16667	0.150204
10.3403	0.0350003	5.23611	0.10625		5.17014	0.150158
10.3472	0.0350003	5.23958	0.10625		5.17361	0.150112
10.3542	0.0350003	5.24306	0.10625		5.17708	0.150066
10.3611	0.0350003	5.24653	0.10625		5.18056	0.15002
10.3681	0.0350003	5.25	0.10625		5.18403	0.149974
10.375	0.0350003	5.25347	0.10625		5.1875	0.149929
10.3819	0.0350003	5.25694	0.105625		5.19097	0.149883
10.3889	0.0350003	5.26042	0.105625		5.19444	0.149837
10.3958	0.0350003	5.26389	0.10625		5.19792	0.149791
10.4028	0.0350003	5.26736	0.105625		5.20139	0.149745
10.4097	0.0350003	5.27083	0.105625		5.20486	0.149699
10.4167	0.0350003	5.27431	0.105625		5.20833	0.149653
10.4236	0.0350003	5.27778	0.105625		5.21181	0.149608
10.4306	0.0350003	5.28125	0.105625		5.21528	0.149562
10.4375	0.0350003	5.28472	0.105625		5.21875	0.149516
10.4444	0.0350003	5.28819	0.105625		5.22222	0.14947
10.4514	0.0350003	5.29167	0.105625		5.22569	0.149424
10.4583	0.0350003	5.29514	0.105625		5.22917	0.149378
10.4653	0.0350003	5.29861	0.105625		5.23264	0.149333
10.4722	0.0350003	5.30208	0.105625		5.23611	0.149287
10.4792	0.0350003	5.30556	0.105		5.23958	0.149241
10.4861	0.0350003	5.30903	0.105		5.24306	0.149195
10.4931	0.0350003	5.3125	0.105		5.24653	0.149149
10.5	0.0350003	5.31597	0.105		5.25	0.149103
10.5069	0.0350003	5.31944	0.105		5.25347	0.149057
10.5139	0.0350003	5.32292	0.105		5.25694	0.149012
10.5208	0.0350003	5.32639	0.105		5.26042	0.148966
10.5278	0.0350003	5.32986	0.105		5.26389	0.14892
10.5347	0.0350003	5.33333	0.105625		5.26736	0.148874
10.5417	0.0350003	5.33681	0.105		5.27083	0.148828
10.5486	0.0350003	5.34028	0.105		5.27431	0.148782
10.5556	0.0350003	5.34375	0.105		5.27778	0.148737
10.5625	0.0350003	5.34722	0.105		5.28125	0.148691
10.5694	0.0350003	5.35069	0.105		5.28472	0.148645
10.5764	0.0350003	5.35417	0.105		5.28819	0.148599
10.5833	0.0350003	5.35764	0.105		5.29167	0.148553
10.5903	0.0350003	5.36111	0.105		5.29514	0.148507
10.5972	0.0350003	5.36458	0.105		5.29861	0.148461
10.6042	0.0350003	5.36806	0.105		5.30208	0.148416
10.6111	0.0350003	5.37153	0.104375		5.30556	0.14837
10.6181	0.0350003	5.375	0.104375		5.30903	0.148324
10.625	0.0350003	5.37847	0.104375		5.3125	0.148278
10.6319	0.0350003	5.38194	0.104375		5.31597	0.148232
10.6389	0.0350003	5.38542	0.104375		5.31944	0.148186
10.6458	0.0350003	5.38889	0.104375		5.32292	0.148141
10.6528	0.0350003	5.39236	0.104375		5.32639	0.148095
10.6597	0.0350003	5.39583	0.104375		5.32986	0.148049
10.6667	0.0350003	5.39931	0.104375		5.33333	0.148003
10.6736	0.0350003	5.40278	0.104375		5.33681	0.147957
10.6806	0.0350003	5.40625	0.104375		5.34028	0.147911
10.6875	0.0350003	5.40972	0.104375		5.34375	0.147865
10.6944	0.0350003	5.41319	0.104375		5.34722	0.14782
10.7014	0.0350003	5.41667	0.104375		5.35069	0.147774
10.7083	0.0350003	5.42014	0.10375		5.35417	0.147728
10.7153	0.0350003	5.42361	0.10375		5.35764	0.147682
10.7222	0.0350003	5.42708	0.10375		5.36111	0.147636
10.7292	0.0350003	5.43056	0.10375		5.36458	0.14759
10.7361	0.0350003	5.43403	0.10375		5.36806	0.147545
10.7431	0.0350003	5.4375	0.10375		5.37153	0.147499
10.75	0.0350003	5.44097	0.10375		5.375	0.147453
10.7569	0.0350003	5.44444	0.10375		5.37847	0.147407
10.7639	0.0350003	5.44792	0.10375		5.38194	0.147361
10.7708	0.0350003	5.45139	0.10375		5.38542	0.147315
10.7778	0.0350003	5.45486	0.103125		5.38889	0.147269
10.7847	0.0350003	5.45833	0.10375		5.39236	0.147224
10.7917	0.0350003	5.46181	0.10375		5.39583	0.147178
10.7986	0.0350003	5.46528	0.103125		5.39931	0.147132
10.8056	0.0350003	5.46875	0.10375		5.40278	0.147086
10.8125	0.0350003	5.47222	0.103125		5.40625	0.14704
10.8194	0.0350003	5.47569	0.103125		5.40972	0.146994
10.8264	0.0350003	5.47917	0.103125		5.41319	0.146949
10.8333	0.0350003	5.48264	0.103125		5.41667	0.146903
10.8403	0.0350003	5.48611	0.103125		5.42014	0.146857
10.8472	0.0350003	5.48958	0.103125		5.42361	0.146811
10.8542	0.0350003	5.49306	0.103125		5.42708	0.146765
10.8611	0.0350003	5.49653	0.103125		5.43056	0.146719
10.8681	0.0350003	5.5	0.103125		5.43403	0.146673
10.875	0.0350003	5.50347	0.103125		5.4375	0.146628
10.8819	0.0350003	5.50694	0.103125		5.44097	0.146582
10.8889	0.0350003	5.51042	0.103125		5.44444	0.146536
10.8958	0.0350003	5.51389	0.1025		5.44792	0.14649
10.9028	0.0350003	5.51736	0.1025		5.45139	0.146444
10.9097	0.0350003	5.52083	0.1025		5.45486	0.146398
10.9167	0.0350003	5.52431	0.1025		5.45833	0.146353
10.9236	0.0350003	5.52778	0.1025		5.46181	0.146307
10.9306	0.0350003	5.53125	0.1025		5.46528	0.146261
10.9375	0.0350003	5.53472	0.1025		5.46875	0.146215
10.9444	0.0350003	5.53819	0.1025		5.47222	0.146169
10.9514	0.0350003	5.54167	0.1025		5.47569	0.146123
10.9583	0.0350003	5.54514	0.1025		5.47917	0.146077
10.9653	0.0350003	5.54861	0.1025		5.48264	0.146032
10.9722	0.0350003	5.55208	0.1025		5.48611	0.145986
10.9792	0.0350003	5.55556	0.1025		5.48958	0.14594
10.9861	0.0350003	5.55903	0.101875		5.49306	0.145894
10.9931	0.0350003	5.5625	0.101875		5.49653	0.145848
11	0.0350003	5.56597	0.101875		5.5	0.145802
11.0069	0.0350003	5.56944	0.101875		5.50347	0.145757
11.0139	0.0350003	5.57292	0.101875		5.50694	0.145711
11.0208	0.0350003	5.57639	0.101875		5.51042	0.145665
11.0278	0.0350003	5.57986	0.101875		5.51389	0.145619
11.0347	0.0350003	5.58333	0.101875		5.51736	0.145573
11.0417	0.0350003	5.58681	0.101875		5.52083	0.145527
11.0486	0.0350003	5.59028	0.101875		5.52431	0.145481
11.0556	0.0350003	5.59375	0.10125		5.52778	0.145436
11.0625	0.0350003	5.59722	0.101875		5.53125	0.14539
11.0694	0.0350003	5.60069	0.10125		5.53472	0.145344
11.0764	0.0350003	5.60417	0.101875		5.53819	0.145298
11.0833	0.0350003	5.60764	0.101875		5.54167	0.145252
11.0903	0.0350003	5.61111	0.101875		5.54514	0.145206
11.0972	0.0350003	5.61458	0.10125		5.54861	0.145161
11.1042	0.0350003	5.61806	0.10125		5.55208	0.145115
11.1111	0.0350003	5.62153	0.10125		5.55556	0.145069
11.1181	0.0350003	5.625	0.10125		5.55903	0.145023
11.125	0.0350003	5.62847	0.10125		5.5625	0.144977
11.1319	0.0350003	5.63194	0.10125		5.56597	0.144931
11.1389	0.0350003	5.63542	0.10125		5.56944	0.144885
11.1458	0.0350003	5.63889	0.10125		5.57292	0.14484
11.1528	0.0350003	5.64236	0.100625		5.57639	0.144794
11.1597	0.0350003	5.64583	0.10125		5.57986	0.144748
11.1667	0.0350003	5.64931	0.10125		5.58333	0.144702
11.1736	0.0350003	5.65278	0.10125		5.58681	0.144656
11.1806	0.0350003	5.65625	0.100625		5.59028	0.14461
11.1875	0.0350003	5.65972	0.100625		5.59375	0.144565
11.1944	0.0350003	5.66319	0.100625		5.59722	0.144519
11.2014	0.0350003	5.66667	0.100625		5.60069	0.144473
11.2083	0.0350003	5.67014	0.100625		5.60417	0.144427
11.2153	0.0350003	5.67361	0.100625		5.60764	0.144381
11.2222	0.0350003	5.67708	0.100625		5.61111	0.144335
11.2292	0.0350003	5.68056	0.100625		5.61458	0.144289
11.2361	0.0350003	5.68403	0.100625		5.61806	0.144244
11.2431	0.0350003	5.6875	0.100625		5.62153	0.144198
11.25	0.0350003	5.69097	0.100625		5.625	0.144152
11.2569	0.0350003	5.69444	0.100625		5.62847	0.144106
11.2639	0.0350003	5.69792	0.100625		5.63194	0.14406
11.2708	0.0350003	5.70139	0.1		5.63542	0.144014
11.2778	0.0350003	5.70486	0.1		5.63889	0.143969
11.2847	0.0350003	5.70833	0.100625		5.64236	0.143923
11.2917	0.0350003	5.71181	0.100625		5.64583	0.143877
11.2986	0.0350003	5.71528	0.1		5.64931	0.143831
11.3056	0.0350003	5.71875	0.1		5.65278	0.143785
11.3125	0.0350003	5.72222	0.1		5.65625	0.143739
11.3194	0.0350003	5.72569	0.1		5.65972	0.143693
11.3264	0.0350003	5.72917	0.1		5.66319	0.143648
11.3333	0.0350003	5.73264	0.1		5.66667	0.143602
11.3403	0.0350003	5.73611	0.1		5.67014	0.143556
11.3472	0.0350003	5.73958	0.1		5.67361	0.14351
11.3542	0.0350003	5.74306	0.1		5.67708	0.143464
11.3611	0.0350003	5.74653	0.1		5.68056	0.143418
11.3681	0.0350003	5.75	0.1		5.68403	0.143373
11.375	0.0350003	5.75347	0.1		5.6875	0.143327
11.3819	0.0350003	5.75694	0.1		5.69097	0.143281
11.3889	0.0350003	5.76042	0.1		5.69444	0.143235
11.3958	0.0350003	5.76389	0.099375		5.69792	0.143189
11.4028	0.0350003	5.76736	0.099375		5.70139	0.143143
11.4097	0.0350003	5.77083	0.099375		5.70486	0.143097
11.4167	0.0350003	5.77431	0.099375		5.70833	0.143052
11.4236	0.0350003	5.77778	0.099375		5.71181	0.143006
11.4306	0.0350003	5.78125	0.099375		5.71528	0.14296
11.4375	0.0350003	5.78472	0.099375		5.71875	0.142914
11.4444	0.0350003	5.78819	0.099375		5.72222	0.142868
11.4514	0.0350003	5.79167	0.099375		5.72569	0.142822
11.4583	0.0350003	5.79514	0.099375		5.72917	0.142777
11.4653	0.0350003	5.79861	0.099375		5.73264	0.142731
11.4722	0.0350003	5.80208	0.09875		5.73611	0.142685
11.4792	0.0350003	5.80556	0.099375		5.73958	0.142639
11.4861	0.0350003	5.80903	0.09875		5.74306	0.142593
11.4931	0.0350003	5.8125	0.09875		5.74653	0.142547
11.5	0.0350003	5.81597	0.09875		5.75	0.142501
11.5069	0.0350003	5.81944	0.09875		5.75347	0.142456
11.5139	0.0350003	5.82292	0.09875		5.75694	0.14241
11.5208	0.0350003	5.82639	0.09875		5.76042	0.142364
11.5278	0.0350003	5.82986	0.09875		5.76389	0.142318
11.5347	0.0350003	5.83333	0.09875		5.76736	0.142272
11.5417	0.0350003	5.83681	0.09875		5.77083	0.142226
11.5486	0.0350003	5.84028	0.09875		5.77431	0.142181
11.5556	0.0350003	5.84375	0.09875		5.77778	0.142135
11.5625	0.0350003	5.84722	0.098125		5.78125	0.142089
11.5694	0.0350003	5.85069	0.09875		5.78472	0.142043
11.5764	0.0350003	5.85417	0.09875		5.78819	0.141997
11.5833	0.0350003	5.85764	0.098125		5.79167	0.141951
11.5903	0.0350003	5.86111	0.09875		5.79514	0.141905
11.5972	0.0350003	5.86458	0.09875		5.79861	0.14186
11.6042	0.0350003	5.86806	0.09875		5.80208	0.141814
11.6111	0.0350003	5.87153	0.098125		5.80556	0.141768
11.6181	0.0350003	5.875	0.098125		5.80903	0.141722
11.625	0.0350003	5.87847	0.098125		5.8125	0.141676
11.6319	0.0350003	5.88194	0.098125		5.81597	0.14163
11.6389	0.0350003	5.88542	0.098125		5.81944	0.141585
11.6458	0.0350003	5.88889	0.098125		5.82292	0.141539
11.6528	0.0350003	5.89236	0.098125		5.82639	0.141493
11.6597	0.0350003	5.89583	0.098125		5.82986	0.141447
11.6667	0.0350003	5.89931	0.098125		5.83333	0.141401
11.6736	0.0350003	5.90278	0.098125		5.83681	0.141355
11.6806	0.0350003	5.90625	0.098125		5.84028	0.141309
11.6875	0.0350003	5.90972	0.098125		5.84375	0.141264
11.6944	0.0350003	5.91319	0.0975		5.84722	0.141218
11.7014	0.0350003	5.91667	0.098125		5.85069	0.141172
11.7083	0.0350003	5.92014	0.0975		5.85417	0.141126
11.7153	0.0350003	5.92361	0.0975		5.85764	0.14108
11.7222	0.0350003	5.92708	0.0975		5.86111	0.141034
11.7292	0.0350003	5.93056	0.0975		5.86458	0.140989
11.7361	0.0350003	5.93403	0.0975		5.86806	0.140943
11.7431	0.0350003	5.9375	0.0975		5.87153	0.140897
11.75	0.0350003	5.94097	0.0975		5.875	0.140851
11.7569	0.0350003	5.94444	0.0975		5.87847	0.140805
11.7639	0.0350003	5.94792	0.0975		5.88194	0.140759
11.7708	0.0350003	5.95139	0.0975		5.88542	0.140713
11.7778	0.0350003	5.95486	0.0975		5.88889	0.140668
11.7847	0.0350003	5.95833	0.0975		5.89236	0.140622
11.7917	0.0350003	5.96181	0.096875		5.89583	0.140576
11.7986	0.0350003	5.96528	0.0975		5.89931	0.14053
11.8056	0.0350003	5.96875	0.0975		5.90278	0.140484
11.8125	0.0350003	5.97222	0.0975		5.90625	0.140438
11.8194	0.0350003	5.97569	0.0975		5.90972	0.140393
11.8264	0.0350003	5.97917	0.0975		5.91319	0.140347
11.8333	0.0350003	5.98264	0.0975		5.91667	0.140301
11.8403	0.0350003	5.98611	0.096875		5.92014	0.140255
11.8472	0.0350003	5.98958	0.096875		5.92361	0.140209
11.8542	0.0350003	5.99306	0.096875		5.92708	0.140163
11.8611	0.0350003	5.99653	0.096875		5.93056	0.140117
11.8681	0.0350003	6	0.096875		5.93403	0.140072
11.875	0.0350003	6.00347	0.096875		5.9375	0.140026
11.8819	0.0350003	6.00694	0.096875		5.94097	0.13998
11.8889	0.0350003	6.01042	0.096875		5.94444	0.139934
11.8958	0.0350003	6.01389	0.096875		5.94792	0.139888
11.9028	0.0350003	6.01736	0.096875		5.95139	0.139842
11.9097	0.0350003	6.02083	0.096875		5.95486	0.139797
11.9167	0.0350003	6.02431	0.096875		5.95833	0.139751
11.9236	0.0350003	6.02778	0.096875		5.96181	0.139705
11.9306	0.0350003	6.03125	0.09625		5.96528	0.139659
11.9375	0.0350003	6.03472	0.096875		5.96875	0.139613
11.9444	0.0350003	6.03819	0.09625		5.97222	0.139567
11.9514	0.0350003	6.04167	0.09625		5.97569	0.139521
11.9583	0.0350003	6.04514	0.09625		5.97917	0.139476
11.9653	0.0350003	6.04861	0.096875		5.98264	0.13943
11.9722	0.0350003	6.05208	0.09625		5.98611	0.139384
11.9792	0.0350003	6.05556	0.09625		5.98958	0.139338
11.9861	0.0350003	6.05903	0.09625		5.99306	0.139292
11.9931	0.0350003	6.0625	0.09625		5.99653	0.139246
12	0.0350003	6.06597	0.09625		6	0.139201
12.0069	0.0350003	6.06944	0.09625		6.00347	0.139157
12.0139	0.0350003	6.07292	0.09625		6.00694	0.139114
12.0208	0.0350003	6.07639	0.09625		6.01042	0.13907
12.0278	0.0350003	6.07986	0.09625		6.01389	0.139027
12.0347	0.0350003	6.08333	0.09625		6.01736	0.138983
12.0417	0.0350003	6.08681	0.09625		6.02083	0.13894
12.0486	0.0350003	6.09028	0.09625		6.02431	0.138896
12.0556	0.0350003	6.09375	0.09625		6.02778	0.138853
12.0625	0.0350003	6.09722	0.095625		6.03125	0.138809
12.0694	0.0350003	6.10069	0.095625		6.03472	0.138766
12.0764	0.0350003	6.10417	0.09625		6.03819	0.138722
12.0833	0.0350003	6.10764	0.095625		6.04167	0.138679
12.0903	0.0350003	6.11111	0.095625		6.04514	0.138636
12.0972	0.0350003	6.11458	0.095625		6.04861	0.138592
12.1042	0.0350003	6.11806	0.095625		6.05208	0.138549
12.1111	0.0350003	6.12153	0.095625		6.05556	0.138505
12.1181	0.0350003	6.125	0.095625		6.05903	0.138462
12.125	0.0350003	6.12847	0.095625		6.0625	0.138418
12.1319	0.0350003	6.13194	0.095625		6.06597	0.138375
12.1389	0.0350003	6.13542	0.095625		6.06944	0.138331
12.1458	0.0350003	6.13889	0.095625		6.07292	0.138288
12.1528	0.0350003	6.14236	0.095625		6.07639	0.138244
12.1597	0.0350003	6.14583	0.095625		6.07986	0.138201
12.1667	0.0350003	6.14931	0.095625		6.08333	0.138157
12.1736	0.0350003	6.15278	0.095		6.08681	0.138114
12.1806	0.0350003	6.15625	0.095625		6.09028	0.138071
12.1875	0.0350003	6.15972	0.095625		6.09375	0.138027
12.1944	0.0350003	6.16319	0.095625		6.09722	0.137984
12.2014	0.0350003	6.16667	0.095		6.10069	0.13794
12.2083	0.0350003	6.17014	0.095		6.10417	0.137897
12.2153	0.0350003	6.17361	0.095		6.10764	0.137853
12.2222	0.0350003	6.17708	0.095		6.11111	0.13781
12.2292	0.0350003	6.18056	0.095		6.11458	0.137766
12.2361	0.0350003	6.18403	0.095		6.11806	0.137723
12.2431	0.0350003	6.1875	0.095		6.12153	0.137679
12.25	0.0350003	6.19097	0.095		6.125	0.137636
12.2569	0.0350003	6.19444	0.095		6.12847	0.137592
12.2639	0.0350003	6.19792	0.095		6.13194	0.137549
12.2708	0.0350003	6.20139	0.095		6.13542	0.137506
12.2778	0.0350003	6.20486	0.095		6.13889	0.137462
12.2847	0.0350003	6.20833	0.094375		6.14236	0.137419
12.2917	0.0350003	6.21181	0.094375		6.14583	0.137375
12.2986	0.0350003	6.21528	0.094375		6.14931	0.137332
12.3056	0.0350003	6.21875	0.094375		6.15278	0.137288
12.3125	0.0350003	6.22222	0.095		6.15625	0.137245
12.3194	0.0350003	6.22569	0.094375		6.15972	0.137201
12.3264	0.0350003	6.22917	0.094375		6.16319	0.137158
12.3333	0.0350003	6.23264	0.094375		6.16667	0.137114
12.3403	0.0350003	6.23611	0.094375		6.17014	0.137071
12.3472	0.0350003	6.23958	0.094375		6.17361	0.137027
12.3542	0.0350003	6.24306	0.094375		6.17708	0.136984
12.3611	0.0350003	6.24653	0.094375		6.18056	0.136941
12.3681	0.0350003	6.25	0.094375		6.18403	0.136897
12.375	0.0350003	6.25347	0.094375		6.1875	0.136854
12.3819	0.0350003	6.25694	0.094375		6.19097	0.13681
12.3889	0.0350003	6.26042	0.09375		6.19444	0.136767
12.3958	0.0350003	6.26389	0.094375		6.19792	0.136723
12.4028	0.0350003	6.26736	0.09375		6.20139	0.13668
12.4097	0.0350003	6.27083	0.09375		6.20486	0.136636
12.4167	0.0350003	6.27431	0.094375		6.20833	0.136593
12.4236	0.0350003	6.27778	0.094375		6.21181	0.136549
12.4306	0.0350003	6.28125	0.09375		6.21528	0.136506
12.4375	0.0350003	6.28472	0.09375		6.21875	0.136462
12.4444	0.0350003	6.28819	0.09375		6.22222	0.136419
12.4514	0.0350003	6.29167	0.09375		6.22569	0.136376
12.4583	0.0350003	6.29514	0.09375		6.22917	0.136332
12.4653	0.0350003	6.29861	0.09375		6.23264	0.136289
12.4722	0.0350003	6.30208	0.09375		6.23611	0.136245
12.4792	0.0350003	6.30556	0.09375		6.23958	0.136202
12.4861	0.0350003	6.30903	0.09375		6.24306	0.136158
12.4931	0.0350003	6.3125	0.093125		6.24653	0.136115
12.5	0.0350003	6.31597	0.093125		6.25	0.136071
12.5069	0.0350003	6.31944	0.093125		6.25347	0.136028
12.5139	0.0350003	6.32292	0.093125		6.25694	0.135984
12.5208	0.0350003	6.32639	0.093125		6.26042	0.135941
12.5278	0.0350003	6.32986	0.093125		6.26389	0.135897
12.5347	0.0350003	6.33333	0.093125		6.26736	0.135854
12.5417	0.0350003	6.33681	0.093125		6.27083	0.135811
12.5486	0.0350003	6.34028	0.093125		6.27431	0.135767
12.5556	0.0350003	6.34375	0.093125		6.27778	0.135724
12.5625	0.0350003	6.34722	0.093125		6.28125	0.13568
12.5694	0.0350003	6.35069	0.093125		6.28472	0.135637
12.5764	0.0350003	6.35417	0.093125		6.28819	0.135593
12.5833	0.0350003	6.35764	0.093125		6.29167	0.13555
12.5903	0.0350003	6.36111	0.093125		6.29514	0.135506
12.5972	0.0350003	6.36458	0.093125		6.29861	0.135463
12.6042	0.0350003	6.36806	0.0925		6.30208	0.135419
12.6111	0.0350003	6.37153	0.0925		6.30556	0.135376
12.6181	0.0350003	6.375	0.0925		6.30903	0.135332
12.625	0.0350003	6.37847	0.093125		6.3125	0.135289
12.6319	0.0350003	6.38194	0.0925		6.31597	0.135246
12.6389	0.0350003	6.38542	0.0925		6.31944	0.135202
12.6458	0.0350003	6.38889	0.0925		6.32292	0.135159
12.6528	0.0350003	6.39236	0.0925		6.32639	0.135115
12.6597	0.0350003	6.39583	0.0925		6.32986	0.135072
12.6667	0.0350003	6.39931	0.0925		6.33333	0.135028
12.6736	0.0350003	6.40278	0.0925		6.33681	0.134985
12.6806	0.0350003	6.40625	0.0925		6.34028	0.134941
12.6875	0.0350003	6.40972	0.0925		6.34375	0.134898
12.6944	0.0350003	6.41319	0.091875		6.34722	0.134854
12.7014	0.0350003	6.41667	0.091875		6.35069	0.134811
12.7083	0.0350003	6.42014	0.091875		6.35417	0.134767
12.7153	0.0350003	6.42361	0.091875		6.35764	0.134724
12.7222	0.0350003	6.42708	0.091875		6.36111	0.134681
12.7292	0.0350003	6.43056	0.091875		6.36458	0.134637
12.7361	0.0350003	6.43403	0.091875		6.36806	0.134594
12.7431	0.0350003	6.4375	0.091875		6.37153	0.13455
12.75	0.0350003	6.44097	0.091875		6.375	0.134507
12.7569	0.0350003	6.44444	0.091875		6.37847	0.134463
12.7639	0.0350003	6.44792	0.091875		6.38194	0.13442
12.7708	0.0350003	6.45139	0.091875		6.38542	0.134376
12.7778	0.0350003	6.45486	0.091875		6.38889	0.134333
12.7847	0.0350003	6.45833	0.09125		6.39236	0.134289
12.7917	0.0350003	6.46181	0.09125		6.39583	0.134246
12.7986	0.0350003	6.46528	0.091875		6.39931	0.134202
12.8056	0.0350003	6.46875	0.09125		6.40278	0.134159
12.8125	0.0350003	6.47222	0.09125		6.40625	0.134116
12.8194	0.0350003	6.47569	0.09125		6.40972	0.134072
12.8264	0.0350003	6.47917	0.09125		6.41319	0.134029
12.8333	0.0350003	6.48264	0.09125		6.41667	0.133985
12.8403	0.0350003	6.48611	0.09125		6.42014	0.133942
12.8472	0.0350003	6.48958	0.09125		6.42361	0.133898
12.8542	0.0350003	6.49306	0.09125		6.42708	0.133855
12.8611	0.0350003	6.49653	0.09125		6.43056	0.133811
12.8681	0.0350003	6.5	0.09125		6.43403	0.133768
12.875	0.0350003	6.50347	0.090625		6.4375	0.133724
12.8819	0.0350003	6.50694	0.090625		6.44097	0.133681
12.9306	0.0350003	6.51042	0.090625		6.44444	0.133637
12.9375	0.0350003	6.51389	0.090625		6.44792	0.133594
12.9444	0.0350003	6.51736	0.090625		6.45139	0.133551
12.9514	0.0350003	6.52083	0.090625		6.45486	0.133507
12.9583	0.0350003	6.52431	0.090625		6.45833	0.133464
12.9653	0.0350003	6.52778	0.090625		6.46181	0.13342
12.9722	0.0350003	6.53125	0.090625		6.46528	0.133377
12.9792	0.0350003	6.53472	0.090625		6.46875	0.133333
12.9861	0.0350003	6.53819	0.090625		6.47222	0.13329
12.9931	0.0350003	6.54167	0.090625		6.47569	0.133246
13	0.0350003	6.54514	0.09		6.47917	0.133203
13.0069	0.0350003	6.54861	0.090625		6.48264	0.133159
13.0139	0.0350003	6.55208	0.090625		6.48611	0.133116
13.0208	0.0350003	6.55556	0.090625		6.48958	0.133072
13.0278	0.0350003	6.55903	0.090625		6.49306	0.133029
13.0347	0.0350003	6.5625	0.090625		6.49653	0.132986
13.0417	0.0350003	6.56597	0.09		6.5	0.132942
13.0486	0.0350003	6.56944	0.09		6.50347	0.132899
13.0556	0.0350003	6.57292	0.09		6.50694	0.132855
13.0625	0.0350003	6.57639	0.09		6.51042	0.132812
13.0694	0.0350003	6.57986	0.09		6.51389	0.132768
13.0764	0.0350003	6.58333	0.09		6.51736	0.132725
13.0833	0.0350003	6.58681	0.09		6.52083	0.132681
13.0903	0.0350003	6.59028	0.09		6.52431	0.132638
13.0972	0.0350003	6.59375	0.09		6.52778	0.132594
13.1042	0.0350003	6.59722	0.09		6.53125	0.132551
13.1111	0.0350003	6.60069	0.09		6.53472	0.132507
13.1181	0.0350003	6.60417	0.09		6.53819	0.132464
13.125	0.0350003	6.60764	0.09		6.54167	0.132421
13.1319	0.0350003	6.61111	0.09		6.54514	0.132377
13.1389	0.0350003	6.61458	0.09		6.54861	0.132334
13.1458	0.0350003	6.61806	0.09		6.55208	0.13229
13.1528	0.0350003	6.62153	0.09		6.55556	0.132247
13.1597	0.0350003	6.625	0.09		6.55903	0.132203
13.1667	0.0350003	6.62847	0.089375		6.5625	0.13216
13.1736	0.0350003	6.63194	0.089375		6.56597	0.132116
13.1806	0.0350003	6.63542	0.089375		6.56944	0.132073
13.1875	0.0350003	6.63889	0.089375		6.57292	0.132029
13.1944	0.0350003	6.64236	0.089375		6.57639	0.131986
13.2014	0.0350003	6.64583	0.089375		6.57986	0.131942
13.2083	0.0350003	6.64931	0.089375		6.58333	0.131899
13.2153	0.0350003	6.65278	0.089375		6.58681	0.131856
13.2222	0.0350003	6.65625	0.089375		6.59028	0.131812
13.2292	0.0350003	6.65972	0.089375		6.59375	0.131769
13.2361	0.0350003	6.66319	0.089375		6.59722	0.131725
13.2431	0.0350003	6.66667	0.089375		6.60069	0.131682
13.25	0.0350003	6.67014	0.089375		6.60417	0.131638
13.2569	0.0350003	6.67361	0.089375		6.60764	0.131595
13.2639	0.0350003	6.67708	0.089375		6.61111	0.131551
13.2708	0.0350003	6.68056	0.089375		6.61458	0.131508
13.2778	0.0350003	6.68403	0.089375		6.61806	0.131464
13.2847	0.0350003	6.6875	0.089375		6.62153	0.131421
13.2917	0.0350003	6.69097	0.08875		6.625	0.131377
13.2986	0.0350003	6.69444	0.08875		6.62847	0.131334
13.3056	0.0350003	6.69792	0.08875		6.63194	0.131291
13.3125	0.0350003	6.70139	0.08875		6.63542	0.131247
13.3194	0.0350003	6.70486	0.08875		6.63889	0.131204
13.3264	0.0350003	6.70833	0.08875		6.64236	0.13116
13.3333	0.0350003	6.71181	0.08875		6.64583	0.131117
13.3403	0.0350003	6.71528	0.08875		6.64931	0.131073
13.3472	0.0350003	6.71875	0.08875		6.65278	0.13103
13.3542	0.0350003	6.72222	0.08875		6.65625	0.130986
13.3611	0.0350003	6.72569	0.08875		6.65972	0.130943
13.3681	0.0350003	6.72917	0.08875		6.66319	0.130899
13.375	0.0350003	6.73264	0.088125		6.66667	0.130856
13.3819	0.0350003	6.73611	0.08875		6.67014	0.130812
13.3889	0.0350003	6.73958	0.08875		6.67361	0.130769
13.3958	0.0350003	6.74306	0.08875		6.67708	0.130726
13.4028	0.0350003	6.74653	0.088125		6.68056	0.130682
13.4097	0.0350003	6.75	0.088125		6.68403	0.130639
13.4167	0.0350003	6.75347	0.088125		6.6875	0.130595
13.4236	0.0350003	6.75694	0.088125		6.69097	0.130552
13.4306	0.0350003	6.76042	0.088125		6.69444	0.130508
13.4375	0.0350003	6.76389	0.088125		6.69792	0.130465
13.4444	0.0350003	6.76736	0.088125		6.70139	0.130421
13.4514	0.0350003	6.77083	0.088125		6.70486	0.130378
13.4583	0.0350003	6.77431	0.088125		6.70833	0.130334
13.4653	0.0350003	6.77778	0.088125		6.71181	0.130291
13.4722	0.0350003	6.78125	0.088125		6.71528	0.130247
13.4792	0.0350003	6.78472	0.088125		6.71875	0.130204
13.4861	0.0350003	6.78819	0.088125		6.72222	0.130161
13.4931	0.0350003	6.79167	0.088125		6.72569	0.130117
13.5	0.0350003	6.79514	0.088125		6.72917	0.130074
13.5069	0.0350003	6.79861	0.0875		6.73264	0.13003
13.5139	0.0350003	6.80208	0.088125		6.73611	0.129987
13.5208	0.0350003	6.80556	0.0875		6.73958	0.129943
13.5278	0.0350003	6.80903	0.0875		6.74306	0.1299
13.5347	0.0350003	6.8125	0.088125		6.74653	0.129856
13.5417	0.0350003	6.81597	0.0875		6.75	0.129813
13.5486	0.0350003	6.81944	0.0875		6.75347	0.129769
13.5556	0.0350003	6.82292	0.0875		6.75694	0.129726
13.5625	0.0350003	6.82639	0.0875		6.76042	0.129683
13.5694	0.0350003	6.82986	0.0875		6.76389	0.129639
13.5764	0.0350003	6.83333	0.0875		6.76736	0.129596
13.5833	0.0350003	6.83681	0.0875		6.77083	0.129552
13.5903	0.0350003	6.84028	0.0875		6.77431	0.129509
13.5972	0.0350003	6.84375	0.0875		6.77778	0.129465
13.6042	0.0350003	6.84722	0.0875		6.78125	0.129422
13.6111	0.0350003	6.85069	0.0875		6.78472	0.129378
13.6181	0.0350003	6.85417	0.086875		6.78819	0.129335
13.625	0.0350003	6.85764	0.0875		6.79167	0.129291
13.6319	0.0350003	6.86111	0.0875		6.79514	0.129248
13.6389	0.0350003	6.86458	0.086875		6.79861	0.129204
13.6458	0.0350003	6.86806	0.086875		6.80208	0.129161
13.6528	0.0350003	6.87153	0.086875		6.80556	0.129118
13.6597	0.0350003	6.875	0.0875		6.80903	0.129074
13.6667	0.0350003	6.87847	0.086875		6.8125	0.129031
13.6736	0.0350003	6.88194	0.086875		6.81597	0.128987
13.6806	0.0350003	6.88542	0.086875		6.81944	0.128944
13.6875	0.0350003	6.88889	0.086875		6.82292	0.1289
13.6944	0.0350003	6.89236	0.086875		6.82639	0.128857
13.7014	0.0350003	6.89583	0.086875		6.82986	0.128813
13.7083	0.0350003	6.89931	0.086875		6.83333	0.12877
13.7153	0.0350003	6.90278	0.086875		6.83681	0.128726
13.7222	0.0350003	6.90625	0.08625		6.84028	0.128683
13.7292	0.0350003	6.90972	0.086875		6.84375	0.128639
13.7361	0.0350003	6.91319	0.08625		6.84722	0.128596
13.7431	0.0350003	6.91667	0.08625		6.85069	0.128553
13.75	0.0350003	6.92014	0.08625		6.85417	0.128509
13.7569	0.0350003	6.92361	0.08625		6.85764	0.128466
13.7639	0.0350003	6.92708	0.08625		6.86111	0.128422
13.7708	0.0350003	6.93056	0.08625		6.86458	0.128379
13.7778	0.0350003	6.93403	0.08625		6.86806	0.128335
13.7847	0.0350003	6.9375	0.08625		6.87153	0.128292
13.7917	0.0350003	6.94097	0.08625		6.875	0.128248
13.7986	0.0350003	6.94444	0.08625		6.87847	0.128205
13.8056	0.0350003	6.94792	0.08625		6.88194	0.128161
13.8125	0.0350003	6.95139	0.08625		6.88542	0.128118
13.8194	0.0350003	6.95486	0.08625		6.88889	0.128074
13.8264	0.0350003	6.95833	0.08625		6.89236	0.128031
13.8333	0.0350003	6.96181	0.08625		6.89583	0.127988
13.8403	0.0350003	6.96528	0.085625		6.89931	0.127944
13.8472	0.0350003	6.96875	0.08625		6.90278	0.127901
13.8542	0.0350003	6.97222	0.085625		6.90625	0.127857
13.8611	0.0350003	6.97569	0.08625		6.90972	0.127814
13.8681	0.0350003	6.97917	0.085625		6.91319	0.12777
13.875	0.0350003	6.98264	0.085625		6.91667	0.127727
13.8819	0.0350003	6.98611	0.085625		6.92014	0.127683
13.8889	0.0350003	6.98958	0.085625		6.92361	0.12764
13.8958	0.0350003	6.99306	0.085625		6.92708	0.127596
13.9028	0.0350003	6.99653	0.085625		6.93056	0.127553
13.9097	0.0350003	7	0.085625		6.93403	0.127509
[truncated: 6,134 more rows]
